# Supplementary material for: 8-port MIMO antenna at 27 GHz for n261 band and exploring for body centric communication
Source: PLoS One. 2024 Jun 20;19(6):e0305524. doi: 10.1371/journal.pone.0305524 (PMC11189201; doi:10.1371/journal.pone.0305524)
Supplement: S1 Dataset — (XLSX) [file pone.0305524.s001.xlsx]

## Sheet: Figutre 3 step wise
Frequency (GHz)	Step1/abs,dB	Step2/abs,dB	Step3/abs,dB
------------------------	----------------------------------------------	----------------------------------------------	----------------------------------------------
20	-5.50902	-2.00808	-2.8808
20.02	-5.56412	-2.02355	-2.89755
20.04	-5.61921	-2.03906	-2.91437
20.06	-5.67426	-2.0546	-2.93125
20.08	-5.72921	-2.07018	-2.94817
20.1	-5.78403	-2.08578	-2.96514
20.12	-5.83868	-2.10141	-2.98215
20.14	-5.89312	-2.11705	-2.99919
20.16	-5.9473	-2.13271	-3.01626
20.18	-6.00116	-2.14837	-3.03334
20.2	-6.05468	-2.16404	-3.05043
20.22	-6.10779	-2.17971	-3.06753
20.24	-6.16045	-2.19538	-3.08461
20.26	-6.2126	-2.21104	-3.10168
20.28	-6.2642	-2.2267	-3.11872
20.3	-6.31519	-2.24234	-3.13573
20.32	-6.36552	-2.25797	-3.15269
20.34	-6.41513	-2.27358	-3.1696
20.36	-6.46397	-2.28917	-3.18644
20.38	-6.51198	-2.30474	-3.2032
20.4	-6.55911	-2.32029	-3.21987
20.42	-6.6053	-2.33581	-3.23644
20.44	-6.65049	-2.35131	-3.2529
20.46	-6.69463	-2.36678	-3.26923
20.48	-6.73767	-2.38222	-3.28543
20.5	-6.77954	-2.39764	-3.30148
20.52	-6.8202	-2.41303	-3.31738
20.54	-6.85959	-2.42839	-3.3331
20.56	-6.89766	-2.44372	-3.34864
20.58	-6.93436	-2.45902	-3.36398
20.6	-6.96963	-2.47429	-3.37911
20.62	-7.00343	-2.48954	-3.39403
20.64	-7.03572	-2.50476	-3.40872
20.66	-7.06645	-2.51995	-3.42316
20.68	-7.09557	-2.53513	-3.43735
20.7	-7.12306	-2.55028	-3.45128
20.72	-7.14887	-2.5654	-3.46493
20.74	-7.17296	-2.58051	-3.4783
20.76	-7.19532	-2.59561	-3.49136
20.78	-7.21591	-2.61068	-3.50412
20.8	-7.2347	-2.62575	-3.51657
20.82	-7.25168	-2.6408	-3.52869
20.84	-7.26683	-2.65585	-3.54047
20.86	-7.28013	-2.67089	-3.55191
20.88	-7.29157	-2.68592	-3.563
20.9	-7.30115	-2.70096	-3.57374
20.92	-7.30886	-2.71599	-3.5841
20.94	-7.3147	-2.73104	-3.5941
20.96	-7.31868	-2.74608	-3.60371
20.98	-7.32081	-2.76114	-3.61295
21	-7.32109	-2.77621	-3.62179
21.02	-7.31954	-2.7913	-3.63025
21.04	-7.31617	-2.8064	-3.6383
21.06	-7.31101	-2.82152	-3.64596
21.08	-7.30409	-2.83667	-3.65322
21.1	-7.29542	-2.85184	-3.66007
21.12	-7.28504	-2.86704	-3.66652
21.14	-7.27299	-2.88227	-3.67257
21.16	-7.25928	-2.89753	-3.67821
21.18	-7.24397	-2.91282	-3.68345
21.2	-7.2271	-2.92816	-3.68829
21.22	-7.20869	-2.94353	-3.69272
21.24	-7.1888	-2.95894	-3.69676
21.26	-7.16748	-2.97439	-3.70041
21.28	-7.14475	-2.98989	-3.70366
21.3	-7.12068	-3.00542	-3.70653
21.32	-7.09531	-3.02101	-3.70902
21.34	-7.06869	-3.03665	-3.71113
21.36	-7.04087	-3.05233	-3.71288
21.38	-7.0119	-3.06806	-3.71426
21.4	-6.98182	-3.08384	-3.71529
21.42	-6.95069	-3.09967	-3.71596
21.44	-6.91856	-3.11555	-3.7163
21.46	-6.88547	-3.13148	-3.71631
21.48	-6.85148	-3.14746	-3.716
21.5	-6.81664	-3.16349	-3.71537
21.52	-6.78099	-3.17957	-3.71444
21.54	-6.74458	-3.1957	-3.71322
21.56	-6.70746	-3.21187	-3.71171
21.58	-6.66967	-3.22809	-3.70993
21.6	-6.63126	-3.24436	-3.70789
21.62	-6.59227	-3.26068	-3.7056
21.64	-6.55275	-3.27703	-3.70306
21.66	-6.51274	-3.29343	-3.7003
21.68	-6.47228	-3.30986	-3.69732
21.7	-6.43141	-3.32634	-3.69413
21.72	-6.39016	-3.34285	-3.69075
21.74	-6.34858	-3.35939	-3.68719
21.76	-6.3067	-3.37596	-3.68345
21.78	-6.26455	-3.39256	-3.67956
21.8	-6.22217	-3.40919	-3.67551
21.82	-6.17959	-3.42584	-3.67133
21.84	-6.13685	-3.44251	-3.66702
21.86	-6.09397	-3.4592	-3.6626
21.88	-6.05098	-3.4759	-3.65808
21.9	-6.0079	-3.49261	-3.65346
21.92	-5.96477	-3.50933	-3.64876
21.94	-5.92161	-3.52605	-3.644
21.96	-5.87844	-3.54278	-3.63917
21.98	-5.83529	-3.5595	-3.63429
22	-5.79218	-3.57622	-3.62937
22.02	-5.74912	-3.59293	-3.62442
22.04	-5.70615	-3.60963	-3.61945
22.06	-5.66327	-3.62631	-3.61448
22.08	-5.6205	-3.64298	-3.60949
22.1	-5.57787	-3.65962	-3.60452
22.12	-5.53538	-3.67624	-3.59955
22.14	-5.49305	-3.69283	-3.59462
22.16	-5.4509	-3.70938	-3.58971
22.18	-5.40894	-3.72591	-3.58484
22.2	-5.36718	-3.74239	-3.58001
22.22	-5.32563	-3.75883	-3.57524
22.24	-5.28431	-3.77523	-3.57052
22.26	-5.24322	-3.79158	-3.56588
22.28	-5.20238	-3.80788	-3.5613
22.3	-5.16179	-3.82413	-3.55679
22.32	-5.12146	-3.84033	-3.55237
22.34	-5.0814	-3.85646	-3.54803
22.36	-5.04162	-3.87254	-3.54379
22.38	-5.00212	-3.88856	-3.53963
22.4	-4.96291	-3.90451	-3.53558
22.42	-4.924	-3.92039	-3.53163
22.44	-4.88538	-3.93621	-3.52779
22.46	-4.84707	-3.95196	-3.52405
22.48	-4.80907	-3.96764	-3.52043
22.5	-4.77139	-3.98325	-3.51692
22.52	-4.73402	-3.99879	-3.51353
22.54	-4.69698	-4.01425	-3.51026
22.56	-4.66025	-4.02963	-3.50711
22.58	-4.62385	-4.04495	-3.50408
22.6	-4.58779	-4.06018	-3.50117
22.62	-4.55205	-4.07534	-3.49839
22.64	-4.51664	-4.09043	-3.49574
22.66	-4.48157	-4.10544	-3.49321
22.68	-4.44683	-4.12037	-3.49081
22.7	-4.41243	-4.13523	-3.48854
22.72	-4.37837	-4.15001	-3.4864
22.74	-4.34464	-4.16472	-3.48439
22.76	-4.31125	-4.17935	-3.48251
22.78	-4.2782	-4.19391	-3.48076
22.8	-4.24549	-4.20841	-3.47914
22.82	-4.21312	-4.22283	-3.47765
22.84	-4.18108	-4.23718	-3.47629
22.86	-4.14939	-4.25146	-3.47506
22.88	-4.11803	-4.26568	-3.47396
22.9	-4.087	-4.27984	-3.47299
22.92	-4.05631	-4.29393	-3.47216
22.94	-4.02596	-4.30796	-3.47145
22.96	-3.99594	-4.32194	-3.47088
22.98	-3.96625	-4.33586	-3.47044
23	-3.93689	-4.34972	-3.47013
23.02	-3.90787	-4.36353	-3.46996
23.04	-3.87917	-4.3773	-3.46992
23.06	-3.8508	-4.39101	-3.47002
23.08	-3.82276	-4.40468	-3.47025
23.1	-3.79504	-4.41831	-3.47062
23.12	-3.76765	-4.4319	-3.47113
23.14	-3.74057	-4.44545	-3.47178
23.16	-3.71382	-4.45897	-3.47257
23.18	-3.68738	-4.47246	-3.4735
23.2	-3.66126	-4.48591	-3.47458
23.22	-3.63545	-4.49934	-3.47582
23.24	-3.60996	-4.51274	-3.4772
23.26	-3.58477	-4.52612	-3.47874
23.28	-3.55989	-4.53948	-3.48044
23.3	-3.53532	-4.55282	-3.4823
23.32	-3.51106	-4.56615	-3.48433
23.34	-3.48709	-4.57946	-3.48652
23.36	-3.46343	-4.59277	-3.4889
23.38	-3.44006	-4.60606	-3.49145
23.4	-3.41699	-4.61935	-3.49418
23.42	-3.39421	-4.63263	-3.49711
23.44	-3.37172	-4.64592	-3.50024
23.46	-3.34952	-4.6592	-3.50356
23.48	-3.32761	-4.67248	-3.5071
23.5	-3.30598	-4.68576	-3.51085
23.52	-3.28463	-4.69905	-3.51483
23.54	-3.26357	-4.71235	-3.51903
23.56	-3.24278	-4.72565	-3.52347
23.58	-3.22226	-4.73896	-3.52817
23.6	-3.20202	-4.75228	-3.53311
23.62	-3.18204	-4.76561	-3.53832
23.64	-3.16234	-4.77895	-3.54381
23.66	-3.1429	-4.79231	-3.54958
23.68	-3.12372	-4.80568	-3.55564
23.7	-3.1048	-4.81906	-3.562
23.72	-3.08614	-4.83246	-3.56868
23.74	-3.06773	-4.84587	-3.57568
23.76	-3.04958	-4.85931	-3.58302
23.78	-3.03167	-4.87275	-3.59071
23.8	-3.01402	-4.88621	-3.59875
23.82	-2.9966	-4.89969	-3.60717
23.84	-2.97943	-4.91318	-3.61597
23.86	-2.9625	-4.92669	-3.62517
23.88	-2.94581	-4.94022	-3.63478
23.9	-2.92935	-4.95376	-3.64481
23.92	-2.91313	-4.96732	-3.65528
23.94	-2.89713	-4.98089	-3.6662
23.96	-2.88136	-4.99447	-3.67758
23.98	-2.86582	-5.00807	-3.68945
24	-2.8505	-5.02168	-3.7018
24.02	-2.83539	-5.03531	-3.71467
24.04	-2.82051	-5.04894	-3.72805
24.06	-2.80583	-5.06259	-3.74198
24.08	-2.79137	-5.07624	-3.75646
24.1	-2.77712	-5.0899	-3.77151
24.12	-2.76308	-5.10358	-3.78715
24.14	-2.74923	-5.11725	-3.80338
24.16	-2.73559	-5.13094	-3.82024
24.18	-2.72215	-5.14463	-3.83773
24.2	-2.70891	-5.15832	-3.85587
24.22	-2.69585	-5.17201	-3.87468
24.24	-2.68299	-5.18571	-3.89417
24.26	-2.67032	-5.19941	-3.91437
24.28	-2.65784	-5.21311	-3.93529
24.3	-2.64554	-5.2268	-3.95694
24.32	-2.63342	-5.2405	-3.97934
24.34	-2.62148	-5.25419	-4.00252
24.36	-2.60971	-5.26788	-4.02649
24.38	-2.59812	-5.28156	-4.05126
24.4	-2.5867	-5.29524	-4.07686
24.42	-2.57545	-5.30891	-4.10331
24.44	-2.56437	-5.32258	-4.13061
24.46	-2.55345	-5.33624	-4.1588
24.48	-2.5427	-5.34989	-4.18788
24.5	-2.5321	-5.36353	-4.21788
24.52	-2.52167	-5.37716	-4.24882
24.54	-2.51138	-5.39079	-4.28071
24.56	-2.50126	-5.4044	-4.31358
24.58	-2.49128	-5.41801	-4.34744
24.6	-2.48145	-5.43161	-4.38231
24.62	-2.47177	-5.4452	-4.41821
24.64	-2.46224	-5.45879	-4.45516
24.66	-2.45285	-5.47236	-4.49318
24.68	-2.4436	-5.48593	-4.5323
24.7	-2.43448	-5.49949	-4.57252
24.72	-2.42551	-5.51304	-4.61387
24.74	-2.41667	-5.52659	-4.65637
24.76	-2.40796	-5.54013	-4.70004
24.78	-2.39939	-5.55367	-4.74489
24.8	-2.39094	-5.56721	-4.79096
24.82	-2.38263	-5.58074	-4.83826
24.84	-2.37444	-5.59428	-4.88681
24.86	-2.36637	-5.60781	-4.93663
24.88	-2.35842	-5.62135	-4.98775
24.9	-2.3506	-5.6349	-5.04018
24.92	-2.3429	-5.64845	-5.09395
24.94	-2.33531	-5.66201	-5.14908
24.96	-2.32785	-5.67558	-5.20559
24.98	-2.32049	-5.68917	-5.2635
25	-2.31325	-5.70277	-5.32284
25.02	-2.30613	-5.71638	-5.38363
25.04	-2.29911	-5.73002	-5.44588
25.06	-2.2922	-5.74367	-5.50964
25.08	-2.2854	-5.75736	-5.57491
25.1	-2.27871	-5.77106	-5.64173
25.12	-2.27212	-5.7848	-5.71013
25.14	-2.26564	-5.79858	-5.78011
25.16	-2.25926	-5.81238	-5.85171
25.18	-2.25299	-5.82623	-5.92497
25.2	-2.24681	-5.84012	-5.99989
25.22	-2.24074	-5.85406	-6.07652
25.24	-2.23476	-5.86804	-6.15488
25.26	-2.22888	-5.88207	-6.23499
25.28	-2.2231	-5.89616	-6.3169
25.3	-2.21742	-5.91031	-6.40062
25.32	-2.21183	-5.92451	-6.48619
25.34	-2.20633	-5.93879	-6.57364
25.36	-2.20093	-5.95313	-6.66301
25.38	-2.19562	-5.96754	-6.75432
25.4	-2.1904	-5.98203	-6.84761
25.42	-2.18527	-5.99659	-6.94292
25.44	-2.18023	-6.01124	-7.04029
25.46	-2.17529	-6.02597	-7.13975
25.48	-2.17043	-6.04079	-7.24134
25.5	-2.16566	-6.05571	-7.3451
25.52	-2.16097	-6.07072	-7.45108
25.54	-2.15637	-6.08583	-7.55932
25.56	-2.15186	-6.10104	-7.66986
25.58	-2.14744	-6.11636	-7.78275
25.6	-2.14309	-6.13179	-7.89804
25.62	-2.13883	-6.14733	-8.01578
25.64	-2.13466	-6.16299	-8.13602
25.66	-2.13057	-6.17876	-8.25882
25.68	-2.12655	-6.19466	-8.38423
25.7	-2.12262	-6.21069	-8.51232
25.72	-2.11878	-6.22685	-8.64315
25.74	-2.11501	-6.24314	-8.77677
25.76	-2.11132	-6.25956	-8.91327
25.78	-2.10771	-6.27613	-9.05271
25.8	-2.10417	-6.29283	-9.19516
25.82	-2.10072	-6.30968	-9.3407
25.84	-2.09734	-6.32668	-9.48942
25.86	-2.09404	-6.34383	-9.6414
25.88	-2.09082	-6.36114	-9.79673
25.9	-2.08767	-6.3786	-9.9555
25.92	-2.08459	-6.39622	-10.1178
25.94	-2.08159	-6.414	-10.2838
25.96	-2.07867	-6.43195	-10.4535
25.98	-2.07581	-6.45007	-10.6271
26	-2.07303	-6.46835	-10.8047
26.02	-2.07032	-6.48681	-10.9865
26.04	-2.06768	-6.50545	-11.1725
26.06	-2.06511	-6.52426	-11.3629
26.08	-2.06261	-6.54325	-11.5578
26.1	-2.06018	-6.56242	-11.7575
26.12	-2.05782	-6.58178	-11.9621
26.14	-2.05552	-6.60133	-12.1718
26.16	-2.0533	-6.62107	-12.3867
26.18	-2.05114	-6.64099	-12.6072
26.2	-2.04904	-6.66112	-12.8333
26.22	-2.04701	-6.68144	-13.0653
26.24	-2.04504	-6.70195	-13.3035
26.26	-2.04314	-6.72267	-13.5482
26.28	-2.0413	-6.74359	-13.7995
26.3	-2.03952	-6.76472	-14.0579
26.32	-2.03781	-6.78605	-14.3236
26.34	-2.03615	-6.80759	-14.597
26.36	-2.03455	-6.82935	-14.8784
26.38	-2.03301	-6.85131	-15.1681
26.4	-2.03153	-6.8735	-15.4667
26.42	-2.03011	-6.8959	-15.7745
26.44	-2.02874	-6.91852	-16.092
26.46	-2.02743	-6.94137	-16.4195
26.48	-2.02617	-6.96444	-16.7577
26.5	-2.02497	-6.98774	-17.1071
26.52	-2.02382	-7.01126	-17.468
26.54	-2.02272	-7.03502	-17.8411
26.56	-2.02168	-7.05901	-18.2269
26.58	-2.02068	-7.08324	-18.6258
26.6	-2.01974	-7.10771	-19.0382
26.62	-2.01884	-7.13242	-19.4644
26.64	-2.01799	-7.15738	-19.9047
26.66	-2.0172	-7.18259	-20.359
26.68	-2.01644	-7.20804	-20.8267
26.7	-2.01573	-7.23375	-21.3071
26.72	-2.01507	-7.25971	-21.7986
26.74	-2.01445	-7.28594	-22.2987
26.76	-2.01388	-7.31242	-22.8035
26.78	-2.01334	-7.33917	-23.3078
26.8	-2.01285	-7.36619	-23.8039
26.82	-2.0124	-7.39349	-24.2818
26.84	-2.01199	-7.42106	-24.7289
26.86	-2.01163	-7.44891	-25.1298
26.88	-2.0113	-7.47704	-25.4674
26.9	-2.011	-7.50546	-25.7246
26.92	-2.01075	-7.53418	-25.8867
26.94	-2.01053	-7.56319	-25.9442
26.96	-2.01035	-7.5925	-25.8946
26.98	-2.0102	-7.62211	-25.7433
27	-2.01009	-7.65204	-25.5022
27.02	-2.01001	-7.68227	-25.1873
27.04	-2.00997	-7.71283	-24.816
27.06	-2.00996	-7.74371	-24.4048
27.08	-2.00998	-7.77492	-23.9679
27.1	-2.01004	-7.80647	-23.5171
27.12	-2.01012	-7.83835	-23.0614
27.14	-2.01024	-7.87059	-22.6074
27.16	-2.01039	-7.90317	-22.1599
27.18	-2.01056	-7.93611	-21.7219
27.2	-2.01077	-7.96941	-21.2958
27.22	-2.01101	-8.00308	-20.8826
27.24	-2.01127	-8.03713	-20.4831
27.26	-2.01157	-8.07156	-20.0976
27.28	-2.01189	-8.10638	-19.726
27.3	-2.01224	-8.1416	-19.3681
27.32	-2.01262	-8.17722	-19.0235
27.34	-2.01302	-8.21325	-18.6918
27.36	-2.01345	-8.24969	-18.3724
27.38	-2.01391	-8.28657	-18.0649
27.4	-2.0144	-8.32387	-17.7688
27.42	-2.01491	-8.36162	-17.4835
27.44	-2.01545	-8.39981	-17.2086
27.46	-2.01602	-8.43846	-16.9434
27.48	-2.01661	-8.47758	-16.6877
27.5	-2.01723	-8.51717	-16.4409
27.52	-2.01787	-8.55724	-16.2027
27.54	-2.01855	-8.59781	-15.9725
27.56	-2.01924	-8.63887	-15.7502
27.58	-2.01997	-8.68045	-15.5352
27.6	-2.02072	-8.72254	-15.3273
27.62	-2.02149	-8.76516	-15.1261
27.64	-2.0223	-8.80832	-14.9314
27.66	-2.02312	-8.85203	-14.7429
27.68	-2.02398	-8.89629	-14.5603
27.7	-2.02486	-8.94112	-14.3834
27.72	-2.02577	-8.98653	-14.2119
27.74	-2.02671	-9.03253	-14.0457
27.76	-2.02767	-9.07913	-13.8844
27.78	-2.02867	-9.12633	-13.728
27.8	-2.02969	-9.17416	-13.5763
27.82	-2.03073	-9.22262	-13.429
27.84	-2.03181	-9.27172	-13.286
27.86	-2.03292	-9.32147	-13.1471
27.88	-2.03405	-9.37189	-13.0122
27.9	-2.03521	-9.42299	-12.8812
27.92	-2.0364	-9.47477	-12.7539
27.94	-2.03762	-9.52726	-12.6302
27.96	-2.03888	-9.58046	-12.5099
27.98	-2.04016	-9.63438	-12.3931
28	-2.04147	-9.68904	-12.2794
28.02	-2.04281	-9.74445	-12.1689
28.04	-2.04419	-9.80062	-12.0615
28.06	-2.04559	-9.85757	-11.957
28.08	-2.04703	-9.9153	-11.8553
28.1	-2.0485	-9.97383	-11.7564
28.12	-2.05	-10.0332	-11.6602
28.14	-2.05153	-10.0934	-11.5666
28.16	-2.0531	-10.1544	-11.4755
28.18	-2.0547	-10.2162	-11.3869
28.2	-2.05634	-10.279	-11.3006
28.22	-2.05801	-10.3426	-11.2166
28.24	-2.05971	-10.4071	-11.1349
28.26	-2.06145	-10.4725	-11.0554
28.28	-2.06322	-10.5389	-10.9779
28.3	-2.06503	-10.6062	-10.9026
28.32	-2.06687	-10.6744	-10.8292
28.34	-2.06875	-10.7436	-10.7577
28.36	-2.07067	-10.8138	-10.6882
28.38	-2.07262	-10.885	-10.6204
28.4	-2.07461	-10.9571	-10.5545
28.42	-2.07663	-11.0303	-10.4903
28.44	-2.0787	-11.1046	-10.4278
28.46	-2.0808	-11.1799	-10.3669
28.48	-2.08294	-11.2563	-10.3076
28.5	-2.08511	-11.3337	-10.2498
28.52	-2.08733	-11.4123	-10.1936
28.54	-2.08958	-11.4919	-10.1388
28.56	-2.09187	-11.5727	-10.0854
28.58	-2.09421	-11.6546	-10.0334
28.6	-2.09658	-11.7377	-9.98278
28.62	-2.09899	-11.822	-9.93344
28.64	-2.10144	-11.9074	-9.88538
28.66	-2.10393	-11.994	-9.83854
28.68	-2.10646	-12.0819	-9.79291
28.7	-2.10903	-12.171	-9.74843
28.72	-2.11165	-12.2613	-9.70509
28.74	-2.1143	-12.3528	-9.66284
28.76	-2.117	-12.4457	-9.62166
28.78	-2.11973	-12.5398	-9.58151
28.8	-2.12251	-12.6351	-9.54236
28.82	-2.12533	-12.7318	-9.50418
28.84	-2.12819	-12.8298	-9.46695
28.86	-2.1311	-12.9291	-9.43063
28.88	-2.13405	-13.0297	-9.39519
28.9	-2.13704	-13.1317	-9.36061
28.92	-2.14007	-13.235	-9.32687
28.94	-2.14315	-13.3396	-9.29392
28.96	-2.14628	-13.4455	-9.26176
28.98	-2.14944	-13.5528	-9.23034
29	-2.15265	-13.6615	-9.19966
29.02	-2.15591	-13.7715	-9.16968
29.04	-2.15921	-13.8828	-9.14037
29.06	-2.16256	-13.9954	-9.11173
29.08	-2.16595	-14.1093	-9.08372
29.1	-2.16939	-14.2245	-9.05632
29.12	-2.17288	-14.3411	-9.02951
29.14	-2.17641	-14.4588	-9.00327
29.16	-2.17999	-14.5778	-8.97757
29.18	-2.18362	-14.698	-8.95241
29.2	-2.1873	-14.8193	-8.92775
29.22	-2.19103	-14.9418	-8.90359
29.24	-2.19481	-15.0653	-8.87989
29.26	-2.19864	-15.1898	-8.85664
29.28	-2.20252	-15.3153	-8.83383
29.3	-2.20645	-15.4417	-8.81144
29.32	-2.21043	-15.5688	-8.78945
29.34	-2.21447	-15.6967	-8.76784
29.36	-2.21856	-15.8251	-8.7466
29.38	-2.2227	-15.954	-8.72571
29.4	-2.2269	-16.0833	-8.70516
29.42	-2.23116	-16.2129	-8.68493
29.44	-2.23547	-16.3424	-8.66501
29.46	-2.23984	-16.4719	-8.64539
29.48	-2.24427	-16.6011	-8.62605
29.5	-2.24876	-16.7298	-8.60698
29.52	-2.25331	-16.8578	-8.58817
29.54	-2.25792	-16.9849	-8.56961
29.56	-2.2626	-17.1108	-8.55128
29.58	-2.26734	-17.2352	-8.53318
29.6	-2.27214	-17.3578	-8.51529
29.62	-2.27702	-17.4783	-8.4976
29.64	-2.28196	-17.5964	-8.4801
29.66	-2.28696	-17.7118	-8.4628
29.68	-2.29204	-17.8239	-8.44566
29.7	-2.29719	-17.9326	-8.4287
29.72	-2.30242	-18.0373	-8.41189
29.74	-2.30772	-18.1377	-8.39524
29.76	-2.31309	-18.2332	-8.37873
29.78	-2.31854	-18.3236	-8.36236
29.8	-2.32408	-18.4083	-8.34612
29.82	-2.32969	-18.487	-8.33001
29.84	-2.33539	-18.5592	-8.31401
29.86	-2.34117	-18.6246	-8.29813
29.88	-2.34703	-18.6826	-8.28236
29.9	-2.35299	-18.7331	-8.26669
29.92	-2.35903	-18.7756	-8.25112
29.94	-2.36517	-18.81	-8.23564
29.96	-2.3714	-18.8358	-8.22026
29.98	-2.37773	-18.8531	-8.20496
30	-2.38415	-18.8615	-8.18975
30.02	-2.39068	-18.8611	-8.17461
30.04	-2.39731	-18.8518	-8.15956
30.06	-2.40404	-18.8336	-8.14458
30.08	-2.41088	-18.8067	-8.12967
30.1	-2.41783	-18.7711	-8.11483
30.12	-2.4249	-18.7271	-8.10005
30.14	-2.43207	-18.6748	-8.08535
30.16	-2.43937	-18.6147	-8.0707
30.18	-2.44678	-18.5469	-8.05612
30.2	-2.45431	-18.472	-8.04161
30.22	-2.46197	-18.3901	-8.02715
30.24	-2.46976	-18.3019	-8.01274
30.26	-2.47768	-18.2076	-7.9984
30.28	-2.48573	-18.1076	-7.98412
30.3	-2.49392	-18.0025	-7.96988
30.32	-2.50224	-17.8927	-7.95571
30.34	-2.51071	-17.7785	-7.94159
30.36	-2.51933	-17.6605	-7.92752
30.38	-2.52809	-17.5389	-7.91351
30.4	-2.537	-17.4142	-7.89955
30.42	-2.54607	-17.2868	-7.88565
30.44	-2.55529	-17.157	-7.8718
30.46	-2.56468	-17.0252	-7.858
30.48	-2.57423	-16.8917	-7.84426
30.5	-2.58395	-16.7567	-7.83056
30.52	-2.59385	-16.6205	-7.81693
30.54	-2.60391	-16.4835	-7.80334
30.56	-2.61416	-16.3458	-7.78981
30.58	-2.62459	-16.2077	-7.77633
30.6	-2.63521	-16.0694	-7.76291
30.62	-2.64601	-15.931	-7.74954
30.64	-2.65701	-15.7928	-7.73622
30.66	-2.66821	-15.6548	-7.72296
30.68	-2.67962	-15.5173	-7.70975
30.7	-2.69123	-15.3803	-7.6966
30.72	-2.70305	-15.244	-7.6835
30.74	-2.71508	-15.1085	-7.67045
30.76	-2.72734	-14.9738	-7.65746
30.78	-2.73982	-14.8401	-7.64453
30.8	-2.75252	-14.7074	-7.63165
30.82	-2.76547	-14.5758	-7.61883
30.84	-2.77864	-14.4453	-7.60606
30.86	-2.79207	-14.316	-7.59335
30.88	-2.80574	-14.188	-7.58069
30.9	-2.81966	-14.0612	-7.56809
30.92	-2.83384	-13.9358	-7.55555
30.94	-2.84828	-13.8117	-7.54307
30.96	-2.86299	-13.6889	-7.53064
30.98	-2.87797	-13.5676	-7.51827
31	-2.89323	-13.4476	-7.50596
31.02	-2.90877	-13.3291	-7.49371
31.04	-2.92461	-13.2119	-7.48151
31.06	-2.94073	-13.0962	-7.46938
31.08	-2.95716	-12.982	-7.4573
31.1	-2.9739	-12.8692	-7.44529
31.12	-2.99094	-12.7578	-7.43333
31.14	-3.00831	-12.6478	-7.42144
31.16	-3.026	-12.5393	-7.40961
31.18	-3.04402	-12.4322	-7.39784
31.2	-3.06238	-12.3265	-7.38613
31.22	-3.08107	-12.2222	-7.37449
31.24	-3.10013	-12.1194	-7.36292
31.26	-3.11953	-12.0179	-7.35141
31.28	-3.1393	-11.9178	-7.33996
31.3	-3.15944	-11.8192	-7.32859
31.32	-3.17996	-11.7218	-7.31728
31.34	-3.20086	-11.6258	-7.30605
31.36	-3.22215	-11.5312	-7.29489
31.38	-3.24384	-11.4379	-7.2838
31.4	-3.26593	-11.3459	-7.27278
31.42	-3.28844	-11.2552	-7.26185
31.44	-3.31137	-11.1657	-7.25099
31.46	-3.33473	-11.0776	-7.24021
31.48	-3.35853	-10.9907	-7.22952
31.5	-3.38277	-10.905	-7.21891
31.52	-3.40746	-10.8206	-7.20839
31.54	-3.43262	-10.7374	-7.19796
31.56	-3.45825	-10.6554	-7.18763
31.58	-3.48435	-10.5745	-7.17739
31.6	-3.51094	-10.4948	-7.16724
31.62	-3.53803	-10.4163	-7.1572
31.64	-3.56562	-10.3389	-7.14727
31.66	-3.59372	-10.2626	-7.13744
31.68	-3.62236	-10.1874	-7.12772
31.7	-3.65152	-10.1133	-7.11812
31.72	-3.68122	-10.0403	-7.10864
31.74	-3.71148	-9.96827	-7.09928
31.76	-3.7423	-9.89732	-7.09005
31.78	-3.77369	-9.82739	-7.08095
31.8	-3.80566	-9.75847	-7.07198
31.82	-3.83822	-9.69053	-7.06316
31.84	-3.87139	-9.62357	-7.05448
31.86	-3.90518	-9.55757	-7.04595
31.88	-3.93958	-9.49251	-7.03758
31.9	-3.97462	-9.42838	-7.02936
31.92	-4.01031	-9.36517	-7.02132
31.94	-4.04666	-9.30285	-7.01344
31.96	-4.08368	-9.24142	-7.00574
31.98	-4.12138	-9.18085	-6.99822
32	-4.15977	-9.12113	-6.99089
32.02	-4.19886	-9.06226	-6.98376
32.04	-4.23868	-9.00421	-6.97682
32.06	-4.27922	-8.94697	-6.97009
32.08	-4.32051	-8.89053	-6.96358
32.1	-4.36255	-8.83487	-6.95728
32.12	-4.40536	-8.77998	-6.95121
32.14	-4.44896	-8.72585	-6.94537
32.16	-4.49335	-8.67246	-6.93978
32.18	-4.53854	-8.6198	-6.93442
32.2	-4.58456	-8.56786	-6.92933
32.22	-4.63142	-8.51662	-6.92449
32.24	-4.67913	-8.46608	-6.91992
32.26	-4.72771	-8.41622	-6.91562
32.28	-4.77716	-8.36703	-6.91161
32.3	-4.82751	-8.3185	-6.90789
32.32	-4.87877	-8.27061	-6.90446
32.34	-4.93096	-8.22336	-6.90134
32.36	-4.98409	-8.17674	-6.89853
32.38	-5.03818	-8.13073	-6.89604
32.4	-5.09324	-8.08534	-6.89388
32.42	-5.14929	-8.04053	-6.89205
32.44	-5.20635	-7.99632	-6.89057
32.46	-5.26443	-7.95268	-6.88943
32.48	-5.32355	-7.90961	-6.88866
32.5	-5.38373	-7.86711	-6.88824
32.52	-5.44499	-7.82516	-6.8882
32.54	-5.50734	-7.78375	-6.88854
32.56	-5.5708	-7.74289	-6.88927
32.58	-5.63539	-7.70256	-6.8904
32.6	-5.70113	-7.66276	-6.89193
32.62	-5.76804	-7.62347	-6.89387
32.64	-5.83613	-7.5847	-6.89622
32.66	-5.90543	-7.54645	-6.89901
32.68	-5.97596	-7.5087	-6.90222
32.7	-6.04772	-7.47144	-6.90588
32.72	-6.12076	-7.43469	-6.90998
32.74	-6.19508	-7.39843	-6.91454
32.76	-6.2707	-7.36266	-6.91955
32.78	-6.34765	-7.32737	-6.92504
32.8	-6.42594	-7.29257	-6.931
32.82	-6.5056	-7.25826	-6.93744
32.84	-6.58665	-7.22442	-6.94436
32.86	-6.66911	-7.19107	-6.95179
32.88	-6.75299	-7.15819	-6.95971
32.9	-6.83833	-7.12579	-6.96814
32.92	-6.92513	-7.09387	-6.97707
32.94	-7.01343	-7.06243	-6.98653
32.96	-7.10324	-7.03146	-6.99651
32.98	-7.19458	-7.00097	-7.00702
33	-7.28748	-6.97097	-7.01806
33.02	-7.38195	-6.94145	-7.02963
33.04	-7.47801	-6.91241	-7.04175
33.06	-7.57569	-6.88385	-7.05442
33.08	-7.67499	-6.85579	-7.06764
33.1	-7.77594	-6.82821	-7.08141
33.12	-7.87856	-6.80113	-7.09574
33.14	-7.98286	-6.77455	-7.11064
33.16	-8.08885	-6.74847	-7.12609
33.18	-8.19656	-6.72289	-7.14212
33.2	-8.30599	-6.69782	-7.15872
33.22	-8.41714	-6.67326	-7.17588
33.24	-8.53004	-6.64922	-7.19363
33.26	-8.64469	-6.62571	-7.21194
33.28	-8.76109	-6.60272	-7.23084
33.3	-8.87925	-6.58026	-7.25031
33.32	-8.99915	-6.55834	-7.27036
33.34	-9.1208	-6.53696	-7.29098
33.36	-9.24419	-6.51614	-7.31219
33.38	-9.3693	-6.49586	-7.33396
33.4	-9.49611	-6.47614	-7.35632
33.42	-9.62461	-6.45699	-7.37924
33.44	-9.75476	-6.43841	-7.40274
33.46	-9.88651	-6.42041	-7.4268
33.48	-10.0198	-6.40299	-7.45143
33.5	-10.1547	-6.38616	-7.47662
33.52	-10.291	-6.36992	-7.50236
33.54	-10.4287	-6.35429	-7.52865
33.56	-10.5676	-6.33926	-7.55549
33.58	-10.7078	-6.32485	-7.58286
33.6	-10.8491	-6.31105	-7.61077
33.62	-10.9914	-6.29788	-7.6392
33.64	-11.1344	-6.28534	-7.66814
33.66	-11.2782	-6.27343	-7.69759
33.68	-11.4224	-6.26217	-7.72753
33.7	-11.567	-6.25156	-7.75796
33.72	-11.7117	-6.24159	-7.78887
33.74	-11.8562	-6.23229	-7.82023
33.76	-12.0003	-6.22365	-7.85205
33.78	-12.1437	-6.21567	-7.88429
33.8	-12.286	-6.20837	-7.91696
33.82	-12.4271	-6.20175	-7.95003
33.84	-12.5664	-6.19581	-7.98348
33.86	-12.7036	-6.19055	-8.0173
33.88	-12.8382	-6.18598	-8.05148
33.9	-12.9699	-6.1821	-8.08598
33.92	-13.0981	-6.17892	-8.12079
33.94	-13.2224	-6.17644	-8.15588
33.96	-13.3422	-6.17466	-8.19124
33.98	-13.457	-6.17358	-8.22684
34	-13.5664	-6.1732	-8.26265
34.02	-13.6696	-6.17354	-8.29864
34.04	-13.7663	-6.17458	-8.3348
34.06	-13.8558	-6.17633	-8.37108
34.08	-13.9377	-6.17878	-8.40746
34.1	-14.0116	-6.18195	-8.4439
34.12	-14.0768	-6.18582	-8.48038
34.14	-14.1332	-6.1904	-8.51686
34.16	-14.1803	-6.19568	-8.5533
34.18	-14.2178	-6.20167	-8.58966
34.2	-14.2455	-6.20835	-8.62592
34.22	-14.2634	-6.21574	-8.66202
34.24	-14.2712	-6.22381	-8.69794
34.26	-14.2692	-6.23258	-8.73362
34.28	-14.2572	-6.24203	-8.76902
34.3	-14.2356	-6.25216	-8.8041
34.32	-14.2046	-6.26296	-8.83882
34.34	-14.1644	-6.27442	-8.87313
34.36	-14.1154	-6.28654	-8.90698
34.38	-14.0581	-6.29932	-8.94032
34.4	-13.9928	-6.31273	-8.97311
34.42	-13.9202	-6.32677	-9.00529
34.44	-13.8407	-6.34143	-9.03682
34.46	-13.7549	-6.3567	-9.06764
34.48	-13.6633	-6.37257	-9.09771
34.5	-13.5664	-6.38902	-9.12697
34.52	-13.4648	-6.40604	-9.15537
34.54	-13.3591	-6.42362	-9.18286
34.56	-13.2496	-6.44173	-9.20939
34.58	-13.1371	-6.46037	-9.23491
34.6	-13.0218	-6.47951	-9.25936
34.62	-12.9042	-6.49914	-9.2827
34.64	-12.7849	-6.51924	-9.30488
34.66	-12.6641	-6.53979	-9.32586
34.68	-12.5422	-6.56076	-9.34557
34.7	-12.4196	-6.58214	-9.36399
34.72	-12.2966	-6.6039	-9.38105
34.74	-12.1735	-6.62601	-9.39674
34.76	-12.0505	-6.64846	-9.41099
34.78	-11.9278	-6.67121	-9.42379
34.8	-11.8057	-6.69424	-9.43508
34.82	-11.6844	-6.71752	-9.44484
34.84	-11.5641	-6.74102	-9.45303
34.86	-11.4448	-6.76472	-9.45964
34.88	-11.3268	-6.78857	-9.46463
34.9	-11.2101	-6.81256	-9.46798
34.92	-11.0949	-6.83663	-9.46968
34.94	-10.9813	-6.86077	-9.46972
34.96	-10.8693	-6.88494	-9.46807
34.98	-10.759	-6.9091	-9.46473
35	-10.6505	-6.93322	-9.45971
35.02	-10.5438	-6.95726	-9.45299
35.04	-10.439	-6.98118	-9.44458
35.06	-10.3361	-7.00494	-9.43449
35.08	-10.2351	-7.02851	-9.42273
35.1	-10.136	-7.05185	-9.40931
35.12	-10.039	-7.07492	-9.39425
35.14	-9.94384	-7.09768	-9.37757
35.16	-9.8507	-7.12008	-9.35929
35.18	-9.75954	-7.1421	-9.33945
35.2	-9.67035	-7.16369	-9.31807
35.22	-9.58313	-7.18481	-9.29519
35.24	-9.49787	-7.20543	-9.27083
35.26	-9.41456	-7.22549	-9.24505
35.28	-9.33317	-7.24498	-9.21789
35.3	-9.25369	-7.26384	-9.18938
35.32	-9.17611	-7.28205	-9.15957
35.34	-9.10039	-7.29956	-9.12851
35.36	-9.02652	-7.31635	-9.09625
35.38	-8.95447	-7.33237	-9.06284
35.4	-8.88421	-7.3476	-9.02833
35.42	-8.81571	-7.36201	-8.99277
35.44	-8.74895	-7.37556	-8.95623
35.46	-8.68389	-7.38823	-8.91875
35.48	-8.6205	-7.39999	-8.88039
35.5	-8.55876	-7.41082	-8.84121
35.52	-8.49861	-7.42069	-8.80125
35.54	-8.44003	-7.42959	-8.76059
35.56	-8.38299	-7.4375	-8.71927
35.58	-8.32745	-7.4444	-8.67735
35.6	-8.27336	-7.45028	-8.63488
35.62	-8.2207	-7.45513	-8.59192
35.64	-8.16943	-7.45894	-8.54853
35.66	-8.1195	-7.4617	-8.50475
35.68	-8.07087	-7.46341	-8.46065
35.7	-8.02351	-7.46407	-8.41627
35.72	-7.97738	-7.46368	-8.37165
35.74	-7.93244	-7.46224	-8.32686
35.76	-7.88864	-7.45977	-8.28194
35.78	-7.84595	-7.45627	-8.23694
35.8	-7.80431	-7.45174	-8.1919
35.82	-7.7637	-7.44621	-8.14686
35.84	-7.72407	-7.43969	-8.10188
35.86	-7.68537	-7.4322	-8.05699
35.88	-7.64756	-7.42375	-8.01223
35.9	-7.61061	-7.41438	-7.96764
35.92	-7.57446	-7.4041	-7.92327
35.94	-7.53907	-7.39294	-7.87914
35.96	-7.50441	-7.38093	-7.83528
35.98	-7.47042	-7.36809	-7.79175
36	-7.43708	-7.35446	-7.74856
36.02	-7.40432	-7.34007	-7.70574
36.04	-7.37211	-7.32495	-7.66333
36.06	-7.34042	-7.30914	-7.62135
36.08	-7.30918	-7.29266	-7.57983
36.1	-7.27838	-7.27556	-7.5388
36.12	-7.24795	-7.25787	-7.49827
36.14	-7.21786	-7.23963	-7.45827
36.16	-7.18808	-7.22087	-7.41883
36.18	-7.15856	-7.20163	-7.37996
36.2	-7.12926	-7.18195	-7.34168
36.22	-7.10015	-7.16187	-7.304
36.24	-7.07118	-7.14142	-7.26695
36.26	-7.04231	-7.12064	-7.23054
36.28	-7.01352	-7.09957	-7.19479
36.3	-6.98477	-7.07823	-7.1597
36.32	-6.95603	-7.05668	-7.12529
36.34	-6.92725	-7.03494	-7.09157
36.36	-6.89841	-7.01305	-7.05855
36.38	-6.86949	-6.99103	-7.02625
36.4	-6.84044	-6.96893	-6.99465
36.42	-6.81124	-6.94678	-6.96379
36.44	-6.78187	-6.9246	-6.93365
36.46	-6.75231	-6.90243	-6.90426
36.48	-6.72252	-6.88029	-6.8756
36.5	-6.69248	-6.85822	-6.84769
36.52	-6.66218	-6.83623	-6.82053
36.54	-6.6316	-6.81436	-6.79412
36.56	-6.60072	-6.79263	-6.76847
36.58	-6.56953	-6.77107	-6.74356
36.6	-6.53801	-6.74968	-6.71942
36.62	-6.50616	-6.72851	-6.69602
36.64	-6.47395	-6.70756	-6.67338
36.66	-6.4414	-6.68685	-6.65149
36.68	-6.40848	-6.6664	-6.63034
36.7	-6.37519	-6.64624	-6.60995
36.72	-6.34154	-6.62636	-6.59029
36.74	-6.30753	-6.60679	-6.57137
36.76	-6.27314	-6.58754	-6.55318
36.78	-6.23839	-6.56862	-6.53573
36.8	-6.20329	-6.55004	-6.51899
36.82	-6.16783	-6.5318	-6.50297
36.84	-6.13203	-6.51393	-6.48765
36.86	-6.09589	-6.49641	-6.47304
36.88	-6.05943	-6.47927	-6.45912
36.9	-6.02266	-6.4625	-6.44589
36.92	-5.98559	-6.44611	-6.43333
36.94	-5.94824	-6.4301	-6.42144
36.96	-5.91063	-6.41447	-6.41021
36.98	-5.87276	-6.39923	-6.39962
37	-5.83467	-6.38436	-6.38967
37.02	-5.79636	-6.36988	-6.38034
37.04	-5.75787	-6.35577	-6.37163
37.06	-5.7192	-6.34205	-6.36352
37.08	-5.6804	-6.32869	-6.356
37.1	-5.64146	-6.31571	-6.34905
37.12	-5.60243	-6.30308	-6.34267
37.14	-5.56332	-6.29082	-6.33685
37.16	-5.52415	-6.2789	-6.33155
37.18	-5.48496	-6.26733	-6.32678
37.2	-5.44577	-6.2561	-6.32252
37.22	-5.4066	-6.24519	-6.31875
37.24	-5.36747	-6.2346	-6.31546
37.26	-5.32842	-6.22432	-6.31264
37.28	-5.28947	-6.21434	-6.31026
37.3	-5.25064	-6.20466	-6.30831
37.32	-5.21195	-6.19525	-6.30678
37.34	-5.17344	-6.18611	-6.30564
37.36	-5.13513	-6.17722	-6.30489
37.38	-5.09704	-6.16859	-6.3045
37.4	-5.05919	-6.16019	-6.30445
37.42	-5.02161	-6.15201	-6.30474
37.44	-4.98433	-6.14404	-6.30534
37.46	-4.94735	-6.13627	-6.30623
37.48	-4.91071	-6.12869	-6.3074
37.5	-4.87443	-6.12128	-6.30882
37.52	-4.83853	-6.11404	-6.31048
37.54	-4.80302	-6.10695	-6.31237
37.56	-4.76793	-6.1	-6.31445
37.58	-4.73327	-6.09318	-6.31671
37.6	-4.69906	-6.08648	-6.31914
37.62	-4.66533	-6.07988	-6.32172
37.64	-4.63208	-6.07338	-6.32442
37.66	-4.59933	-6.06697	-6.32722
37.68	-4.56709	-6.06063	-6.33011
37.7	-4.53538	-6.05436	-6.33308
37.72	-4.50422	-6.04814	-6.33609
37.74	-4.47361	-6.04197	-6.33913
37.76	-4.44357	-6.03584	-6.34218
37.78	-4.4141	-6.02975	-6.34523
37.8	-4.38521	-6.02367	-6.34825
37.82	-4.35692	-6.01762	-6.35123
37.84	-4.32923	-6.01158	-6.35415
37.86	-4.30215	-6.00554	-6.35699
37.88	-4.27569	-5.99951	-6.35973
37.9	-4.24984	-5.99347	-6.36235
37.92	-4.22462	-5.98743	-6.36485
37.94	-4.20003	-5.98137	-6.3672
37.96	-4.17607	-5.97531	-6.36938
37.98	-4.15274	-5.96924	-6.37138
38	-4.13005	-5.96315	-6.37319
38.02	-4.10799	-5.95705	-6.37479
38.04	-4.08657	-5.95094	-6.37616
38.06	-4.06577	-5.94481	-6.37729
38.08	-4.04561	-5.93868	-6.37817
38.1	-4.02608	-5.93254	-6.37878
38.12	-4.00717	-5.9264	-6.37911
38.14	-3.98888	-5.92026	-6.37916
38.16	-3.97121	-5.91412	-6.3789
38.18	-3.95415	-5.90799	-6.37832
38.2	-3.93769	-5.90188	-6.37742
38.22	-3.92182	-5.8958	-6.37619
38.24	-3.90655	-5.88974	-6.37462
38.26	-3.89185	-5.88373	-6.3727
38.28	-3.87773	-5.87775	-6.37042
38.3	-3.86417	-5.87183	-6.36778
38.32	-3.85116	-5.86598	-6.36476
38.34	-3.8387	-5.8602	-6.36137
38.36	-3.82676	-5.8545	-6.3576
38.38	-3.81534	-5.84889	-6.35344
38.4	-3.80442	-5.84339	-6.34889
38.42	-3.794	-5.838	-6.34395
38.44	-3.78406	-5.83274	-6.33862
38.46	-3.77458	-5.82761	-6.33289
38.48	-3.76555	-5.82263	-6.32676
38.5	-3.75696	-5.81781	-6.32024
38.52	-3.74879	-5.81316	-6.31332
38.54	-3.74103	-5.80869	-6.306
38.56	-3.73366	-5.80442	-6.29829
38.58	-3.72666	-5.80035	-6.29019
38.6	-3.72002	-5.7965	-6.2817
38.62	-3.71372	-5.79288	-6.27282
38.64	-3.70775	-5.78951	-6.26357
38.66	-3.70209	-5.78638	-6.25393
38.68	-3.69671	-5.78352	-6.24392
38.7	-3.69161	-5.78094	-6.23355
38.72	-3.68677	-5.77864	-6.22281
38.74	-3.68217	-5.77664	-6.21172
38.76	-3.67779	-5.77495	-6.20027
38.78	-3.67361	-5.77357	-6.18849
38.8	-3.66963	-5.77252	-6.17636
38.82	-3.66581	-5.7718	-6.16391
38.84	-3.66215	-5.77143	-6.15114
38.86	-3.65862	-5.77142	-6.13806
38.88	-3.65522	-5.77176	-6.12467
38.9	-3.65192	-5.77247	-6.11098
38.92	-3.64871	-5.77356	-6.097
38.94	-3.64557	-5.77503	-6.08274
38.96	-3.64249	-5.77688	-6.06821
38.98	-3.63945	-5.77913	-6.05342
39	-3.63644	-5.78178	-6.03837
39.02	-3.63345	-5.78482	-6.02307
39.04	-3.63046	-5.78827	-6.00753
39.06	-3.62745	-5.79213	-5.99176
39.08	-3.62442	-5.7964	-5.97577
39.1	-3.62136	-5.80107	-5.95956
39.12	-3.61825	-5.80616	-5.94315
39.14	-3.61508	-5.81166	-5.92653
39.16	-3.61185	-5.81758	-5.90973
39.18	-3.60854	-5.8239	-5.89274
39.2	-3.60515	-5.83062	-5.87557
39.22	-3.60167	-5.83776	-5.85823
39.24	-3.59809	-5.84529	-5.84073
39.26	-3.59441	-5.85322	-5.82307
39.28	-3.59062	-5.86154	-5.80525
39.3	-3.58672	-5.87025	-5.78729
39.32	-3.58271	-5.87934	-5.76919
39.34	-3.57858	-5.8888	-5.75095
39.36	-3.57433	-5.89862	-5.73258
39.38	-3.56996	-5.9088	-5.71408
39.4	-3.56548	-5.91933	-5.69546
39.42	-3.56087	-5.93019	-5.67672
39.44	-3.55615	-5.94138	-5.65786
39.46	-3.55132	-5.95289	-5.63888
39.48	-3.54638	-5.9647	-5.6198
39.5	-3.54134	-5.9768	-5.6006
39.52	-3.53619	-5.98918	-5.5813
39.54	-3.53095	-6.00182	-5.56189
39.56	-3.52563	-6.01471	-5.54237
39.58	-3.52022	-6.02785	-5.52275
39.6	-3.51475	-6.0412	-5.50303
39.62	-3.50921	-6.05476	-5.4832
39.64	-3.50362	-6.06851	-5.46327
39.66	-3.49799	-6.08243	-5.44323
39.68	-3.49232	-6.09651	-5.42309
39.7	-3.48664	-6.11073	-5.40284
39.72	-3.48094	-6.12508	-5.38249
39.74	-3.47524	-6.13953	-5.36202
39.76	-3.46956	-6.15407	-5.34144
39.78	-3.46391	-6.16869	-5.32075
39.8	-3.4583	-6.18336	-5.29995
39.82	-3.45274	-6.19807	-5.27903
39.84	-3.44724	-6.2128	-5.25798
39.86	-3.44183	-6.22754	-5.23682
39.88	-3.43651	-6.24226	-5.21553
39.9	-3.4313	-6.25696	-5.19411
39.92	-3.42621	-6.27161	-5.17256
39.94	-3.42125	-6.2862	-5.15089
39.96	-3.41644	-6.30071	-5.12907
39.98	-3.4118	-6.31513	-5.10712
40	-3.40734	-6.32945	-5.08502

## Sheet: 5 (a)
Frequency / GHz	step1 (34 GHz)	step1 (34 GHz)	step2 (30 GHz)	step2 (30 GHz)	step3 (27 GHz)	step3 (27 GHz)
20	14.4039	35.0064	7.55203	26.0141	8.79574	32.7003
20.02	14.1439	35.3298	7.49044	26.3797	8.93423	32.9201
20.04	13.8934	35.656	7.4299	26.7471	9.07519	33.138
20.06	13.652	35.9852	7.37038	27.1163	9.21854	33.3539
20.08	13.4194	36.3174	7.31188	27.4873	9.36418	33.5678
20.1	13.1951	36.6526	7.25435	27.8602	9.51202	33.7793
20.12	12.979	36.9909	7.19778	28.235	9.66193	33.9886
20.14	12.7705	37.3321	7.14214	28.6119	9.8138	34.1954
20.16	12.5695	37.6765	7.08743	28.9907	9.96751	34.3996
20.18	12.3757	38.024	7.03362	29.3716	10.1229	34.6012
20.2	12.1887	38.3746	6.98069	29.7547	10.2798	34.8001
20.22	12.0084	38.7284	6.92862	30.1399	10.4382	34.9962
20.24	11.8344	39.0854	6.87741	30.5274	10.5978	35.1895
20.26	11.6664	39.4457	6.82702	30.9172	10.7584	35.3798
20.28	11.5044	39.8093	6.77746	31.3093	10.92	35.5671
20.3	11.3479	40.1763	6.72871	31.7038	11.0823	35.7514
20.32	11.1969	40.5466	6.68075	32.1007	11.2452	35.9326
20.34	11.0511	40.9203	6.63357	32.5002	11.4084	36.1108
20.36	10.9102	41.2975	6.58716	32.9022	11.5719	36.2859
20.38	10.7742	41.6782	6.54151	33.3068	11.7353	36.4579
20.4	10.6427	42.0625	6.49661	33.7141	11.8986	36.6268
20.42	10.5156	42.4505	6.45245	34.1241	12.0615	36.7926
20.44	10.3928	42.842	6.40902	34.5369	12.2238	36.9555
20.46	10.2741	43.2373	6.36631	34.9526	12.3853	37.1153
20.48	10.1592	43.6364	6.32431	35.3711	12.5459	37.2723
20.5	10.0481	44.0393	6.28301	35.7926	12.7054	37.4264
20.52	9.94064	44.446	6.24241	36.2172	12.8635	37.5777
20.54	9.83658	44.8567	6.2025	36.6448	13.0201	37.7264
20.56	9.73582	45.2713	6.16327	37.0756	13.175	37.8724
20.58	9.63824	45.69	6.12472	37.5096	13.328	38.0161
20.6	9.54369	46.1127	6.08683	37.9469	13.4791	38.1574
20.62	9.45206	46.5395	6.04961	38.3876	13.6278	38.2965
20.64	9.36322	46.9704	6.01304	38.8316	13.7743	38.4336
20.66	9.27705	47.4056	5.97712	39.2791	13.9182	38.5688
20.68	9.19345	47.8449	5.94185	39.7302	14.0595	38.7024
20.7	9.11229	48.2885	5.90721	40.1849	14.1979	38.8344
20.72	9.03349	48.7363	5.87321	40.6433	14.3335	38.9651
20.74	8.95693	49.1884	5.83983	41.1055	14.466	39.0946
20.76	8.88253	49.6447	5.80708	41.5715	14.5954	39.2233
20.78	8.81019	50.1054	5.77495	42.0414	14.7216	39.3512
20.8	8.73982	50.5703	5.74343	42.5154	14.8446	39.4787
20.82	8.67134	51.0394	5.71252	42.9934	14.9641	39.6059
20.84	8.60466	51.5127	5.68221	43.4755	15.0803	39.7332
20.86	8.53971	51.9901	5.65249	43.9619	15.1931	39.8606
20.88	8.47642	52.4716	5.62338	44.4526	15.3024	39.9884
20.9	8.41471	52.9571	5.59484	44.9477	15.4082	40.117
20.92	8.35452	53.4464	5.56689	45.4473	15.5107	40.2465
20.94	8.29578	53.9395	5.53952	45.9515	15.6097	40.3771
20.96	8.23842	54.4361	5.51272	46.4603	15.7053	40.5092
20.98	8.1824	54.9361	5.48649	46.9739	15.7976	40.6429
21	8.12765	55.4393	5.46082	47.4923	15.8866	40.7784
21.02	8.07413	55.9454	5.43571	48.0157	15.9724	40.916
21.04	8.02178	56.4541	5.41115	48.5442	16.0551	41.0559
21.06	7.97055	56.9651	5.38713	49.0777	16.1348	41.1983
21.08	7.92041	57.4781	5.36366	49.6166	16.2116	41.3434
21.1	7.8713	57.9925	5.34073	50.1608	16.2857	41.4915
21.12	7.8232	58.508	5.31832	50.7104	16.3571	41.6426
21.14	7.77606	59.024	5.29644	51.2656	16.4259	41.797
21.16	7.72984	59.5399	5.27507	51.8265	16.4924	41.9548
21.18	7.68453	60.055	5.25422	52.3932	16.5567	42.1161
21.2	7.64008	60.5687	5.23388	52.9657	16.6189	42.2813
21.22	7.59647	61.08	5.21403	53.5444	16.6792	42.4503
21.24	7.55369	61.5882	5.19468	54.1291	16.7378	42.6233
21.26	7.51168	62.0921	5.17582	54.7202	16.7947	42.8005
21.28	7.47045	62.5907	5.15744	55.3176	16.8503	42.9819
21.3	7.42996	63.0828	5.13953	55.9216	16.9047	43.1677
21.32	7.39021	63.5671	5.1221	56.5322	16.958	43.3579
21.34	7.35117	64.0422	5.10512	57.1497	17.0104	43.5526
21.36	7.31284	64.5064	5.08861	57.7741	17.0621	43.7519
21.38	7.27519	64.9581	5.07254	58.4056	17.1132	43.9559
21.4	7.23822	65.3954	5.05691	59.0443	17.164	44.1647
21.42	7.20191	65.8162	5.04171	59.6904	17.2145	44.3782
21.44	7.16626	66.2186	5.02695	60.3441	17.2651	44.5966
21.46	7.13127	66.6	5.0126	61.0054	17.3157	44.8199
21.48	7.09692	66.958	4.99867	61.6747	17.3667	45.0481
21.5	7.0632	67.2899	4.98514	62.3519	17.4181	45.2812
21.52	7.03013	67.5928	4.97201	63.0374	17.4702	45.5194
21.54	6.99768	67.8637	4.95927	63.7312	17.523	45.7625
21.56	6.96587	68.0994	4.94692	64.4337	17.5768	46.0107
21.58	6.93468	68.2964	4.93494	65.1448	17.6316	46.264
21.6	6.90413	68.4512	4.92334	65.8649	17.6877	46.5223
21.62	6.8742	68.56	4.91209	66.5942	17.7452	46.7857
21.64	6.84491	68.619	4.9012	67.3327	17.8042	47.0541
21.66	6.81625	68.624	4.89066	68.0808	17.8649	47.3277
21.68	6.78822	68.5711	4.88045	68.8386	17.9275	47.6064
21.7	6.76083	68.456	4.87058	69.6064	17.9919	47.8901
21.72	6.73407	68.2745	4.86103	70.3843	18.0585	48.179
21.74	6.70796	68.0223	4.8518	71.1727	18.1274	48.473
21.76	6.6825	67.6954	4.84288	71.9717	18.1986	48.7721
21.78	6.65768	67.2895	4.83426	72.7816	18.2723	49.0762
21.8	6.63352	66.801	4.82594	73.6025	18.3486	49.3855
21.82	6.61002	66.2261	4.81791	74.4349	18.4278	49.6999
21.84	6.58718	65.5616	4.81016	75.2788	18.5098	50.0194
21.86	6.565	64.8044	4.80268	76.1346	18.5949	50.344
21.88	6.5435	63.9524	4.79547	77.0025	18.6832	50.6737
21.9	6.52266	63.0035	4.78852	77.8829	18.7748	51.0084
21.92	6.5025	61.9566	4.78182	78.776	18.8698	51.3483
21.94	6.48303	60.8112	4.77538	79.682	18.9685	51.6932
21.96	6.46424	59.5678	4.76917	80.6013	19.0708	52.0432
21.98	6.44613	58.2274	4.76319	81.5341	19.177	52.3983
22	6.42872	56.7924	4.75745	82.4809	19.2872	52.7585
22.02	6.412	55.2657	4.75193	83.4418	19.4015	53.1237
22.04	6.39597	53.6515	4.74662	84.4171	19.52	53.494
22.06	6.38064	51.9547	4.74153	85.4074	19.643	53.8693
22.08	6.36601	50.1815	4.73664	86.4128	19.7705	54.2497
22.1	6.35208	48.3387	4.73195	87.4336	19.9027	54.635
22.12	6.33885	46.4341	4.72746	88.4703	20.0397	55.0255
22.14	6.32632	44.476	4.72316	89.5231	20.1817	55.4209
22.16	6.31449	42.4736	4.71904	90.5925	20.3288	55.8213
22.18	6.30335	40.4364	4.7151	91.6788	20.4812	56.2267
22.2	6.29292	38.3745	4.71134	92.7822	20.6391	56.6371
22.22	6.28318	36.2978	4.70774	93.9034	20.8025	57.0524
22.24	6.27414	34.2166	4.70432	95.0424	20.9716	57.4727
22.26	6.26579	32.141	4.70106	96.1998	21.1467	57.8979
22.28	6.25812	30.0806	4.69796	97.3759	21.3278	58.3281
22.3	6.25115	28.0451	4.69502	98.5711	21.5151	58.7631
22.32	6.24485	26.0432	4.69223	99.7857	21.7088	59.203
22.34	6.23923	24.0833	4.68959	101.02	21.9091	59.6477
22.36	6.23427	22.1728	4.6871	102.275	22.1161	60.0973
22.38	6.22998	20.3187	4.68476	103.55	22.33	60.5517
22.4	6.22635	18.5269	4.68256	104.846	22.5509	61.0108
22.42	6.22337	16.8025	4.6805	106.163	22.7791	61.4747
22.44	6.22103	15.1499	4.67858	107.502	23.0148	61.9432
22.46	6.21933	13.5724	4.6768	108.863	23.2581	62.4165
22.48	6.21825	12.0728	4.67516	110.245	23.5092	62.8944
22.5	6.2178	10.6528	4.67365	111.651	23.7683	63.3769
22.52	6.21795	9.31366	4.67227	113.079	24.0356	63.8641
22.54	6.2187	8.05581	4.67103	114.53	24.3113	64.3557
22.56	6.22004	6.87911	4.66992	116.004	24.5956	64.8518
22.58	6.22196	5.7829	4.66895	117.501	24.8888	65.3524
22.6	6.22444	4.76603	4.66811	119.021	25.1909	65.8574
22.62	6.22749	3.82693	4.6674	120.565	25.5024	66.3667
22.64	6.23107	2.9637	4.66683	122.132	25.8233	66.8804
22.66	6.2352	2.17415	4.66639	123.723	26.1539	67.3982
22.68	6.23984	1.45584	4.66609	125.336	26.4945	67.9203
22.7	6.24499	0.806166	4.66592	126.972	26.8452	68.4465
22.72	6.25065	0.222394	4.66589	128.631	27.2064	68.9768
22.74	6.25678	-0.298308	4.66599	130.311	27.5783	69.5111
22.76	6.26339	-0.758825	4.66624	132.013	27.9611	70.0493
22.78	6.27045	-1.16206	4.66663	133.734	28.3552	70.5914
22.8	6.27796	-1.51092	4.66717	135.475	28.7608	71.1372
22.82	6.28591	-1.80826	4.66784	137.234	29.1782	71.6867
22.84	6.29427	-2.05692	4.66867	139.01	29.6077	72.2398
22.86	6.30304	-2.25963	4.66964	140.8	30.0496	72.7964
22.88	6.3122	-2.41908	4.67076	142.604	30.5042	73.3564
22.9	6.32175	-2.53785	4.67204	144.417	30.9719	73.9196
22.92	6.33166	-2.61844	4.67348	146.239	31.453	74.486
22.94	6.34193	-2.66322	4.67507	148.065	31.9479	75.0553
22.96	6.35254	-2.67449	4.67683	149.891	32.4569	75.6275
22.98	6.36348	-2.65442	4.67875	151.715	32.9804	76.2023
23	6.37474	-2.60507	4.68084	153.53	33.5188	76.7796
23.02	6.38631	-2.52842	4.6831	155.332	34.0726	77.3592
23.04	6.39817	-2.42631	4.68554	157.113	34.642	77.9408
23.06	6.41032	-2.3005	4.68815	158.868	35.2275	78.5243
23.08	6.42274	-2.15264	4.69094	160.588	35.8296	79.1092
23.1	6.43543	-1.98428	4.69392	162.264	36.4487	79.6955
23.12	6.44837	-1.7969	4.69708	163.885	37.0853	80.2827
23.14	6.46155	-1.59186	4.70042	165.441	37.7397	80.8704
23.16	6.47497	-1.37044	4.70397	166.919	38.4126	81.4584
23.18	6.48862	-1.13386	4.7077	168.304	39.1043	82.0461
23.2	6.50249	-0.883229	4.71164	169.581	39.8152	82.6332
23.22	6.51656	-0.619614	4.71578	170.731	40.546	83.2192
23.24	6.53084	-0.343994	4.72012	171.736	41.2969	83.8035
23.26	6.54533	-0.057288	4.72468	172.572	42.0686	84.3856
23.28	6.56	0.239651	4.72944	173.217	42.8613	84.9649
23.3	6.57486	0.546022	4.73442	173.644	43.6755	85.5407
23.32	6.5899	0.861084	4.73961	173.824	44.5117	86.1123
23.34	6.60513	1.18415	4.74503	173.727	45.3701	86.6791
23.36	6.62052	1.51456	4.75067	173.319	46.2511	87.2403
23.38	6.6361	1.85174	4.75653	172.565	47.155	87.795
23.4	6.65184	2.19511	4.76262	171.426	48.082	88.3425
23.42	6.66776	2.54417	4.76895	169.863	49.0323	88.8819
23.44	6.68385	2.89843	4.7755	167.834	50.0062	89.4124
23.46	6.70011	3.25746	4.7823	165.296	51.0037	89.933
23.48	6.71654	3.62083	4.78933	162.207	52.0248	90.443
23.5	6.73314	3.98815	4.7966	158.523	53.0696	90.9413
23.52	6.74992	4.35908	4.80411	154.205	54.138	91.4271
23.54	6.76687	4.73329	4.81187	149.214	55.2299	91.8996
23.56	6.78401	5.11047	4.81988	143.516	56.3451	92.3579
23.58	6.80134	5.49033	4.82813	137.083	57.4835	92.8012
23.6	6.81885	5.87261	4.83663	129.893	58.6448	93.2287
23.62	6.83656	6.25707	4.84538	121.937	59.8287	93.6397
23.64	6.85448	6.64349	4.85438	113.213	61.0349	94.0335
23.66	6.8726	7.03165	4.86364	103.733	62.2632	94.4095
23.68	6.89094	7.42135	4.87315	93.5254	63.5132	94.7671
23.7	6.9095	7.81244	4.88292	82.6302	64.7847	95.1058
23.72	6.9283	8.20473	4.89294	71.1046	66.0775	95.4251
23.74	6.94734	8.59808	4.90322	59.0205	67.3912	95.7245
23.76	6.96663	8.99234	4.91375	46.4643	68.7258	96.0036
23.78	6.98618	9.38738	4.92454	33.535	70.0811	96.2621
23.8	7.006	9.78309	4.93559	20.3421	71.4571	96.4996
23.82	7.0261	10.1794	4.9469	7.00231	72.8538	96.7157
23.84	7.04649	10.5761	4.95846	-6.36334	74.2713	96.91
23.86	7.06719	10.9731	4.97028	-19.6335	75.7098	97.0821
23.88	7.08821	11.3705	4.98236	-32.6899	77.1695	97.2316
23.9	7.10955	11.768	4.99469	-45.4208	78.6508	97.3578
23.92	7.13123	12.1657	5.00728	-57.7243	80.154	97.4603
23.94	7.15327	12.5634	5.02013	-69.5102	81.6796	97.5382
23.96	7.17568	12.9611	5.03322	-80.7023	83.2282	97.5908
23.98	7.19846	13.3587	5.04657	-91.2393	84.8001	97.6171
24	7.22164	13.7562	5.06018	-101.075	86.3962	97.6161
24.02	7.24522	14.1535	5.07403	-110.178	88.0168	97.5866
24.04	7.26922	14.5507	5.08813	-118.532	89.6626	97.5272
24.06	7.29365	14.9476	5.10248	-126.133	91.3341	97.4365
24.08	7.31854	15.3442	5.11707	-132.986	93.0319	97.3126
24.1	7.34388	15.7405	5.13192	-139.111	94.7564	97.1539
24.12	7.3697	16.1365	5.147	-144.53	96.508	96.9583
24.14	7.39601	16.5321	5.16232	-149.275	98.287	96.7236
24.16	7.42282	16.9273	5.17789	-153.382	100.094	96.4475
24.18	7.45014	17.3222	5.19369	-156.888	101.928	96.1275
24.2	7.478	17.7166	5.20973	-159.836	103.79	95.761
24.22	7.5064	18.1106	5.226	-162.266	105.678	95.345
24.24	7.53535	18.5042	5.2425	-164.219	107.594	94.8767
24.26	7.56487	18.8973	5.25924	-165.737	109.536	94.3529
24.28	7.59497	19.29	5.2762	-166.858	111.503	93.7704
24.3	7.62566	19.6823	5.29338	-167.619	113.494	93.1259
24.32	7.65696	20.0741	5.31079	-168.057	115.508	92.4158
24.34	7.68888	20.4655	5.32842	-168.205	117.542	91.6368
24.36	7.72143	20.8564	5.34627	-168.093	119.595	90.7852
24.38	7.75461	21.2469	5.36434	-167.75	121.665	89.8572
24.4	7.78845	21.637	5.38262	-167.203	123.748	88.8493
24.42	7.82295	22.0267	5.40112	-166.476	125.841	87.7579
24.44	7.85812	22.416	5.41983	-165.591	127.942	86.5792
24.46	7.89397	22.8049	5.43875	-164.568	130.045	85.3097
24.48	7.93051	23.1935	5.45788	-163.424	132.148	83.9461
24.5	7.96775	23.5817	5.47721	-162.178	134.244	82.4849
24.52	8.0057	23.9696	5.49674	-160.842	136.328	80.923
24.54	8.04436	24.3573	5.51649	-159.431	138.395	79.2576
24.56	8.08375	24.7446	5.53643	-157.956	140.439	77.4861
24.58	8.12386	25.1318	5.55657	-156.428	142.453	75.6062
24.6	8.16471	25.5188	5.57692	-154.856	144.43	73.616
24.62	8.20631	25.9056	5.59745	-153.249	146.363	71.5141
24.64	8.24865	26.2923	5.61819	-151.614	148.242	69.2997
24.66	8.29174	26.6789	5.63913	-149.958	150.061	66.9724
24.68	8.33559	27.0655	5.66026	-148.286	151.809	64.5327
24.7	8.38019	27.452	5.68158	-146.605	153.478	61.9816
24.72	8.42557	27.8387	5.70311	-144.918	155.059	59.3212
24.74	8.47171	28.2254	5.72482	-143.229	156.542	56.5542
24.76	8.51863	28.6122	5.74674	-141.542	157.917	53.6846
24.78	8.56631	28.9993	5.76884	-139.86	159.174	50.7171
24.8	8.61477	29.3866	5.79114	-138.185	160.304	47.6577
24.82	8.664	29.7743	5.81364	-136.52	161.297	44.5136
24.84	8.71401	30.1623	5.83634	-134.868	162.143	41.2931
24.86	8.7648	30.5508	5.85923	-133.228	162.835	38.0057
24.88	8.81637	30.9398	5.88233	-131.604	163.365	34.6623
24.9	8.86871	31.3293	5.90562	-129.996	163.725	31.2745
24.92	8.92183	31.7194	5.92912	-128.406	163.911	27.8554
24.94	8.97573	32.1103	5.95282	-126.833	163.917	24.4186
24.96	9.0304	32.502	5.97673	-125.28	163.74	20.9788
24.98	9.08584	32.8945	6.00085	-123.746	163.381	17.5509
25	9.14205	33.2879	6.02517	-122.231	162.838	14.1502
25.02	9.19904	33.6824	6.04972	-120.738	162.115	10.7918
25.04	9.25679	34.0779	6.07448	-119.264	161.216	7.49071
25.06	9.31531	34.4746	6.09946	-117.812	160.147	4.26118
25.08	9.3746	34.8726	6.12467	-116.38	158.915	1.11665
25.1	9.43465	35.2719	6.1501	-114.969	157.528	-1.93054
25.12	9.49545	35.6726	6.17577	-113.579	155.999	-4.86935
25.14	9.55702	36.0748	6.20167	-112.21	154.336	-7.69017
25.16	9.61934	36.4786	6.22782	-110.862	152.554	-10.3849
25.18	9.68242	36.8841	6.25421	-109.534	150.663	-12.9471
25.2	9.74625	37.2914	6.28085	-108.226	148.677	-15.3718
25.22	9.81083	37.7005	6.30774	-106.939	146.609	-17.6556
25.24	9.87617	38.1116	6.3349	-105.671	144.471	-19.7964
25.26	9.94224	38.5247	6.36232	-104.423	142.275	-21.7937
25.28	10.0091	38.94	6.39002	-103.195	140.033	-23.648
25.3	10.0767	39.3575	6.41799	-101.986	137.756	-25.3609
25.32	10.145	39.7773	6.44625	-100.795	135.454	-26.9349
25.34	10.2141	40.1995	6.4748	-99.6233	133.138	-28.3733
25.36	10.2839	40.6242	6.50366	-98.4696	130.815	-29.6802
25.38	10.3545	41.0515	6.53281	-97.3339	128.495	-30.8598
25.4	10.4258	41.4815	6.56228	-96.2159	126.185	-31.9172
25.42	10.4979	41.9143	6.59207	-95.1151	123.89	-32.8574
25.44	10.5707	42.3499	6.62218	-94.0314	121.617	-33.6859
25.46	10.6444	42.7885	6.65263	-92.9643	119.37	-34.408
25.48	10.7187	43.2302	6.68342	-91.9136	117.155	-35.0293
25.5	10.7939	43.6749	6.71456	-90.879	114.975	-35.5553
25.52	10.8698	44.1229	6.74607	-89.8601	112.833	-35.9916
25.54	10.9466	44.5742	6.77794	-88.8567	110.733	-36.3433
25.56	11.0241	45.0289	6.81018	-87.8683	108.675	-36.6158
25.58	11.1025	45.487	6.84281	-86.8948	106.663	-36.814
25.6	11.1816	45.9486	6.87583	-85.9358	104.697	-36.943
25.62	11.2616	46.4139	6.90926	-84.9911	102.778	-37.0073
25.64	11.3424	46.8829	6.94309	-84.0602	100.908	-37.0115
25.66	11.4241	47.3556	6.97735	-83.1431	99.0862	-36.9598
25.68	11.5067	47.8321	7.01203	-82.2392	97.3136	-36.8564
25.7	11.5902	48.3126	7.04716	-81.3485	95.5899	-36.705
25.72	11.6745	48.797	7.08273	-80.4706	93.9149	-36.5093
25.74	11.7598	49.2854	7.11876	-79.6053	92.2883	-36.2728
25.76	11.846	49.7779	7.15526	-78.7522	90.7097	-35.9986
25.78	11.9332	50.2745	7.19224	-77.9112	89.1783	-35.6899
25.8	12.0214	50.7753	7.2297	-77.0819	87.6936	-35.3494
25.82	12.1106	51.2803	7.26766	-76.2642	86.2546	-34.9799
25.84	12.2008	51.7896	7.30612	-75.4578	84.8606	-34.5838
25.86	12.2921	52.3032	7.3451	-74.6624	83.5107	-34.1635
25.88	12.3844	52.8211	7.38461	-73.8779	82.2038	-33.721
25.9	12.4779	53.3435	7.42465	-73.104	80.9391	-33.2585
25.92	12.5726	53.8701	7.46524	-72.3404	79.7154	-32.7779
25.94	12.6684	54.4012	7.50638	-71.587	78.5318	-32.2808
25.96	12.7654	54.9367	7.54809	-70.8436	77.3872	-31.7688
25.98	12.8636	55.4766	7.59037	-70.1099	76.2807	-31.2435
26	12.9632	56.021	7.63324	-69.3858	75.211	-30.7063
26.02	13.064	56.5698	7.67671	-68.671	74.1773	-30.1584
26.04	13.1663	57.1229	7.72078	-67.9654	73.1786	-29.601
26.06	13.2699	57.6805	7.76546	-67.2687	72.2137	-29.0353
26.08	13.3749	58.2424	7.81077	-66.5808	71.2818	-28.4622
26.1	13.4814	58.8086	7.85672	-65.9016	70.3818	-27.8826
26.12	13.5895	59.3792	7.9033	-65.2308	69.5129	-27.2975
26.14	13.6991	59.9539	7.95054	-64.5682	68.674	-26.7076
26.16	13.8103	60.5329	7.99845	-63.9137	67.8643	-26.1136
26.18	13.9232	61.1159	8.04703	-63.2671	67.083	-25.5163
26.2	14.0377	61.703	8.09628	-62.6283	66.3291	-24.9161
26.22	14.1541	62.294	8.14624	-61.9972	65.6018	-24.3138
26.24	14.2722	62.8889	8.19689	-61.3735	64.9004	-23.7097
26.26	14.3922	63.4875	8.24826	-60.7571	64.2241	-23.1045
26.28	14.5141	64.0897	8.30034	-60.1479	63.572	-22.4984
26.3	14.638	64.6954	8.35315	-59.5457	62.9435	-21.8919
26.32	14.7639	65.3045	8.40671	-58.9504	62.3379	-21.2855
26.34	14.8919	65.9168	8.46101	-58.3618	61.7545	-20.6793
26.36	15.022	66.532	8.51606	-57.7798	61.1927	-20.0737
26.38	15.1544	67.1501	8.57188	-57.2044	60.6517	-19.4689
26.4	15.2889	67.7708	8.62848	-56.6353	60.1311	-18.8653
26.42	15.4259	68.3939	8.68586	-56.0725	59.6302	-18.2631
26.44	15.5651	69.0192	8.74403	-55.5157	59.1484	-17.6624
26.46	15.7069	69.6464	8.803	-54.965	58.6853	-17.0634
26.48	15.8511	70.2753	8.86278	-54.4201	58.2402	-16.4663
26.5	15.9979	70.9055	8.92338	-53.8811	57.8128	-15.8713
26.52	16.1474	71.5368	8.98481	-53.3477	57.4024	-15.2785
26.54	16.2995	72.1687	9.04707	-52.8198	57.0087	-14.688
26.56	16.4545	72.801	9.11018	-52.2974	56.6312	-14.0999
26.58	16.6122	73.4332	9.17413	-51.7803	56.2695	-13.5143
26.6	16.7729	74.065	9.23896	-51.2685	55.9231	-12.9313
26.62	16.9366	74.696	9.30465	-50.7618	55.5917	-12.351
26.64	17.1034	75.3255	9.37121	-50.2602	55.2748	-11.7734
26.66	17.2732	75.9533	9.43867	-49.7635	54.9722	-11.1986
26.68	17.4463	76.5786	9.50702	-49.2717	54.6835	-10.6267
26.7	17.6226	77.2009	9.57627	-48.7847	54.4083	-10.0577
26.72	17.8024	77.8197	9.64643	-48.3023	54.1463	-9.49166
26.74	17.9855	78.4343	9.71752	-47.8245	53.8971	-8.92857
26.76	18.1721	79.0439	9.78953	-47.3512	53.6606	-8.36847
26.78	18.3623	79.6479	9.86249	-46.8824	53.4364	-7.8114
26.8	18.5562	80.2455	9.93639	-46.4179	53.2243	-7.25737
26.82	18.7538	80.8358	10.0112	-45.9576	53.0239	-6.7064
26.84	18.9553	81.418	10.0871	-45.5016	52.8351	-6.1585
26.86	19.1606	81.991	10.1639	-45.0496	52.6575	-5.61368
26.88	19.37	82.5538	10.2416	-44.6017	52.491	-5.07194
26.9	19.5834	83.1054	10.3204	-44.1577	52.3353	-4.53329
26.92	19.8009	83.6446	10.4002	-43.7177	52.1903	-3.99773
26.94	20.0227	84.1702	10.481	-43.2814	52.0557	-3.46527
26.96	20.2489	84.6808	10.5628	-42.8489	51.9312	-2.93589
26.98	20.4794	85.175	10.6456	-42.42	51.8168	-2.40959
27	20.7144	85.6514	10.7295	-41.9948	51.7123	-1.88637
27.02	20.9541	86.1082	10.8144	-41.5731	51.6174	-1.36624
27.04	21.1984	86.5438	10.9004	-41.1549	51.5321	-0.849164
27.06	21.4475	86.9563	10.9875	-40.74	51.456	-0.335152
27.08	21.7015	87.3438	11.0757	-40.3286	51.3892	0.175805
27.1	21.9605	87.7043	11.1649	-39.9204	51.3315	0.683717
27.12	22.2245	88.0353	11.2553	-39.5155	51.2826	1.18859
27.14	22.4938	88.3346	11.3468	-39.1137	51.2426	1.69044
27.16	22.7683	88.5997	11.4394	-38.7151	51.2112	2.18927
27.18	23.0482	88.8278	11.5332	-38.3195	51.1883	2.68509
27.2	23.3335	89.0161	11.6282	-37.9269	51.1738	3.17791
27.22	23.6245	89.1615	11.7243	-37.5372	51.1676	3.66773
27.24	23.9213	89.2608	11.8216	-37.1505	51.1696	4.15457
27.26	24.2238	89.3105	11.9201	-36.7665	51.1797	4.63843
27.28	24.5324	89.307	12.0198	-36.3854	51.1978	5.11933
27.3	24.847	89.2465	12.1208	-36.007	51.2238	5.59726
27.32	25.1679	89.1248	12.223	-35.6313	51.2576	6.07225
27.34	25.495	88.9378	12.3264	-35.2582	51.2991	6.54429
27.36	25.8287	88.681	12.4312	-34.8877	51.3482	7.01339
27.38	26.169	88.3496	12.5373	-34.5198	51.4049	7.47955
27.4	26.5161	87.9387	12.6447	-34.1543	51.469	7.94279
27.42	26.8701	87.4433	12.7534	-33.7913	51.5406	8.4031
27.44	27.2312	86.8579	12.8635	-33.4307	51.6195	8.8605
27.46	27.5995	86.1773	12.9749	-33.0725	51.7057	9.31497
27.48	27.9753	85.3957	13.0878	-32.7166	51.7991	9.76653
27.5	28.3587	84.5074	13.202	-32.3629	51.8997	10.2152
27.52	28.7498	83.5066	13.3178	-32.0115	52.0074	10.6609
27.54	29.1489	82.3876	13.4349	-31.6622	52.1221	11.1038
27.56	29.5562	81.1444	13.5536	-31.3151	52.2438	11.5437
27.58	29.9719	79.7713	13.6737	-30.9701	52.3725	11.9807
27.6	30.3962	78.2629	13.7954	-30.6271	52.5081	12.4148
27.62	30.8293	76.6136	13.9187	-30.2862	52.6505	12.846
27.64	31.2715	74.8186	14.0435	-29.9473	52.7998	13.2742
27.66	31.723	72.8732	14.17	-29.6103	52.9559	13.6996
27.68	32.1841	70.7734	14.2981	-29.2752	53.1187	14.122
27.7	32.655	68.5159	14.4278	-28.942	53.2883	14.5414
27.72	33.1361	66.0982	14.5593	-28.6107	53.4646	14.958
27.74	33.6275	63.5185	14.6924	-28.2811	53.6475	15.3715
27.76	34.1298	60.7764	14.8274	-27.9533	53.8371	15.7822
27.78	34.643	57.8723	14.964	-27.6272	54.0333	16.1898
27.8	35.1677	54.8084	15.1026	-27.3028	54.2362	16.5945
27.82	35.7042	51.5881	15.2429	-26.9801	54.4456	16.9962
27.84	36.2528	48.2161	15.3852	-26.659	54.6616	17.3948
27.86	36.814	44.6992	15.5294	-26.3395	54.8842	17.7905
27.88	37.3881	41.0455	15.6755	-26.0216	55.1134	18.1831
27.9	37.9755	37.265	15.8236	-25.7052	55.3491	18.5726
27.92	38.5768	33.3695	15.9737	-25.3903	55.5913	18.9591
27.94	39.1924	29.3722	16.1259	-25.0768	55.8401	19.3425
27.96	39.8227	25.2879	16.2802	-24.7648	56.0954	19.7228
27.98	40.4684	21.1331	16.4367	-24.4542	56.3573	20.0999
28	41.1299	16.9252	16.5953	-24.145	56.6257	20.4739
28.02	41.8079	12.683	16.7561	-23.8371	56.9006	20.8446
28.04	42.5028	8.42577	16.9192	-23.5306	57.1821	21.2122
28.06	43.2154	4.17352	17.0846	-23.2253	57.4702	21.5765
28.08	43.9462	-0.053413	17.2524	-22.9213	57.7649	21.9375
28.1	44.696	-4.23512	17.4226	-22.6185	58.0662	22.2953
28.12	45.4655	-8.35193	17.5952	-22.317	58.374	22.6496
28.14	46.2554	-12.3849	17.7703	-22.0166	58.6886	23.0006
28.16	47.0664	-16.3157	17.9479	-21.7173	59.0097	23.3481
28.18	47.8995	-20.1279	18.1282	-21.4192	59.3375	23.6922
28.2	48.7554	-23.8058	18.311	-21.1222	59.6721	24.0327
28.22	49.635	-27.336	18.4966	-20.8262	60.0133	24.3697
28.24	50.5393	-30.7065	18.6849	-20.5314	60.3613	24.703
28.26	51.4692	-33.9072	18.876	-20.2375	60.7161	25.0326
28.28	52.4257	-36.9301	19.07	-19.9446	61.0777	25.3585
28.3	53.4099	-39.7688	19.2668	-19.6527	61.4462	25.6806
28.32	54.4229	-42.4193	19.4667	-19.3617	61.8215	25.9989
28.34	55.4657	-44.8789	19.6695	-19.0717	62.2038	26.3131
28.36	56.5397	-47.1469	19.8755	-18.7826	62.593	26.6234
28.38	57.6459	-49.224	20.0845	-18.4943	62.9893	26.9296
28.4	58.7857	-51.1126	20.2968	-18.2069	63.3925	27.2315
28.42	59.9605	-52.8159	20.5124	-17.9203	63.8029	27.5293
28.44	61.1716	-54.3389	20.7312	-17.6345	64.2203	27.8226
28.46	62.4204	-55.6866	20.9535	-17.3495	64.645	28.1115
28.48	63.7084	-56.8658	21.1792	-17.0653	65.0768	28.3958
28.5	65.0372	-57.8832	21.4085	-16.7818	65.5159	28.6755
28.52	66.4084	-58.7462	21.6414	-16.499	65.9623	28.9504
28.54	67.8235	-59.4626	21.8779	-16.2169	66.4161	29.2203
28.56	69.2844	-60.0403	22.1182	-15.9355	66.8772	29.4853
28.58	70.7927	-60.4874	22.3623	-15.6547	67.3457	29.7451
28.6	72.3503	-60.8119	22.6103	-15.3746	67.8217	29.9995
28.62	73.959	-61.0219	22.8623	-15.0951	68.3052	30.2486
28.64	75.6207	-61.1251	23.1183	-14.8161	68.7963	30.492
28.66	77.3374	-61.1294	23.3785	-14.5378	69.2949	30.7297
28.68	79.1111	-61.0419	23.6428	-14.2599	69.8011	30.9615
28.7	80.9437	-60.8699	23.9115	-13.9827	70.3149	31.1872
28.72	82.8373	-60.6203	24.1845	-13.7059	70.8364	31.4066
28.74	84.7941	-60.2994	24.462	-13.4296	71.3655	31.6196
28.76	86.8161	-59.9134	24.7441	-13.1537	71.9024	31.826
28.78	88.9055	-59.4682	25.0308	-12.8783	72.4469	32.0256
28.8	91.0643	-58.9692	25.3222	-12.6034	72.9992	32.2182
28.82	93.2948	-58.4216	25.6185	-12.3288	73.5591	32.4035
28.84	95.599	-57.83	25.9197	-12.0547	74.1268	32.5814
28.86	97.9789	-57.1991	26.226	-11.7809	74.7021	32.7517
28.88	100.437	-56.5328	26.5374	-11.5074	75.2851	32.914
28.9	102.974	-55.8352	26.854	-11.2343	75.8757	33.0683
28.92	105.593	-55.1097	27.176	-10.9615	76.474	33.2143
28.94	108.296	-54.3596	27.5034	-10.6889	77.0798	33.3517
28.96	111.083	-53.5879	27.8365	-10.4167	77.6932	33.4802
28.98	113.957	-52.7974	28.1751	-10.1447	78.314	33.5998
29	116.918	-51.9907	28.5197	-9.87295	78.9422	33.71
29.02	119.968	-51.1702	28.8701	-9.60141	79.5777	33.8107
29.04	123.107	-50.3378	29.2266	-9.33006	80.2205	33.9016
29.06	126.337	-49.4956	29.5892	-9.0589	80.8704	33.9824
29.08	129.656	-48.6454	29.9582	-8.78789	81.5274	34.0529
29.1	133.065	-47.7887	30.3336	-8.51703	82.1913	34.1128
29.12	136.564	-46.9271	30.7156	-8.24629	82.862	34.1619
29.14	140.15	-46.0617	31.1043	-7.97566	83.5393	34.1999
29.16	143.822	-45.194	31.4998	-7.70511	84.2232	34.2265
29.18	147.578	-44.3248	31.9024	-7.43463	84.9135	34.2415
29.2	151.415	-43.4552	32.3122	-7.16421	85.6099	34.2446
29.22	155.329	-42.5861	32.7293	-6.89381	86.3124	34.2356
29.24	159.316	-41.7181	33.1539	-6.62343	87.0208	34.2142
29.26	163.371	-40.8521	33.5861	-6.35304	87.7348	34.1801
29.28	167.488	-39.9886	34.0261	-6.08262	88.4542	34.1332
29.3	171.659	-39.1282	34.4742	-5.81217	89.1789	34.073
29.32	175.878	-38.2714	34.9304	-5.54165	89.9085	33.9995
29.34	180.136	-37.4186	35.395	-5.27105	90.643	33.9123
29.36	184.423	-36.57	35.8682	-5.00036	91.3819	33.8112
29.38	188.729	-35.7262	36.3501	-4.72954	92.1251	33.696
29.4	193.042	-34.8873	36.8409	-4.4586	92.8723	33.5664
29.42	197.35	-34.0536	37.341	-4.1875	93.6232	33.4223
29.44	201.64	-33.2253	37.8504	-3.91623	94.3776	33.2633
29.46	205.899	-32.4025	38.3694	-3.64476	95.135	33.0894
29.48	210.111	-31.5854	38.8983	-3.37308	95.8953	32.9002
29.5	214.262	-30.7741	39.4372	-3.10118	96.6581	32.6955
29.52	218.337	-29.9687	39.9864	-2.82903	97.423	32.4753
29.54	222.319	-29.1692	40.5461	-2.55661	98.1898	32.2392
29.56	226.193	-28.3757	41.1167	-2.2839	98.9581	31.9871
29.58	229.943	-27.5881	41.6983	-2.01089	99.7275	31.7189
29.6	233.553	-26.8066	42.2912	-1.73755	100.498	31.4343
29.62	237.009	-26.031	42.8958	-1.46386	101.268	31.1333
29.64	240.294	-25.2614	43.5123	-1.18982	102.039	30.8156
29.66	243.396	-24.4977	44.1409	-0.915377	102.809	30.4812
29.68	246.302	-23.74	44.7821	-0.64054	103.578	30.1299
29.7	249	-22.988	45.436	-0.365278	104.347	29.7616
29.72	251.479	-22.2418	46.1031	-0.0895725	105.113	29.3762
29.74	253.731	-21.5014	46.7836	0.186598	105.878	28.9736
29.76	255.748	-20.7665	47.478	0.463252	106.64	28.5537
29.78	257.524	-20.0372	48.1864	0.740416	107.399	28.1165
29.8	259.056	-19.3133	48.9094	1.01811	108.155	27.6619
29.82	260.34	-18.5948	49.6472	1.29634	108.908	27.1899
29.84	261.378	-17.8816	50.4002	1.57515	109.656	26.7004
29.86	262.168	-17.1736	51.1689	1.85454	110.399	26.1934
29.88	262.716	-16.4706	51.9536	2.13454	111.137	25.669
29.9	263.024	-15.7726	52.7547	2.41518	111.869	25.1272
29.92	263.099	-15.0795	53.5727	2.69646	112.596	24.568
29.94	262.948	-14.3911	54.4079	2.97843	113.316	23.9914
29.96	262.579	-13.7075	55.2609	3.26109	114.028	23.3975
29.98	262.002	-13.0283	56.132	3.54447	114.734	22.7864
30	261.227	-12.3536	57.0218	3.8286	115.431	22.1582
30.02	260.264	-11.6833	57.9307	4.11348	116.12	21.5131
30.04	259.126	-11.0172	58.8591	4.39915	116.8	20.8511
30.06	257.825	-10.3553	59.8077	4.68564	117.471	20.1724
30.08	256.373	-9.6974	60.7768	4.97296	118.131	19.4772
30.1	254.781	-9.04343	61.767	5.26113	118.782	18.7656
30.12	253.063	-8.3933	62.7789	5.5502	119.422	18.0379
30.14	251.23	-7.74689	63.8129	5.84015	120.05	17.2942
30.16	249.295	-7.10413	64.8697	6.13103	120.667	16.5349
30.18	247.269	-6.46492	65.9498	6.42288	121.272	15.76
30.2	245.163	-5.82914	67.0537	6.7157	121.864	14.9699
30.22	242.989	-5.19671	68.182	7.00952	122.443	14.1649
30.24	240.756	-4.56753	69.3354	7.30436	123.01	13.3452
30.26	238.474	-3.94153	70.5145	7.60026	123.562	12.511
30.28	236.153	-3.31862	71.7197	7.89722	124.1	11.6628
30.3	233.8	-2.6987	72.9519	8.19529	124.624	10.8008
30.32	231.425	-2.0817	74.2115	8.4945	125.133	9.92532
30.34	229.034	-1.46752	75.4992	8.79486	125.627	9.03667
30.36	226.634	-0.856108	76.8157	9.09638	126.105	8.13519
30.38	224.232	-0.247371	78.1616	9.39911	126.567	7.22123
30.4	221.833	0.358744	79.5376	9.70308	127.014	6.29511
30.42	219.442	0.962333	80.9442	10.0083	127.443	5.3572
30.44	217.064	1.56345	82.3822	10.3148	127.856	4.40784
30.46	214.704	2.16217	83.8522	10.6226	128.251	3.4474
30.48	212.364	2.75855	85.3549	10.9318	128.629	2.47624
30.5	210.049	3.35263	86.8909	11.2424	128.989	1.49474
30.52	207.761	3.94451	88.4609	11.5543	129.331	0.503274
30.54	205.502	4.53422	90.0654	11.8676	129.655	-0.497769
30.56	203.276	5.12179	91.7052	12.1824	129.96	-1.50798
30.58	201.082	5.7073	93.3809	12.4987	130.246	-2.52697
30.6	198.924	6.29079	95.0931	12.8165	130.512	-3.55429
30.62	196.803	6.8723	96.8423	13.1358	130.759	-4.58954
30.64	194.719	7.45186	98.6292	13.4567	130.986	-5.63226
30.66	192.673	8.02951	100.454	13.7791	131.193	-6.68198
30.68	190.666	8.6053	102.318	14.1032	131.379	-7.73823
30.7	188.698	9.17923	104.221	14.429	131.544	-8.8005
30.72	186.77	9.75136	106.164	14.7564	131.689	-9.86829
30.74	184.881	10.3217	108.147	15.0855	131.812	-10.9411
30.76	183.031	10.8902	110.17	15.4163	131.914	-12.0182
30.78	181.221	11.457	112.235	15.7489	131.994	-13.0992
30.8	179.45	12.0221	114.34	16.0833	132.052	-14.1834
30.82	177.717	12.5854	116.487	16.4195	132.087	-15.2702
30.84	176.023	13.147	118.676	16.7576	132.101	-16.3589
30.86	174.366	13.7069	120.906	17.0975	132.092	-17.4488
30.88	172.745	14.2651	123.179	17.4394	132.06	-18.5392
30.9	171.162	14.8215	125.493	17.7831	132.006	-19.6295
30.92	169.613	15.3763	127.849	18.1288	131.928	-20.7188
30.94	168.099	15.9293	130.246	18.4765	131.829	-21.8064
30.96	166.62	16.4805	132.684	18.8263	131.706	-22.8915
30.98	165.173	17.0301	135.164	19.178	131.561	-23.9734
31	163.758	17.5778	137.684	19.5318	131.393	-25.0513
31.02	162.375	18.1237	140.243	19.8877	131.203	-26.1243
31.04	161.022	18.6678	142.841	20.2457	130.991	-27.1917
31.06	159.699	19.2101	145.478	20.6058	130.757	-28.2528
31.08	158.405	19.7505	148.152	20.9681	130.502	-29.3068
31.1	157.138	20.289	150.861	21.3325	130.226	-30.3529
31.12	155.898	20.8256	153.605	21.6992	129.929	-31.3905
31.14	154.684	21.3602	156.382	22.068	129.612	-32.419
31.16	153.494	21.8928	159.191	22.4391	129.275	-33.4376
31.18	152.329	22.4233	162.03	22.8125	128.92	-34.4459
31.2	151.187	22.9517	164.896	23.1881	128.546	-35.4433
31.22	150.067	23.478	167.787	23.5659	128.155	-36.4294
31.24	148.968	24.002	170.702	23.9461	127.746	-37.4038
31.26	147.89	24.5238	173.637	24.3286	127.321	-38.3661
31.28	146.831	25.0434	176.589	24.7133	126.881	-39.316
31.3	145.791	25.5605	179.556	25.1004	126.425	-40.2534
31.32	144.768	26.0753	182.535	25.4898	125.955	-41.1781
31.34	143.763	26.5876	185.522	25.8815	125.472	-42.09
31.36	142.774	27.0973	188.513	26.2755	124.975	-42.989
31.38	141.8	27.6045	191.505	26.6718	124.466	-43.8753
31.4	140.84	28.109	194.494	27.0704	123.944	-44.7489
31.42	139.895	28.6108	197.474	27.4713	123.412	-45.6099
31.44	138.962	29.1098	200.443	27.8744	122.868	-46.4584
31.46	138.042	29.606	203.395	28.2798	122.314	-47.2946
31.48	137.133	30.0993	206.325	28.6874	121.75	-48.1188
31.5	136.236	30.5896	209.229	29.0972	121.176	-48.9311
31.52	135.348	31.0769	212.102	29.5091	120.592	-49.7317
31.54	134.47	31.5611	214.937	29.9231	119.999	-50.521
31.56	133.601	32.0421	217.73	30.3392	119.396	-51.2989
31.58	132.741	32.5199	220.476	30.7572	118.784	-52.0658
31.6	131.888	32.9944	223.168	31.1772	118.163	-52.8216
31.62	131.042	33.4656	225.801	31.5991	117.532	-53.5665
31.64	130.202	33.9333	228.37	32.0227	116.892	-54.3006
31.66	129.369	34.3976	230.868	32.4481	116.242	-55.0238
31.68	128.541	34.8583	233.291	32.875	115.583	-55.7359
31.7	127.719	35.3153	235.632	33.3035	114.914	-56.4369
31.72	126.901	35.7688	237.886	33.7332	114.235	-57.1266
31.74	126.087	36.2185	240.047	34.1643	113.547	-57.8047
31.76	125.277	36.6643	242.111	34.5964	112.848	-58.471
31.78	124.47	37.1063	244.073	35.0295	112.14	-59.1249
31.8	123.666	37.5444	245.926	35.4634	111.421	-59.7662
31.82	122.865	37.9785	247.668	35.8979	110.693	-60.3944
31.84	122.066	38.4086	249.292	36.3327	109.956	-61.0089
31.86	121.269	38.8345	250.796	36.7677	109.209	-61.6095
31.88	120.474	39.2562	252.176	37.2027	108.452	-62.1955
31.9	119.681	39.6737	253.427	37.6373	107.687	-62.7665
31.92	118.888	40.0868	254.547	38.0713	106.914	-63.322
31.94	118.097	40.4956	255.533	38.5045	106.133	-63.8616
31.96	117.306	40.8998	256.383	38.9364	105.344	-64.385
31.98	116.516	41.2995	257.095	39.3667	104.549	-64.8916
32	115.726	41.6946	257.668	39.7952	103.747	-65.3814
32.02	114.937	42.085	258.101	40.2212	102.94	-65.8539
32.04	114.148	42.4705	258.392	40.6446	102.128	-66.3091
32.06	113.359	42.8512	258.543	41.0646	101.312	-66.7469
32.08	112.571	43.2268	258.552	41.481	100.493	-67.1671
32.1	111.782	43.5973	258.422	41.8931	99.6705	-67.5699
32.12	110.993	43.9626	258.153	42.3004	98.8464	-67.9553
32.14	110.205	44.3225	257.747	42.7023	98.0209	-68.3235
32.16	109.416	44.677	257.206	43.0982	97.1947	-68.6746
32.18	108.628	45.0258	256.533	43.4873	96.3684	-69.0089
32.2	107.839	45.3688	255.73	43.869	95.5424	-69.3267
32.22	107.05	45.7058	254.8	44.2424	94.7175	-69.6283
32.24	106.262	46.0368	253.748	44.6068	93.8939	-69.9141
32.26	105.474	46.3614	252.576	44.9613	93.0721	-70.1844
32.28	104.686	46.6795	251.289	45.3049	92.2525	-70.4395
32.3	103.899	46.9909	249.892	45.6368	91.4355	-70.6799
32.32	103.112	47.2953	248.388	45.9558	90.6212	-70.906
32.34	102.326	47.5924	246.783	46.2609	89.81	-71.118
32.36	101.54	47.8821	245.081	46.551	89.002	-71.3164
32.38	100.756	48.164	243.288	46.8249	88.1974	-71.5014
32.4	99.9721	48.4378	241.409	47.0813	87.3964	-71.6735
32.42	99.1898	48.7032	239.448	47.319	86.5991	-71.8328
32.44	98.4089	48.9598	237.412	47.5365	85.8056	-71.9797
32.46	97.6296	49.2073	235.305	47.7325	85.016	-72.1144
32.48	96.8519	49.4453	233.133	47.9055	84.2304	-72.2371
32.5	96.0762	49.6733	230.9	48.054	83.4489	-72.3481
32.52	95.3026	49.891	228.613	48.1763	82.6715	-72.4476
32.54	94.5311	50.0978	226.277	48.2709	81.8984	-72.5357
32.56	93.7621	50.2932	223.896	48.3362	81.1296	-72.6125
32.58	92.9958	50.4768	221.476	48.3703	80.3652	-72.6783
32.6	92.2322	50.648	219.02	48.3717	79.6053	-72.7332
32.62	91.4715	50.8062	216.535	48.3384	78.85	-72.7773
32.64	90.714	50.9508	214.024	48.2688	78.0993	-72.8107
32.66	89.9599	51.0813	211.493	48.1611	77.3536	-72.8336
32.68	89.2094	51.1969	208.944	48.0135	76.6128	-72.846
32.7	88.4625	51.2969	206.384	47.8242	75.8772	-72.8482
32.72	87.7194	51.3807	203.814	47.5914	75.1467	-72.8403
32.74	86.9805	51.4475	201.239	47.3136	74.4217	-72.8223
32.76	86.2458	51.4965	198.663	46.9891	73.7021	-72.7944
32.78	85.5154	51.527	196.089	46.6162	72.9882	-72.7568
32.8	84.7897	51.5382	193.521	46.1936	72.2802	-72.7096
32.82	84.0685	51.5292	190.96	45.7198	71.578	-72.653
32.84	83.3523	51.4991	188.41	45.1937	70.882	-72.5871
32.86	82.6411	51.4471	185.874	44.6142	70.1922	-72.512
32.88	81.935	51.3723	183.355	43.9803	69.5089	-72.4281
32.9	81.2342	51.2738	180.853	43.2914	68.832	-72.3354
32.92	80.5388	51.1505	178.372	42.5469	68.1618	-72.234
32.94	79.849	51.0017	175.914	41.7466	67.4984	-72.1243
32.96	79.1648	50.8263	173.48	40.8904	66.8419	-72.0064
32.98	78.4864	50.6234	171.073	39.9785	66.1924	-71.8805
33	77.8139	50.3921	168.692	39.0116	65.55	-71.7467
33.02	77.1475	50.1313	166.341	37.9903	64.9149	-71.6053
33.04	76.487	49.8402	164.02	36.9159	64.2872	-71.4565
33.06	75.8328	49.5177	161.73	35.7897	63.6669	-71.3004
33.08	75.1849	49.1631	159.472	34.6135	63.0542	-71.1373
33.1	74.5432	48.7754	157.247	33.3893	62.4491	-70.9674
33.12	73.908	48.3536	155.057	32.1195	61.8517	-70.7908
33.14	73.2793	47.8971	152.9	30.8068	61.2622	-70.6079
33.16	72.6572	47.4048	150.779	29.454	60.6806	-70.4187
33.18	72.0416	46.8762	148.692	28.0645	60.1069	-70.2235
33.2	71.4327	46.3105	146.642	26.6417	59.5412	-70.0225
33.22	70.8306	45.707	144.628	25.1892	58.9837	-69.816
33.24	70.2351	45.065	142.65	23.711	58.4344	-69.6041
33.26	69.6464	44.3843	140.708	22.2111	57.8932	-69.387
33.28	69.0646	43.6641	138.803	20.6938	57.3604	-69.165
33.3	68.4896	42.9042	136.934	19.1632	56.8359	-68.9384
33.32	67.9214	42.1043	135.101	17.6238	56.3198	-68.7072
33.34	67.3601	41.2642	133.304	16.0798	55.8121	-68.4718
33.36	66.8056	40.3838	131.544	14.5357	55.3128	-68.2324
33.38	66.258	39.4629	129.819	12.9958	54.8221	-67.9891
33.4	65.7174	38.5017	128.13	11.4643	54.3398	-67.7424
33.42	65.1835	37.5005	126.475	9.94504	53.866	-67.4923
33.44	64.6566	36.4596	124.856	8.44225	53.4008	-67.2391
33.46	64.1365	35.3792	123.271	6.95956	52.9441	-66.983
33.48	63.6232	34.26	121.72	5.50043	52.496	-66.7244
33.5	63.1168	33.1025	120.203	4.06829	52.0563	-66.4634
33.52	62.6172	31.9077	118.719	2.66614	51.6251	-66.2002
33.54	62.1243	30.6763	117.268	1.2968	51.2024	-65.9352
33.56	61.6381	29.4093	115.849	-0.0372172	50.7881	-65.6685
33.58	61.1587	28.1076	114.461	-1.33361	50.3822	-65.4004
33.6	60.6859	26.7726	113.105	-2.59047	49.9846	-65.1311
33.62	60.2197	25.4057	111.779	-3.80603	49.5953	-64.8609
33.64	59.7601	24.008	110.484	-4.97888	49.2142	-64.59
33.66	59.307	22.5811	109.218	-6.10783	48.8412	-64.3186
33.68	58.8604	21.1261	107.981	-7.19204	48.4762	-64.047
33.7	58.4202	19.6454	106.772	-8.23083	48.1191	-63.7754
33.72	57.9864	18.1402	105.591	-9.22372	47.7699	-63.504
33.74	57.5589	16.6121	104.438	-10.1705	47.4284	-63.2331
33.76	57.1376	15.0634	103.311	-11.0713	47.0945	-62.9629
33.78	56.7225	13.4955	102.21	-11.9261	46.768	-62.6935
33.8	56.3136	11.9103	101.134	-12.7354	46.4489	-62.4252
33.82	55.9107	10.3097	100.084	-13.4997	46.1369	-62.1581
33.84	55.5138	8.69547	99.0574	-14.2196	45.832	-61.8926
33.86	55.1227	7.06957	98.0549	-14.8958	45.5339	-61.6288
33.88	54.7376	5.4341	97.0755	-15.5294	45.2425	-61.3668
33.9	54.3581	3.79059	96.1188	-16.1211	44.9576	-61.1068
33.92	53.9844	2.14114	95.184	-16.6722	44.6791	-60.849
33.94	53.6162	0.487264	94.2707	-17.1837	44.4066	-60.5936
33.96	53.2536	-1.16898	93.3782	-17.6567	44.1401	-60.3407
33.98	52.8964	-2.82615	92.5061	-18.0926	43.8793	-60.0905
34	52.5445	-4.48223	91.6538	-18.4925	43.6239	-59.8431
34.02	52.198	-6.13609	90.8206	-18.8578	43.3739	-59.5985
34.04	51.8565	-7.78557	90.0062	-19.1896	43.1289	-59.357
34.06	51.5202	-9.42964	89.2099	-19.4893	42.8887	-59.1185
34.08	51.1889	-11.0668	88.4312	-19.7582	42.6532	-58.8833
34.1	50.8625	-12.6952	87.6695	-19.9975	42.4219	-58.6513
34.12	50.5408	-14.3143	86.9245	-20.2086	42.1948	-58.4226
34.14	50.2239	-15.9222	86.1955	-20.3926	41.9716	-58.1972
34.16	49.9117	-17.5181	85.4821	-20.5508	41.752	-57.9753
34.18	49.6039	-19.1005	84.7837	-20.6844	41.5358	-57.7568
34.2	49.3006	-20.6687	84.0999	-20.7945	41.3228	-57.5417
34.22	49.0016	-22.2214	83.4303	-20.8824	41.1127	-57.3299
34.24	48.7068	-23.7582	82.7742	-20.949	40.9053	-57.1216
34.26	48.4161	-25.2775	82.1313	-20.9956	40.7003	-56.9166
34.28	48.1295	-26.7792	81.5011	-21.0231	40.4976	-56.7148
34.3	47.8468	-28.2621	80.8831	-21.0325	40.297	-56.5163
34.32	47.568	-29.7255	80.277	-21.0249	40.0982	-56.321
34.34	47.2928	-31.1689	79.6822	-21.0011	39.901	-56.1286
34.36	47.0213	-32.5913	79.0983	-20.9621	39.7053	-55.9393
34.38	46.7533	-33.9923	78.525	-20.9087	39.5108	-55.7528
34.4	46.4887	-35.3717	77.9618	-20.8418	39.3175	-55.569
34.42	46.2274	-36.7283	77.4083	-20.7621	39.1251	-55.3879
34.44	45.9693	-38.0619	76.8641	-20.6705	38.9336	-55.2093
34.46	45.7143	-39.3721	76.3289	-20.5676	38.7428	-55.033
34.48	45.4624	-40.6583	75.8022	-20.4542	38.5525	-54.859
34.5	45.2133	-41.92	75.2837	-20.3309	38.3628	-54.687
34.52	44.967	-43.1568	74.7731	-20.1984	38.1734	-54.517
34.54	44.7234	-44.3684	74.2699	-20.0572	37.9844	-54.3489
34.56	44.4823	-45.554	73.7739	-19.908	37.7956	-54.1824
34.58	44.2438	-46.7136	73.2847	-19.7513	37.607	-54.0174
34.6	44.0076	-47.8464	72.802	-19.5877	37.4185	-53.8539
34.62	43.7737	-48.9526	72.3254	-19.4176	37.2302	-53.6917
34.64	43.542	-50.0311	71.8548	-19.2415	37.0419	-53.5306
34.66	43.3124	-51.082	71.3897	-19.0599	36.8538	-53.3706
34.68	43.0848	-52.1048	70.9299	-18.8733	36.6656	-53.2114
34.7	42.859	-53.0991	70.4752	-18.6819	36.4776	-53.0532
34.72	42.635	-54.0645	70.0253	-18.4864	36.2896	-52.8956
34.74	42.4128	-55.0008	69.5798	-18.2869	36.1016	-52.7386
34.76	42.1921	-55.9076	69.1387	-18.0839	35.9137	-52.5822
34.78	41.9729	-56.7846	68.7016	-17.8777	35.7258	-52.4261
34.8	41.7552	-57.6313	68.2683	-17.6686	35.5381	-52.2704
34.82	41.5388	-58.4479	67.8387	-17.457	35.3505	-52.115
34.84	41.3236	-59.2337	67.4126	-17.2432	35.163	-51.9598
34.86	41.1096	-59.9884	66.9896	-17.0273	34.9756	-51.8047
34.88	40.8967	-60.7123	66.5698	-16.8098	34.7884	-51.6496
34.9	40.6847	-61.4048	66.1529	-16.5908	34.6014	-51.4945
34.92	40.4738	-62.0657	65.7388	-16.3707	34.4147	-51.3393
34.94	40.2636	-62.6952	65.3273	-16.1495	34.2282	-51.1839
34.96	40.0542	-63.2931	64.9184	-15.9277	34.042	-51.0284
34.98	39.8456	-63.8592	64.5118	-15.7053	33.8561	-50.8726
35	39.6376	-64.3936	64.1076	-15.4825	33.6706	-50.7165
35.02	39.4302	-64.8964	63.7055	-15.2597	33.4854	-50.5601
35.04	39.2233	-65.3675	63.3056	-15.0369	33.3007	-50.4032
35.06	39.0168	-65.8071	62.9078	-14.8144	33.1165	-50.246
35.08	38.8108	-66.2154	62.512	-14.5923	32.9328	-50.0882
35.1	38.6052	-66.5926	62.1182	-14.3708	32.7496	-49.9299
35.12	38.3998	-66.9388	61.7263	-14.15	32.567	-49.7712
35.14	38.1948	-67.2544	61.3364	-13.9302	32.385	-49.6118
35.16	37.9899	-67.5397	60.9483	-13.7114	32.2037	-49.4518
35.18	37.7853	-67.7951	60.5622	-13.4938	32.0231	-49.2913
35.2	37.5809	-68.0209	60.1781	-13.2775	31.8433	-49.1301
35.22	37.3766	-68.2177	59.7958	-13.0627	31.6643	-48.9682
35.24	37.1724	-68.386	59.4156	-12.8496	31.4861	-48.8057
35.26	36.9683	-68.5263	59.0374	-12.6381	31.3089	-48.6426
35.28	36.7644	-68.639	58.6613	-12.4286	31.1325	-48.4788
35.3	36.5604	-68.7249	58.2873	-12.221	30.9572	-48.3143
35.32	36.3566	-68.7846	57.9155	-12.0155	30.7829	-48.1491
35.34	36.1528	-68.8188	57.546	-11.8123	30.6096	-47.9834
35.36	35.9492	-68.8281	57.1789	-11.6113	30.4374	-47.8169
35.38	35.7455	-68.8132	56.8143	-11.4129	30.2663	-47.6498
35.4	35.542	-68.775	56.4522	-11.2169	30.0964	-47.4822
35.42	35.3385	-68.7142	56.0927	-11.0237	29.9277	-47.3139
35.44	35.1352	-68.6315	55.736	-10.8332	29.7602	-47.145
35.46	34.932	-68.5277	55.3822	-10.6455	29.5939	-46.9755
35.48	34.7289	-68.4038	55.0314	-10.4609	29.4289	-46.8055
35.5	34.5261	-68.2604	54.6837	-10.2793	29.2651	-46.635
35.52	34.3234	-68.0984	54.3393	-10.1009	29.1027	-46.464
35.54	34.1211	-67.9186	53.9982	-9.92583	28.9415	-46.2925
35.56	33.919	-67.722	53.6606	-9.75409	28.7817	-46.1206
35.58	33.7172	-67.5092	53.3267	-9.58584	28.6232	-45.9482
35.6	33.5158	-67.2812	52.9965	-9.42117	28.466	-45.7753
35.62	33.3148	-67.0387	52.6703	-9.26017	28.3102	-45.6021
35.64	33.1143	-66.7827	52.348	-9.10295	28.1557	-45.4285
35.66	32.9143	-66.5139	52.03	-8.9496	28.0025	-45.2546
35.68	32.7149	-66.2331	51.7162	-8.80023	27.8507	-45.0803
35.7	32.5161	-65.9411	51.4069	-8.65492	27.7002	-44.9057
35.72	32.3181	-65.6388	51.1022	-8.51378	27.5511	-44.7307
35.74	32.1208	-65.3269	50.8021	-8.37691	27.4032	-44.5555
35.76	31.9243	-65.0061	50.5069	-8.2444	27.2568	-44.3799
35.78	31.7286	-64.6773	50.2166	-8.11636	27.1116	-44.2041
35.8	31.534	-64.341	49.9315	-7.99289	26.9677	-44.028
35.82	31.3403	-63.9982	49.6515	-7.87407	26.8252	-43.8517
35.84	31.1478	-63.6494	49.3768	-7.76003	26.684	-43.675
35.86	30.9564	-63.2954	49.1075	-7.65085	26.544	-43.4981
35.88	30.7662	-62.9368	48.8438	-7.54663	26.4054	-43.321
35.9	30.5772	-62.5742	48.5857	-7.44749	26.2681	-43.1436
35.92	30.3897	-62.2084	48.3333	-7.35351	26.132	-42.9659
35.94	30.2036	-61.8399	48.0868	-7.2648	25.9973	-42.788
35.96	30.0189	-61.4693	47.8462	-7.18147	25.8639	-42.6098
35.98	29.8359	-61.0972	47.6116	-7.10362	25.7317	-42.4314
36	29.6545	-60.7241	47.383	-7.03135	25.6009	-42.2527
36.02	29.4747	-60.3507	47.1606	-6.96477	25.4713	-42.0737
36.04	29.2968	-59.9774	46.9444	-6.90397	25.3431	-41.8945
36.06	29.1206	-59.6048	46.7345	-6.84907	25.2162	-41.715
36.08	28.9464	-59.2333	46.531	-6.80016	25.0906	-41.5352
36.1	28.7741	-58.8635	46.3338	-6.75736	24.9663	-41.3552
36.12	28.6038	-58.4958	46.1431	-6.72076	24.8434	-41.1749
36.14	28.4356	-58.1306	45.9588	-6.69047	24.7219	-40.9943
36.16	28.2695	-57.7684	45.7811	-6.66659	24.6016	-40.8135
36.18	28.1056	-57.4097	45.6099	-6.64922	24.4828	-40.6323
36.2	27.944	-57.0548	45.4452	-6.63847	24.3654	-40.451
36.22	27.7846	-56.704	45.2872	-6.63444	24.2493	-40.2693
36.24	27.6276	-56.3579	45.1357	-6.63722	24.1347	-40.0875
36.26	27.473	-56.0168	44.9909	-6.64692	24.0215	-39.9053
36.28	27.3207	-55.681	44.8527	-6.66362	23.9097	-39.7229
36.3	27.171	-55.3509	44.7211	-6.68744	23.7994	-39.5403
36.32	27.0238	-55.0268	44.596	-6.71845	23.6906	-39.3575
36.34	26.8791	-54.709	44.4776	-6.75676	23.5833	-39.1744
36.36	26.737	-54.3979	44.3658	-6.80244	23.4774	-38.9912
36.38	26.5974	-54.0938	44.2604	-6.85559	23.3731	-38.8077
36.4	26.4606	-53.7969	44.1616	-6.91629	23.2704	-38.6241
36.42	26.3264	-53.5075	44.0693	-6.98461	23.1691	-38.4404
36.44	26.1948	-53.2259	43.9834	-7.06063	23.0695	-38.2564
36.46	26.066	-52.9524	43.904	-7.14442	22.9714	-38.0724
36.48	25.9399	-52.6871	43.8308	-7.23606	22.8749	-37.8883
36.5	25.8165	-52.4305	43.764	-7.33559	22.78	-37.704
36.52	25.6958	-52.1826	43.7034	-7.44307	22.6867	-37.5198
36.54	25.5779	-51.9437	43.649	-7.55856	22.595	-37.3354
36.56	25.4628	-51.7141	43.6007	-7.68209	22.505	-37.1511
36.58	25.3504	-51.4938	43.5584	-7.81372	22.4166	-36.9667
36.6	25.2408	-51.2831	43.522	-7.95345	22.3298	-36.7824
36.62	25.134	-51.0823	43.4915	-8.10133	22.2447	-36.5981
36.64	25.0299	-50.8913	43.4668	-8.25735	22.1612	-36.4139
36.66	24.9285	-50.7104	43.4478	-8.42152	22.0794	-36.2297
36.68	24.8299	-50.5398	43.4343	-8.59385	21.9993	-36.0457
36.7	24.734	-50.3796	43.4263	-8.77432	21.9208	-35.8619
36.72	24.6408	-50.2298	43.4237	-8.9629	21.844	-35.6782
36.74	24.5503	-50.0906	43.4263	-9.15955	21.7689	-35.4947
36.76	24.4625	-49.962	43.434	-9.36425	21.6955	-35.3114
36.78	24.3773	-49.8442	43.4467	-9.57691	21.6237	-35.1284
36.8	24.2947	-49.7372	43.4642	-9.79748	21.5535	-34.9456
36.82	24.2147	-49.641	43.4864	-10.0259	21.485	-34.7632
36.84	24.1374	-49.5557	43.5132	-10.262	21.4182	-34.581
36.86	24.0625	-49.4812	43.5444	-10.5057	21.353	-34.3992
36.88	23.9901	-49.4175	43.5799	-10.757	21.2895	-34.2178
36.9	23.9202	-49.3647	43.6194	-11.0156	21.2276	-34.0367
36.92	23.8528	-49.3225	43.6627	-11.2813	21.1674	-33.856
36.94	23.7877	-49.291	43.7098	-11.5542	21.1087	-33.6758
36.96	23.725	-49.2701	43.7604	-11.8339	21.0517	-33.4961
36.98	23.6646	-49.2597	43.8144	-12.1202	20.9963	-33.3167
37	23.6064	-49.2595	43.8714	-12.413	20.9425	-33.1379
37.02	23.5505	-49.2694	43.9313	-12.712	20.8902	-32.9596
37.04	23.4968	-49.2893	43.9939	-13.0169	20.8395	-32.7818
37.06	23.4452	-49.3189	44.059	-13.3276	20.7905	-32.6046
37.08	23.3956	-49.3579	44.1262	-13.6437	20.7429	-32.428
37.1	23.3482	-49.4062	44.1954	-13.9649	20.6969	-32.2519
37.12	23.3026	-49.4633	44.2663	-14.291	20.6525	-32.0765
37.14	23.259	-49.5291	44.3386	-14.6215	20.6095	-31.9016
37.16	23.2173	-49.6031	44.4121	-14.9563	20.5681	-31.7274
37.18	23.1774	-49.6849	44.4864	-15.2948	20.5282	-31.5539
37.2	23.1393	-49.7743	44.5614	-15.6367	20.4897	-31.381
37.22	23.1029	-49.8707	44.6366	-15.9818	20.4528	-31.2088
37.24	23.0681	-49.9738	44.7117	-16.3295	20.4173	-31.0372
37.26	23.0349	-50.083	44.7865	-16.6794	20.3833	-30.8664
37.28	23.0033	-50.198	44.8606	-17.0312	20.3507	-30.6963
37.3	22.9731	-50.3181	44.9337	-17.3844	20.3196	-30.527
37.32	22.9444	-50.4429	45.0055	-17.7386	20.2899	-30.3583
37.34	22.917	-50.5719	45.0755	-18.0933	20.2616	-30.1905
37.36	22.891	-50.7045	45.1435	-18.4481	20.2347	-30.0234
37.38	22.8661	-50.8401	45.209	-18.8025	20.2093	-29.8571
37.4	22.8425	-50.9782	45.2717	-19.1561	20.1852	-29.6916
37.42	22.82	-51.1182	45.3313	-19.5084	20.1626	-29.5269
37.44	22.7986	-51.2596	45.3872	-19.8589	20.1413	-29.3631
37.46	22.7782	-51.4017	45.4393	-20.2072	20.1214	-29.2
37.48	22.7588	-51.544	45.4869	-20.5527	20.1028	-29.0379
37.5	22.7403	-51.6858	45.5299	-20.8951	20.0856	-28.8765
37.52	22.7226	-51.8266	45.5677	-21.2338	20.0698	-28.7161
37.54	22.7058	-51.9659	45.6	-21.5685	20.0554	-28.5566
37.56	22.6896	-52.1031	45.6263	-21.8986	20.0422	-28.3979
37.58	22.6742	-52.2376	45.6464	-22.2237	20.0305	-28.2402
37.6	22.6594	-52.3689	45.6598	-22.5433	20.02	-28.0834
37.62	22.6452	-52.4966	45.6661	-22.8571	20.0109	-27.9276
37.64	22.6316	-52.62	45.6649	-23.1647	20.0031	-27.7727
37.66	22.6184	-52.7388	45.6559	-23.4656	19.9966	-27.6188
37.68	22.6057	-52.8525	45.6387	-23.7594	19.9915	-27.4659
37.7	22.5935	-52.9606	45.613	-24.0459	19.9876	-27.3141
37.72	22.5815	-53.0629	45.5785	-24.3245	19.9851	-27.1633
37.74	22.5699	-53.1589	45.5347	-24.5951	19.9839	-27.0135
37.76	22.5586	-53.2483	45.4814	-24.8572	19.9839	-26.8649
37.78	22.5476	-53.3307	45.4184	-25.1106	19.9853	-26.7173
37.8	22.5368	-53.4061	45.3453	-25.355	19.9879	-26.5709
37.82	22.5261	-53.474	45.2619	-25.5901	19.9918	-26.4257
37.84	22.5157	-53.5342	45.1679	-25.8157	19.9969	-26.2816
37.86	22.5053	-53.5867	45.0632	-26.0316	20.0033	-26.1387
37.88	22.4951	-53.6314	44.9477	-26.2375	20.0109	-25.997
37.9	22.4849	-53.6679	44.8211	-26.4334	20.0198	-25.8566
37.92	22.4749	-53.6964	44.6832	-26.619	20.0299	-25.7175
37.94	22.4648	-53.7167	44.5342	-26.7942	20.0412	-25.5797
37.96	22.4548	-53.729	44.3738	-26.959	20.0536	-25.4432
37.98	22.4449	-53.7331	44.202	-27.1131	20.0673	-25.3081
38	22.4349	-53.7291	44.0188	-27.2566	20.0821	-25.1744
38.02	22.425	-53.7171	43.8244	-27.3894	20.098	-25.0421
38.04	22.4151	-53.6972	43.6186	-27.5114	20.1151	-24.9112
38.06	22.4051	-53.6696	43.4017	-27.6228	20.1333	-24.7818
38.08	22.3952	-53.6344	43.1738	-27.7234	20.1525	-24.654
38.1	22.3853	-53.5916	42.935	-27.8133	20.1728	-24.5276
38.12	22.3755	-53.5417	42.6855	-27.8925	20.1942	-24.4028
38.14	22.3656	-53.4846	42.4256	-27.9612	20.2165	-24.2796
38.16	22.3558	-53.4208	42.1554	-28.0193	20.2399	-24.158
38.18	22.3461	-53.3503	41.8754	-28.0671	20.2641	-24.038
38.2	22.3365	-53.2734	41.5857	-28.1045	20.2894	-23.9198
38.22	22.3269	-53.1905	41.2868	-28.1318	20.3155	-23.8031
38.24	22.3175	-53.1018	40.979	-28.1491	20.3424	-23.6883
38.26	22.3082	-53.0075	40.6628	-28.1564	20.3702	-23.5751
38.28	22.2991	-52.9079	40.3384	-28.154	20.3988	-23.4637
38.3	22.2903	-52.8034	40.0063	-28.1421	20.4282	-23.3542
38.32	22.2816	-52.6942	39.667	-28.1208	20.4583	-23.2464
38.34	22.2733	-52.5805	39.321	-28.0903	20.4891	-23.1404
38.36	22.2653	-52.4627	38.9687	-28.0508	20.5205	-23.0363
38.38	22.2576	-52.3412	38.6106	-28.0026	20.5525	-22.9341
38.4	22.2503	-52.216	38.2472	-27.9457	20.5852	-22.8338
38.42	22.2434	-52.0877	37.879	-27.8805	20.6184	-22.7353
38.44	22.2371	-51.9564	37.5064	-27.8072	20.652	-22.6388
38.46	22.2312	-51.8224	37.1301	-27.7259	20.6862	-22.5443
38.48	22.2259	-51.686	36.7504	-27.6369	20.7207	-22.4517
38.5	22.2213	-51.5474	36.368	-27.5405	20.7557	-22.3611
38.52	22.2173	-51.4069	35.9833	-27.4368	20.7909	-22.2724
38.54	22.214	-51.2648	35.5968	-27.3262	20.8265	-22.1858
38.56	22.2115	-51.1212	35.2089	-27.2087	20.8623	-22.1011
38.58	22.2098	-50.9765	34.8202	-27.0847	20.8983	-22.0185
38.6	22.2089	-50.8308	34.431	-26.9544	20.9345	-21.938
38.62	22.209	-50.6843	34.042	-26.8181	20.9708	-21.8594
38.64	22.21	-50.5373	33.6534	-26.6758	21.0071	-21.7829
38.66	22.212	-50.3899	33.2657	-26.528	21.0435	-21.7085
38.68	22.2151	-50.2423	32.8793	-26.3747	21.0798	-21.6361
38.7	22.2193	-50.0946	32.4946	-26.2163	21.1161	-21.5659
38.72	22.2247	-49.947	32.1119	-26.0529	21.1523	-21.4976
38.74	22.2312	-49.7997	31.7316	-25.8848	21.1882	-21.4315
38.76	22.239	-49.6527	31.3541	-25.7121	21.224	-21.3674
38.78	22.2482	-49.5062	30.9795	-25.5352	21.2595	-21.3055
38.8	22.2586	-49.3604	30.6083	-25.3541	21.2946	-21.2456
38.82	22.2705	-49.2151	30.2407	-25.1691	21.3294	-21.1878
38.84	22.2838	-49.0706	29.8769	-24.9804	21.3638	-21.1321
38.86	22.2985	-48.927	29.5172	-24.7881	21.3977	-21.0784
38.88	22.3148	-48.7843	29.1617	-24.5926	21.4311	-21.0269
38.9	22.3326	-48.6424	28.8108	-24.3939	21.4638	-20.9774
38.92	22.352	-48.5015	28.4644	-24.1922	21.496	-20.93
38.94	22.3731	-48.3615	28.1228	-23.9877	21.5274	-20.8847
38.96	22.3958	-48.2225	27.7861	-23.7806	21.5581	-20.8414
38.98	22.4201	-48.0844	27.4545	-23.5711	21.5879	-20.8001
39	22.4462	-47.9472	27.128	-23.3592	21.6169	-20.7609
39.02	22.474	-47.811	26.8067	-23.1453	21.645	-20.7237
39.04	22.5035	-47.6757	26.4907	-22.9293	21.6721	-20.6884
39.06	22.5348	-47.5412	26.1801	-22.7115	21.6981	-20.6552
39.08	22.5679	-47.4075	25.8748	-22.492	21.723	-20.6239
39.1	22.6028	-47.2745	25.5749	-22.2709	21.7468	-20.5946
39.12	22.6396	-47.1422	25.2804	-22.0484	21.7694	-20.5672
39.14	22.6781	-47.0105	24.9913	-21.8246	21.7906	-20.5416
39.16	22.7185	-46.8792	24.7076	-21.5996	21.8105	-20.5179
39.18	22.7606	-46.7483	24.4293	-21.3736	21.829	-20.4961
39.2	22.8046	-46.6177	24.1563	-21.1466	21.8461	-20.476
39.22	22.8504	-46.4874	23.8886	-20.9188	21.8616	-20.4576
39.24	22.8981	-46.3571	23.6261	-20.6903	21.8755	-20.441
39.26	22.9475	-46.2268	23.3688	-20.4611	21.8878	-20.4261
39.28	22.9987	-46.0964	23.1166	-20.2314	21.8984	-20.4128
39.3	23.0516	-45.9658	22.8693	-20.0013	21.9072	-20.401
39.32	23.1063	-45.8348	22.6271	-19.7709	21.9142	-20.3908
39.34	23.1627	-45.7034	22.3896	-19.5402	21.9194	-20.3821
39.36	23.2207	-45.5713	22.157	-19.3094	21.9226	-20.3748
39.38	23.2804	-45.4386	21.929	-19.0784	21.9239	-20.3689
39.4	23.3417	-45.3051	21.7055	-18.8474	21.9231	-20.3642
39.42	23.4045	-45.1707	21.4864	-18.6165	21.9203	-20.3608
39.44	23.4689	-45.0352	21.2717	-18.3858	21.9154	-20.3587
39.46	23.5347	-44.8986	21.0612	-18.1552	21.9083	-20.3576
39.48	23.6019	-44.7608	20.8548	-17.9248	21.8991	-20.3576
39.5	23.6704	-44.6215	20.6524	-17.6948	21.8876	-20.3585
39.52	23.7402	-44.481	20.4539	-17.4652	21.8738	-20.3604
39.54	23.8112	-44.3388	20.2591	-17.2359	21.8577	-20.3631
39.56	23.8834	-44.1951	20.0679	-17.0072	21.8393	-20.3665
39.58	23.9566	-44.0498	19.8802	-16.7789	21.8185	-20.3707
39.6	24.0308	-43.9027	19.6959	-16.5512	21.7954	-20.3754
39.62	24.1058	-43.7538	19.5149	-16.3241	21.7698	-20.3807
39.64	24.1817	-43.6031	19.337	-16.0976	21.7418	-20.3864
39.66	24.2583	-43.4505	19.1621	-15.8718	21.7113	-20.3925
39.68	24.3356	-43.296	18.9901	-15.6467	21.6784	-20.3989
39.7	24.4133	-43.1395	18.821	-15.4223	21.643	-20.4055
39.72	24.4915	-42.9811	18.6545	-15.1987	21.6051	-20.4122
39.74	24.57	-42.8207	18.4905	-14.9759	21.5647	-20.4189
39.76	24.6487	-42.6583	18.3291	-14.7539	21.5219	-20.4256
39.78	24.7275	-42.4939	18.17	-14.5326	21.4765	-20.4322
39.8	24.8063	-42.3276	18.0132	-14.3122	21.4287	-20.4385
39.82	24.8849	-42.1594	17.8585	-14.0927	21.3784	-20.4445
39.84	24.9633	-41.9893	17.7059	-13.874	21.3256	-20.4502
39.86	25.0414	-41.8173	17.5552	-13.6562	21.2703	-20.4554
39.88	25.1189	-41.6435	17.4064	-13.4393	21.2127	-20.46
39.9	25.1958	-41.468	17.2595	-13.2232	21.1526	-20.464
39.92	25.272	-41.2908	17.1142	-13.0081	21.0901	-20.4672
39.94	25.3473	-41.112	16.9706	-12.7938	21.0252	-20.4697
39.96	25.4217	-40.9317	16.8286	-12.5804	20.9581	-20.4713
39.98	25.4949	-40.7499	16.688	-12.3679	20.8886	-20.4719
40	25.5668	-40.5667	16.5489	-12.1563	20.8168	-20.4715

## Sheet: 5 (b)
Frequency / GHz	step1 (34 GHz)	step1 (34 GHz)	step2 (30 GHz)	step2 (30 GHz)	step3 (27 GHz)	step3 (27 GHz)
20	14.4039	35.0064	7.55203	26.0141	8.79574	32.7003
20.02	14.1439	35.3298	7.49044	26.3797	8.93423	32.9201
20.04	13.8934	35.656	7.4299	26.7471	9.07519	33.138
20.06	13.652	35.9852	7.37038	27.1163	9.21854	33.3539
20.08	13.4194	36.3174	7.31188	27.4873	9.36418	33.5678
20.1	13.1951	36.6526	7.25435	27.8602	9.51202	33.7793
20.12	12.979	36.9909	7.19778	28.235	9.66193	33.9886
20.14	12.7705	37.3321	7.14214	28.6119	9.8138	34.1954
20.16	12.5695	37.6765	7.08743	28.9907	9.96751	34.3996
20.18	12.3757	38.024	7.03362	29.3716	10.1229	34.6012
20.2	12.1887	38.3746	6.98069	29.7547	10.2798	34.8001
20.22	12.0084	38.7284	6.92862	30.1399	10.4382	34.9962
20.24	11.8344	39.0854	6.87741	30.5274	10.5978	35.1895
20.26	11.6664	39.4457	6.82702	30.9172	10.7584	35.3798
20.28	11.5044	39.8093	6.77746	31.3093	10.92	35.5671
20.3	11.3479	40.1763	6.72871	31.7038	11.0823	35.7514
20.32	11.1969	40.5466	6.68075	32.1007	11.2452	35.9326
20.34	11.0511	40.9203	6.63357	32.5002	11.4084	36.1108
20.36	10.9102	41.2975	6.58716	32.9022	11.5719	36.2859
20.38	10.7742	41.6782	6.54151	33.3068	11.7353	36.4579
20.4	10.6427	42.0625	6.49661	33.7141	11.8986	36.6268
20.42	10.5156	42.4505	6.45245	34.1241	12.0615	36.7926
20.44	10.3928	42.842	6.40902	34.5369	12.2238	36.9555
20.46	10.2741	43.2373	6.36631	34.9526	12.3853	37.1153
20.48	10.1592	43.6364	6.32431	35.3711	12.5459	37.2723
20.5	10.0481	44.0393	6.28301	35.7926	12.7054	37.4264
20.52	9.94064	44.446	6.24241	36.2172	12.8635	37.5777
20.54	9.83658	44.8567	6.2025	36.6448	13.0201	37.7264
20.56	9.73582	45.2713	6.16327	37.0756	13.175	37.8724
20.58	9.63824	45.69	6.12472	37.5096	13.328	38.0161
20.6	9.54369	46.1127	6.08683	37.9469	13.4791	38.1574
20.62	9.45206	46.5395	6.04961	38.3876	13.6278	38.2965
20.64	9.36322	46.9704	6.01304	38.8316	13.7743	38.4336
20.66	9.27705	47.4056	5.97712	39.2791	13.9182	38.5688
20.68	9.19345	47.8449	5.94185	39.7302	14.0595	38.7024
20.7	9.11229	48.2885	5.90721	40.1849	14.1979	38.8344
20.72	9.03349	48.7363	5.87321	40.6433	14.3335	38.9651
20.74	8.95693	49.1884	5.83983	41.1055	14.466	39.0946
20.76	8.88253	49.6447	5.80708	41.5715	14.5954	39.2233
20.78	8.81019	50.1054	5.77495	42.0414	14.7216	39.3512
20.8	8.73982	50.5703	5.74343	42.5154	14.8446	39.4787
20.82	8.67134	51.0394	5.71252	42.9934	14.9641	39.6059
20.84	8.60466	51.5127	5.68221	43.4755	15.0803	39.7332
20.86	8.53971	51.9901	5.65249	43.9619	15.1931	39.8606
20.88	8.47642	52.4716	5.62338	44.4526	15.3024	39.9884
20.9	8.41471	52.9571	5.59484	44.9477	15.4082	40.117
20.92	8.35452	53.4464	5.56689	45.4473	15.5107	40.2465
20.94	8.29578	53.9395	5.53952	45.9515	15.6097	40.3771
20.96	8.23842	54.4361	5.51272	46.4603	15.7053	40.5092
20.98	8.1824	54.9361	5.48649	46.9739	15.7976	40.6429
21	8.12765	55.4393	5.46082	47.4923	15.8866	40.7784
21.02	8.07413	55.9454	5.43571	48.0157	15.9724	40.916
21.04	8.02178	56.4541	5.41115	48.5442	16.0551	41.0559
21.06	7.97055	56.9651	5.38713	49.0777	16.1348	41.1983
21.08	7.92041	57.4781	5.36366	49.6166	16.2116	41.3434
21.1	7.8713	57.9925	5.34073	50.1608	16.2857	41.4915
21.12	7.8232	58.508	5.31832	50.7104	16.3571	41.6426
21.14	7.77606	59.024	5.29644	51.2656	16.4259	41.797
21.16	7.72984	59.5399	5.27507	51.8265	16.4924	41.9548
21.18	7.68453	60.055	5.25422	52.3932	16.5567	42.1161
21.2	7.64008	60.5687	5.23388	52.9657	16.6189	42.2813
21.22	7.59647	61.08	5.21403	53.5444	16.6792	42.4503
21.24	7.55369	61.5882	5.19468	54.1291	16.7378	42.6233
21.26	7.51168	62.0921	5.17582	54.7202	16.7947	42.8005
21.28	7.47045	62.5907	5.15744	55.3176	16.8503	42.9819
21.3	7.42996	63.0828	5.13953	55.9216	16.9047	43.1677
21.32	7.39021	63.5671	5.1221	56.5322	16.958	43.3579
21.34	7.35117	64.0422	5.10512	57.1497	17.0104	43.5526
21.36	7.31284	64.5064	5.08861	57.7741	17.0621	43.7519
21.38	7.27519	64.9581	5.07254	58.4056	17.1132	43.9559
21.4	7.23822	65.3954	5.05691	59.0443	17.164	44.1647
21.42	7.20191	65.8162	5.04171	59.6904	17.2145	44.3782
21.44	7.16626	66.2186	5.02695	60.3441	17.2651	44.5966
21.46	7.13127	66.6	5.0126	61.0054	17.3157	44.8199
21.48	7.09692	66.958	4.99867	61.6747	17.3667	45.0481
21.5	7.0632	67.2899	4.98514	62.3519	17.4181	45.2812
21.52	7.03013	67.5928	4.97201	63.0374	17.4702	45.5194
21.54	6.99768	67.8637	4.95927	63.7312	17.523	45.7625
21.56	6.96587	68.0994	4.94692	64.4337	17.5768	46.0107
21.58	6.93468	68.2964	4.93494	65.1448	17.6316	46.264
21.6	6.90413	68.4512	4.92334	65.8649	17.6877	46.5223
21.62	6.8742	68.56	4.91209	66.5942	17.7452	46.7857
21.64	6.84491	68.619	4.9012	67.3327	17.8042	47.0541
21.66	6.81625	68.624	4.89066	68.0808	17.8649	47.3277
21.68	6.78822	68.5711	4.88045	68.8386	17.9275	47.6064
21.7	6.76083	68.456	4.87058	69.6064	17.9919	47.8901
21.72	6.73407	68.2745	4.86103	70.3843	18.0585	48.179
21.74	6.70796	68.0223	4.8518	71.1727	18.1274	48.473
21.76	6.6825	67.6954	4.84288	71.9717	18.1986	48.7721
21.78	6.65768	67.2895	4.83426	72.7816	18.2723	49.0762
21.8	6.63352	66.801	4.82594	73.6025	18.3486	49.3855
21.82	6.61002	66.2261	4.81791	74.4349	18.4278	49.6999
21.84	6.58718	65.5616	4.81016	75.2788	18.5098	50.0194
21.86	6.565	64.8044	4.80268	76.1346	18.5949	50.344
21.88	6.5435	63.9524	4.79547	77.0025	18.6832	50.6737
21.9	6.52266	63.0035	4.78852	77.8829	18.7748	51.0084
21.92	6.5025	61.9566	4.78182	78.776	18.8698	51.3483
21.94	6.48303	60.8112	4.77538	79.682	18.9685	51.6932
21.96	6.46424	59.5678	4.76917	80.6013	19.0708	52.0432
21.98	6.44613	58.2274	4.76319	81.5341	19.177	52.3983
22	6.42872	56.7924	4.75745	82.4809	19.2872	52.7585
22.02	6.412	55.2657	4.75193	83.4418	19.4015	53.1237
22.04	6.39597	53.6515	4.74662	84.4171	19.52	53.494
22.06	6.38064	51.9547	4.74153	85.4074	19.643	53.8693
22.08	6.36601	50.1815	4.73664	86.4128	19.7705	54.2497
22.1	6.35208	48.3387	4.73195	87.4336	19.9027	54.635
22.12	6.33885	46.4341	4.72746	88.4703	20.0397	55.0255
22.14	6.32632	44.476	4.72316	89.5231	20.1817	55.4209
22.16	6.31449	42.4736	4.71904	90.5925	20.3288	55.8213
22.18	6.30335	40.4364	4.7151	91.6788	20.4812	56.2267
22.2	6.29292	38.3745	4.71134	92.7822	20.6391	56.6371
22.22	6.28318	36.2978	4.70774	93.9034	20.8025	57.0524
22.24	6.27414	34.2166	4.70432	95.0424	20.9716	57.4727
22.26	6.26579	32.141	4.70106	96.1998	21.1467	57.8979
22.28	6.25812	30.0806	4.69796	97.3759	21.3278	58.3281
22.3	6.25115	28.0451	4.69502	98.5711	21.5151	58.7631
22.32	6.24485	26.0432	4.69223	99.7857	21.7088	59.203
22.34	6.23923	24.0833	4.68959	101.02	21.9091	59.6477
22.36	6.23427	22.1728	4.6871	102.275	22.1161	60.0973
22.38	6.22998	20.3187	4.68476	103.55	22.33	60.5517
22.4	6.22635	18.5269	4.68256	104.846	22.5509	61.0108
22.42	6.22337	16.8025	4.6805	106.163	22.7791	61.4747
22.44	6.22103	15.1499	4.67858	107.502	23.0148	61.9432
22.46	6.21933	13.5724	4.6768	108.863	23.2581	62.4165
22.48	6.21825	12.0728	4.67516	110.245	23.5092	62.8944
22.5	6.2178	10.6528	4.67365	111.651	23.7683	63.3769
22.52	6.21795	9.31366	4.67227	113.079	24.0356	63.8641
22.54	6.2187	8.05581	4.67103	114.53	24.3113	64.3557
22.56	6.22004	6.87911	4.66992	116.004	24.5956	64.8518
22.58	6.22196	5.7829	4.66895	117.501	24.8888	65.3524
22.6	6.22444	4.76603	4.66811	119.021	25.1909	65.8574
22.62	6.22749	3.82693	4.6674	120.565	25.5024	66.3667
22.64	6.23107	2.9637	4.66683	122.132	25.8233	66.8804
22.66	6.2352	2.17415	4.66639	123.723	26.1539	67.3982
22.68	6.23984	1.45584	4.66609	125.336	26.4945	67.9203
22.7	6.24499	0.806166	4.66592	126.972	26.8452	68.4465
22.72	6.25065	0.222394	4.66589	128.631	27.2064	68.9768
22.74	6.25678	-0.298308	4.66599	130.311	27.5783	69.5111
22.76	6.26339	-0.758825	4.66624	132.013	27.9611	70.0493
22.78	6.27045	-1.16206	4.66663	133.734	28.3552	70.5914
22.8	6.27796	-1.51092	4.66717	135.475	28.7608	71.1372
22.82	6.28591	-1.80826	4.66784	137.234	29.1782	71.6867
22.84	6.29427	-2.05692	4.66867	139.01	29.6077	72.2398
22.86	6.30304	-2.25963	4.66964	140.8	30.0496	72.7964
22.88	6.3122	-2.41908	4.67076	142.604	30.5042	73.3564
22.9	6.32175	-2.53785	4.67204	144.417	30.9719	73.9196
22.92	6.33166	-2.61844	4.67348	146.239	31.453	74.486
22.94	6.34193	-2.66322	4.67507	148.065	31.9479	75.0553
22.96	6.35254	-2.67449	4.67683	149.891	32.4569	75.6275
22.98	6.36348	-2.65442	4.67875	151.715	32.9804	76.2023
23	6.37474	-2.60507	4.68084	153.53	33.5188	76.7796
23.02	6.38631	-2.52842	4.6831	155.332	34.0726	77.3592
23.04	6.39817	-2.42631	4.68554	157.113	34.642	77.9408
23.06	6.41032	-2.3005	4.68815	158.868	35.2275	78.5243
23.08	6.42274	-2.15264	4.69094	160.588	35.8296	79.1092
23.1	6.43543	-1.98428	4.69392	162.264	36.4487	79.6955
23.12	6.44837	-1.7969	4.69708	163.885	37.0853	80.2827
23.14	6.46155	-1.59186	4.70042	165.441	37.7397	80.8704
23.16	6.47497	-1.37044	4.70397	166.919	38.4126	81.4584
23.18	6.48862	-1.13386	4.7077	168.304	39.1043	82.0461
23.2	6.50249	-0.883229	4.71164	169.581	39.8152	82.6332
23.22	6.51656	-0.619614	4.71578	170.731	40.546	83.2192
23.24	6.53084	-0.343994	4.72012	171.736	41.2969	83.8035
23.26	6.54533	-0.057288	4.72468	172.572	42.0686	84.3856
23.28	6.56	0.239651	4.72944	173.217	42.8613	84.9649
23.3	6.57486	0.546022	4.73442	173.644	43.6755	85.5407
23.32	6.5899	0.861084	4.73961	173.824	44.5117	86.1123
23.34	6.60513	1.18415	4.74503	173.727	45.3701	86.6791
23.36	6.62052	1.51456	4.75067	173.319	46.2511	87.2403
23.38	6.6361	1.85174	4.75653	172.565	47.155	87.795
23.4	6.65184	2.19511	4.76262	171.426	48.082	88.3425
23.42	6.66776	2.54417	4.76895	169.863	49.0323	88.8819
23.44	6.68385	2.89843	4.7755	167.834	50.0062	89.4124
23.46	6.70011	3.25746	4.7823	165.296	51.0037	89.933
23.48	6.71654	3.62083	4.78933	162.207	52.0248	90.443
23.5	6.73314	3.98815	4.7966	158.523	53.0696	90.9413
23.52	6.74992	4.35908	4.80411	154.205	54.138	91.4271
23.54	6.76687	4.73329	4.81187	149.214	55.2299	91.8996
23.56	6.78401	5.11047	4.81988	143.516	56.3451	92.3579
23.58	6.80134	5.49033	4.82813	137.083	57.4835	92.8012
23.6	6.81885	5.87261	4.83663	129.893	58.6448	93.2287
23.62	6.83656	6.25707	4.84538	121.937	59.8287	93.6397
23.64	6.85448	6.64349	4.85438	113.213	61.0349	94.0335
23.66	6.8726	7.03165	4.86364	103.733	62.2632	94.4095
23.68	6.89094	7.42135	4.87315	93.5254	63.5132	94.7671
23.7	6.9095	7.81244	4.88292	82.6302	64.7847	95.1058
23.72	6.9283	8.20473	4.89294	71.1046	66.0775	95.4251
23.74	6.94734	8.59808	4.90322	59.0205	67.3912	95.7245
23.76	6.96663	8.99234	4.91375	46.4643	68.7258	96.0036
23.78	6.98618	9.38738	4.92454	33.535	70.0811	96.2621
23.8	7.006	9.78309	4.93559	20.3421	71.4571	96.4996
23.82	7.0261	10.1794	4.9469	7.00231	72.8538	96.7157
23.84	7.04649	10.5761	4.95846	-6.36334	74.2713	96.91
23.86	7.06719	10.9731	4.97028	-19.6335	75.7098	97.0821
23.88	7.08821	11.3705	4.98236	-32.6899	77.1695	97.2316
23.9	7.10955	11.768	4.99469	-45.4208	78.6508	97.3578
23.92	7.13123	12.1657	5.00728	-57.7243	80.154	97.4603
23.94	7.15327	12.5634	5.02013	-69.5102	81.6796	97.5382
23.96	7.17568	12.9611	5.03322	-80.7023	83.2282	97.5908
23.98	7.19846	13.3587	5.04657	-91.2393	84.8001	97.6171
24	7.22164	13.7562	5.06018	-101.075	86.3962	97.6161
24.02	7.24522	14.1535	5.07403	-110.178	88.0168	97.5866
24.04	7.26922	14.5507	5.08813	-118.532	89.6626	97.5272
24.06	7.29365	14.9476	5.10248	-126.133	91.3341	97.4365
24.08	7.31854	15.3442	5.11707	-132.986	93.0319	97.3126
24.1	7.34388	15.7405	5.13192	-139.111	94.7564	97.1539
24.12	7.3697	16.1365	5.147	-144.53	96.508	96.9583
24.14	7.39601	16.5321	5.16232	-149.275	98.287	96.7236
24.16	7.42282	16.9273	5.17789	-153.382	100.094	96.4475
24.18	7.45014	17.3222	5.19369	-156.888	101.928	96.1275
24.2	7.478	17.7166	5.20973	-159.836	103.79	95.761
24.22	7.5064	18.1106	5.226	-162.266	105.678	95.345
24.24	7.53535	18.5042	5.2425	-164.219	107.594	94.8767
24.26	7.56487	18.8973	5.25924	-165.737	109.536	94.3529
24.28	7.59497	19.29	5.2762	-166.858	111.503	93.7704
24.3	7.62566	19.6823	5.29338	-167.619	113.494	93.1259
24.32	7.65696	20.0741	5.31079	-168.057	115.508	92.4158
24.34	7.68888	20.4655	5.32842	-168.205	117.542	91.6368
24.36	7.72143	20.8564	5.34627	-168.093	119.595	90.7852
24.38	7.75461	21.2469	5.36434	-167.75	121.665	89.8572
24.4	7.78845	21.637	5.38262	-167.203	123.748	88.8493
24.42	7.82295	22.0267	5.40112	-166.476	125.841	87.7579
24.44	7.85812	22.416	5.41983	-165.591	127.942	86.5792
24.46	7.89397	22.8049	5.43875	-164.568	130.045	85.3097
24.48	7.93051	23.1935	5.45788	-163.424	132.148	83.9461
24.5	7.96775	23.5817	5.47721	-162.178	134.244	82.4849
24.52	8.0057	23.9696	5.49674	-160.842	136.328	80.923
24.54	8.04436	24.3573	5.51649	-159.431	138.395	79.2576
24.56	8.08375	24.7446	5.53643	-157.956	140.439	77.4861
24.58	8.12386	25.1318	5.55657	-156.428	142.453	75.6062
24.6	8.16471	25.5188	5.57692	-154.856	144.43	73.616
24.62	8.20631	25.9056	5.59745	-153.249	146.363	71.5141
24.64	8.24865	26.2923	5.61819	-151.614	148.242	69.2997
24.66	8.29174	26.6789	5.63913	-149.958	150.061	66.9724
24.68	8.33559	27.0655	5.66026	-148.286	151.809	64.5327
24.7	8.38019	27.452	5.68158	-146.605	153.478	61.9816
24.72	8.42557	27.8387	5.70311	-144.918	155.059	59.3212
24.74	8.47171	28.2254	5.72482	-143.229	156.542	56.5542
24.76	8.51863	28.6122	5.74674	-141.542	157.917	53.6846
24.78	8.56631	28.9993	5.76884	-139.86	159.174	50.7171
24.8	8.61477	29.3866	5.79114	-138.185	160.304	47.6577
24.82	8.664	29.7743	5.81364	-136.52	161.297	44.5136
24.84	8.71401	30.1623	5.83634	-134.868	162.143	41.2931
24.86	8.7648	30.5508	5.85923	-133.228	162.835	38.0057
24.88	8.81637	30.9398	5.88233	-131.604	163.365	34.6623
24.9	8.86871	31.3293	5.90562	-129.996	163.725	31.2745
24.92	8.92183	31.7194	5.92912	-128.406	163.911	27.8554
24.94	8.97573	32.1103	5.95282	-126.833	163.917	24.4186
24.96	9.0304	32.502	5.97673	-125.28	163.74	20.9788
24.98	9.08584	32.8945	6.00085	-123.746	163.381	17.5509
25	9.14205	33.2879	6.02517	-122.231	162.838	14.1502
25.02	9.19904	33.6824	6.04972	-120.738	162.115	10.7918
25.04	9.25679	34.0779	6.07448	-119.264	161.216	7.49071
25.06	9.31531	34.4746	6.09946	-117.812	160.147	4.26118
25.08	9.3746	34.8726	6.12467	-116.38	158.915	1.11665
25.1	9.43465	35.2719	6.1501	-114.969	157.528	-1.93054
25.12	9.49545	35.6726	6.17577	-113.579	155.999	-4.86935
25.14	9.55702	36.0748	6.20167	-112.21	154.336	-7.69017
25.16	9.61934	36.4786	6.22782	-110.862	152.554	-10.3849
25.18	9.68242	36.8841	6.25421	-109.534	150.663	-12.9471
25.2	9.74625	37.2914	6.28085	-108.226	148.677	-15.3718
25.22	9.81083	37.7005	6.30774	-106.939	146.609	-17.6556
25.24	9.87617	38.1116	6.3349	-105.671	144.471	-19.7964
25.26	9.94224	38.5247	6.36232	-104.423	142.275	-21.7937
25.28	10.0091	38.94	6.39002	-103.195	140.033	-23.648
25.3	10.0767	39.3575	6.41799	-101.986	137.756	-25.3609
25.32	10.145	39.7773	6.44625	-100.795	135.454	-26.9349
25.34	10.2141	40.1995	6.4748	-99.6233	133.138	-28.3733
25.36	10.2839	40.6242	6.50366	-98.4696	130.815	-29.6802
25.38	10.3545	41.0515	6.53281	-97.3339	128.495	-30.8598
25.4	10.4258	41.4815	6.56228	-96.2159	126.185	-31.9172
25.42	10.4979	41.9143	6.59207	-95.1151	123.89	-32.8574
25.44	10.5707	42.3499	6.62218	-94.0314	121.617	-33.6859
25.46	10.6444	42.7885	6.65263	-92.9643	119.37	-34.408
25.48	10.7187	43.2302	6.68342	-91.9136	117.155	-35.0293
25.5	10.7939	43.6749	6.71456	-90.879	114.975	-35.5553
25.52	10.8698	44.1229	6.74607	-89.8601	112.833	-35.9916
25.54	10.9466	44.5742	6.77794	-88.8567	110.733	-36.3433
25.56	11.0241	45.0289	6.81018	-87.8683	108.675	-36.6158
25.58	11.1025	45.487	6.84281	-86.8948	106.663	-36.814
25.6	11.1816	45.9486	6.87583	-85.9358	104.697	-36.943
25.62	11.2616	46.4139	6.90926	-84.9911	102.778	-37.0073
25.64	11.3424	46.8829	6.94309	-84.0602	100.908	-37.0115
25.66	11.4241	47.3556	6.97735	-83.1431	99.0862	-36.9598
25.68	11.5067	47.8321	7.01203	-82.2392	97.3136	-36.8564
25.7	11.5902	48.3126	7.04716	-81.3485	95.5899	-36.705
25.72	11.6745	48.797	7.08273	-80.4706	93.9149	-36.5093
25.74	11.7598	49.2854	7.11876	-79.6053	92.2883	-36.2728
25.76	11.846	49.7779	7.15526	-78.7522	90.7097	-35.9986
25.78	11.9332	50.2745	7.19224	-77.9112	89.1783	-35.6899
25.8	12.0214	50.7753	7.2297	-77.0819	87.6936	-35.3494
25.82	12.1106	51.2803	7.26766	-76.2642	86.2546	-34.9799
25.84	12.2008	51.7896	7.30612	-75.4578	84.8606	-34.5838
25.86	12.2921	52.3032	7.3451	-74.6624	83.5107	-34.1635
25.88	12.3844	52.8211	7.38461	-73.8779	82.2038	-33.721
25.9	12.4779	53.3435	7.42465	-73.104	80.9391	-33.2585
25.92	12.5726	53.8701	7.46524	-72.3404	79.7154	-32.7779
25.94	12.6684	54.4012	7.50638	-71.587	78.5318	-32.2808
25.96	12.7654	54.9367	7.54809	-70.8436	77.3872	-31.7688
25.98	12.8636	55.4766	7.59037	-70.1099	76.2807	-31.2435
26	12.9632	56.021	7.63324	-69.3858	75.211	-30.7063
26.02	13.064	56.5698	7.67671	-68.671	74.1773	-30.1584
26.04	13.1663	57.1229	7.72078	-67.9654	73.1786	-29.601
26.06	13.2699	57.6805	7.76546	-67.2687	72.2137	-29.0353
26.08	13.3749	58.2424	7.81077	-66.5808	71.2818	-28.4622
26.1	13.4814	58.8086	7.85672	-65.9016	70.3818	-27.8826
26.12	13.5895	59.3792	7.9033	-65.2308	69.5129	-27.2975
26.14	13.6991	59.9539	7.95054	-64.5682	68.674	-26.7076
26.16	13.8103	60.5329	7.99845	-63.9137	67.8643	-26.1136
26.18	13.9232	61.1159	8.04703	-63.2671	67.083	-25.5163
26.2	14.0377	61.703	8.09628	-62.6283	66.3291	-24.9161
26.22	14.1541	62.294	8.14624	-61.9972	65.6018	-24.3138
26.24	14.2722	62.8889	8.19689	-61.3735	64.9004	-23.7097
26.26	14.3922	63.4875	8.24826	-60.7571	64.2241	-23.1045
26.28	14.5141	64.0897	8.30034	-60.1479	63.572	-22.4984
26.3	14.638	64.6954	8.35315	-59.5457	62.9435	-21.8919
26.32	14.7639	65.3045	8.40671	-58.9504	62.3379	-21.2855
26.34	14.8919	65.9168	8.46101	-58.3618	61.7545	-20.6793
26.36	15.022	66.532	8.51606	-57.7798	61.1927	-20.0737
26.38	15.1544	67.1501	8.57188	-57.2044	60.6517	-19.4689
26.4	15.2889	67.7708	8.62848	-56.6353	60.1311	-18.8653
26.42	15.4259	68.3939	8.68586	-56.0725	59.6302	-18.2631
26.44	15.5651	69.0192	8.74403	-55.5157	59.1484	-17.6624
26.46	15.7069	69.6464	8.803	-54.965	58.6853	-17.0634
26.48	15.8511	70.2753	8.86278	-54.4201	58.2402	-16.4663
26.5	15.9979	70.9055	8.92338	-53.8811	57.8128	-15.8713
26.52	16.1474	71.5368	8.98481	-53.3477	57.4024	-15.2785
26.54	16.2995	72.1687	9.04707	-52.8198	57.0087	-14.688
26.56	16.4545	72.801	9.11018	-52.2974	56.6312	-14.0999
26.58	16.6122	73.4332	9.17413	-51.7803	56.2695	-13.5143
26.6	16.7729	74.065	9.23896	-51.2685	55.9231	-12.9313
26.62	16.9366	74.696	9.30465	-50.7618	55.5917	-12.351
26.64	17.1034	75.3255	9.37121	-50.2602	55.2748	-11.7734
26.66	17.2732	75.9533	9.43867	-49.7635	54.9722	-11.1986
26.68	17.4463	76.5786	9.50702	-49.2717	54.6835	-10.6267
26.7	17.6226	77.2009	9.57627	-48.7847	54.4083	-10.0577
26.72	17.8024	77.8197	9.64643	-48.3023	54.1463	-9.49166
26.74	17.9855	78.4343	9.71752	-47.8245	53.8971	-8.92857
26.76	18.1721	79.0439	9.78953	-47.3512	53.6606	-8.36847
26.78	18.3623	79.6479	9.86249	-46.8824	53.4364	-7.8114
26.8	18.5562	80.2455	9.93639	-46.4179	53.2243	-7.25737
26.82	18.7538	80.8358	10.0112	-45.9576	53.0239	-6.7064
26.84	18.9553	81.418	10.0871	-45.5016	52.8351	-6.1585
26.86	19.1606	81.991	10.1639	-45.0496	52.6575	-5.61368
26.88	19.37	82.5538	10.2416	-44.6017	52.491	-5.07194
26.9	19.5834	83.1054	10.3204	-44.1577	52.3353	-4.53329
26.92	19.8009	83.6446	10.4002	-43.7177	52.1903	-3.99773
26.94	20.0227	84.1702	10.481	-43.2814	52.0557	-3.46527
26.96	20.2489	84.6808	10.5628	-42.8489	51.9312	-2.93589
26.98	20.4794	85.175	10.6456	-42.42	51.8168	-2.40959
27	20.7144	85.6514	10.7295	-41.9948	51.7123	-1.88637
27.02	20.9541	86.1082	10.8144	-41.5731	51.6174	-1.36624
27.04	21.1984	86.5438	10.9004	-41.1549	51.5321	-0.849164
27.06	21.4475	86.9563	10.9875	-40.74	51.456	-0.335152
27.08	21.7015	87.3438	11.0757	-40.3286	51.3892	0.175805
27.1	21.9605	87.7043	11.1649	-39.9204	51.3315	0.683717
27.12	22.2245	88.0353	11.2553	-39.5155	51.2826	1.18859
27.14	22.4938	88.3346	11.3468	-39.1137	51.2426	1.69044
27.16	22.7683	88.5997	11.4394	-38.7151	51.2112	2.18927
27.18	23.0482	88.8278	11.5332	-38.3195	51.1883	2.68509
27.2	23.3335	89.0161	11.6282	-37.9269	51.1738	3.17791
27.22	23.6245	89.1615	11.7243	-37.5372	51.1676	3.66773
27.24	23.9213	89.2608	11.8216	-37.1505	51.1696	4.15457
27.26	24.2238	89.3105	11.9201	-36.7665	51.1797	4.63843
27.28	24.5324	89.307	12.0198	-36.3854	51.1978	5.11933
27.3	24.847	89.2465	12.1208	-36.007	51.2238	5.59726
27.32	25.1679	89.1248	12.223	-35.6313	51.2576	6.07225
27.34	25.495	88.9378	12.3264	-35.2582	51.2991	6.54429
27.36	25.8287	88.681	12.4312	-34.8877	51.3482	7.01339
27.38	26.169	88.3496	12.5373	-34.5198	51.4049	7.47955
27.4	26.5161	87.9387	12.6447	-34.1543	51.469	7.94279
27.42	26.8701	87.4433	12.7534	-33.7913	51.5406	8.4031
27.44	27.2312	86.8579	12.8635	-33.4307	51.6195	8.8605
27.46	27.5995	86.1773	12.9749	-33.0725	51.7057	9.31497
27.48	27.9753	85.3957	13.0878	-32.7166	51.7991	9.76653
27.5	28.3587	84.5074	13.202	-32.3629	51.8997	10.2152
27.52	28.7498	83.5066	13.3178	-32.0115	52.0074	10.6609
27.54	29.1489	82.3876	13.4349	-31.6622	52.1221	11.1038
27.56	29.5562	81.1444	13.5536	-31.3151	52.2438	11.5437
27.58	29.9719	79.7713	13.6737	-30.9701	52.3725	11.9807
27.6	30.3962	78.2629	13.7954	-30.6271	52.5081	12.4148
27.62	30.8293	76.6136	13.9187	-30.2862	52.6505	12.846
27.64	31.2715	74.8186	14.0435	-29.9473	52.7998	13.2742
27.66	31.723	72.8732	14.17	-29.6103	52.9559	13.6996
27.68	32.1841	70.7734	14.2981	-29.2752	53.1187	14.122
27.7	32.655	68.5159	14.4278	-28.942	53.2883	14.5414
27.72	33.1361	66.0982	14.5593	-28.6107	53.4646	14.958
27.74	33.6275	63.5185	14.6924	-28.2811	53.6475	15.3715
27.76	34.1298	60.7764	14.8274	-27.9533	53.8371	15.7822
27.78	34.643	57.8723	14.964	-27.6272	54.0333	16.1898
27.8	35.1677	54.8084	15.1026	-27.3028	54.2362	16.5945
27.82	35.7042	51.5881	15.2429	-26.9801	54.4456	16.9962
27.84	36.2528	48.2161	15.3852	-26.659	54.6616	17.3948
27.86	36.814	44.6992	15.5294	-26.3395	54.8842	17.7905
27.88	37.3881	41.0455	15.6755	-26.0216	55.1134	18.1831
27.9	37.9755	37.265	15.8236	-25.7052	55.3491	18.5726
27.92	38.5768	33.3695	15.9737	-25.3903	55.5913	18.9591
27.94	39.1924	29.3722	16.1259	-25.0768	55.8401	19.3425
27.96	39.8227	25.2879	16.2802	-24.7648	56.0954	19.7228
27.98	40.4684	21.1331	16.4367	-24.4542	56.3573	20.0999
28	41.1299	16.9252	16.5953	-24.145	56.6257	20.4739
28.02	41.8079	12.683	16.7561	-23.8371	56.9006	20.8446
28.04	42.5028	8.42577	16.9192	-23.5306	57.1821	21.2122
28.06	43.2154	4.17352	17.0846	-23.2253	57.4702	21.5765
28.08	43.9462	-0.053413	17.2524	-22.9213	57.7649	21.9375
28.1	44.696	-4.23512	17.4226	-22.6185	58.0662	22.2953
28.12	45.4655	-8.35193	17.5952	-22.317	58.374	22.6496
28.14	46.2554	-12.3849	17.7703	-22.0166	58.6886	23.0006
28.16	47.0664	-16.3157	17.9479	-21.7173	59.0097	23.3481
28.18	47.8995	-20.1279	18.1282	-21.4192	59.3375	23.6922
28.2	48.7554	-23.8058	18.311	-21.1222	59.6721	24.0327
28.22	49.635	-27.336	18.4966	-20.8262	60.0133	24.3697
28.24	50.5393	-30.7065	18.6849	-20.5314	60.3613	24.703
28.26	51.4692	-33.9072	18.876	-20.2375	60.7161	25.0326
28.28	52.4257	-36.9301	19.07	-19.9446	61.0777	25.3585
28.3	53.4099	-39.7688	19.2668	-19.6527	61.4462	25.6806
28.32	54.4229	-42.4193	19.4667	-19.3617	61.8215	25.9989
28.34	55.4657	-44.8789	19.6695	-19.0717	62.2038	26.3131
28.36	56.5397	-47.1469	19.8755	-18.7826	62.593	26.6234
28.38	57.6459	-49.224	20.0845	-18.4943	62.9893	26.9296
28.4	58.7857	-51.1126	20.2968	-18.2069	63.3925	27.2315
28.42	59.9605	-52.8159	20.5124	-17.9203	63.8029	27.5293
28.44	61.1716	-54.3389	20.7312	-17.6345	64.2203	27.8226
28.46	62.4204	-55.6866	20.9535	-17.3495	64.645	28.1115
28.48	63.7084	-56.8658	21.1792	-17.0653	65.0768	28.3958
28.5	65.0372	-57.8832	21.4085	-16.7818	65.5159	28.6755
28.52	66.4084	-58.7462	21.6414	-16.499	65.9623	28.9504
28.54	67.8235	-59.4626	21.8779	-16.2169	66.4161	29.2203
28.56	69.2844	-60.0403	22.1182	-15.9355	66.8772	29.4853
28.58	70.7927	-60.4874	22.3623	-15.6547	67.3457	29.7451
28.6	72.3503	-60.8119	22.6103	-15.3746	67.8217	29.9995
28.62	73.959	-61.0219	22.8623	-15.0951	68.3052	30.2486
28.64	75.6207	-61.1251	23.1183	-14.8161	68.7963	30.492
28.66	77.3374	-61.1294	23.3785	-14.5378	69.2949	30.7297
28.68	79.1111	-61.0419	23.6428	-14.2599	69.8011	30.9615
28.7	80.9437	-60.8699	23.9115	-13.9827	70.3149	31.1872
28.72	82.8373	-60.6203	24.1845	-13.7059	70.8364	31.4066
28.74	84.7941	-60.2994	24.462	-13.4296	71.3655	31.6196
28.76	86.8161	-59.9134	24.7441	-13.1537	71.9024	31.826
28.78	88.9055	-59.4682	25.0308	-12.8783	72.4469	32.0256
28.8	91.0643	-58.9692	25.3222	-12.6034	72.9992	32.2182
28.82	93.2948	-58.4216	25.6185	-12.3288	73.5591	32.4035
28.84	95.599	-57.83	25.9197	-12.0547	74.1268	32.5814
28.86	97.9789	-57.1991	26.226	-11.7809	74.7021	32.7517
28.88	100.437	-56.5328	26.5374	-11.5074	75.2851	32.914
28.9	102.974	-55.8352	26.854	-11.2343	75.8757	33.0683
28.92	105.593	-55.1097	27.176	-10.9615	76.474	33.2143
28.94	108.296	-54.3596	27.5034	-10.6889	77.0798	33.3517
28.96	111.083	-53.5879	27.8365	-10.4167	77.6932	33.4802
28.98	113.957	-52.7974	28.1751	-10.1447	78.314	33.5998
29	116.918	-51.9907	28.5197	-9.87295	78.9422	33.71
29.02	119.968	-51.1702	28.8701	-9.60141	79.5777	33.8107
29.04	123.107	-50.3378	29.2266	-9.33006	80.2205	33.9016
29.06	126.337	-49.4956	29.5892	-9.0589	80.8704	33.9824
29.08	129.656	-48.6454	29.9582	-8.78789	81.5274	34.0529
29.1	133.065	-47.7887	30.3336	-8.51703	82.1913	34.1128
29.12	136.564	-46.9271	30.7156	-8.24629	82.862	34.1619
29.14	140.15	-46.0617	31.1043	-7.97566	83.5393	34.1999
29.16	143.822	-45.194	31.4998	-7.70511	84.2232	34.2265
29.18	147.578	-44.3248	31.9024	-7.43463	84.9135	34.2415
29.2	151.415	-43.4552	32.3122	-7.16421	85.6099	34.2446
29.22	155.329	-42.5861	32.7293	-6.89381	86.3124	34.2356
29.24	159.316	-41.7181	33.1539	-6.62343	87.0208	34.2142
29.26	163.371	-40.8521	33.5861	-6.35304	87.7348	34.1801
29.28	167.488	-39.9886	34.0261	-6.08262	88.4542	34.1332
29.3	171.659	-39.1282	34.4742	-5.81217	89.1789	34.073
29.32	175.878	-38.2714	34.9304	-5.54165	89.9085	33.9995
29.34	180.136	-37.4186	35.395	-5.27105	90.643	33.9123
29.36	184.423	-36.57	35.8682	-5.00036	91.3819	33.8112
29.38	188.729	-35.7262	36.3501	-4.72954	92.1251	33.696
29.4	193.042	-34.8873	36.8409	-4.4586	92.8723	33.5664
29.42	197.35	-34.0536	37.341	-4.1875	93.6232	33.4223
29.44	201.64	-33.2253	37.8504	-3.91623	94.3776	33.2633
29.46	205.899	-32.4025	38.3694	-3.64476	95.135	33.0894
29.48	210.111	-31.5854	38.8983	-3.37308	95.8953	32.9002
29.5	214.262	-30.7741	39.4372	-3.10118	96.6581	32.6955
29.52	218.337	-29.9687	39.9864	-2.82903	97.423	32.4753
29.54	222.319	-29.1692	40.5461	-2.55661	98.1898	32.2392
29.56	226.193	-28.3757	41.1167	-2.2839	98.9581	31.9871
29.58	229.943	-27.5881	41.6983	-2.01089	99.7275	31.7189
29.6	233.553	-26.8066	42.2912	-1.73755	100.498	31.4343
29.62	237.009	-26.031	42.8958	-1.46386	101.268	31.1333
29.64	240.294	-25.2614	43.5123	-1.18982	102.039	30.8156
29.66	243.396	-24.4977	44.1409	-0.915377	102.809	30.4812
29.68	246.302	-23.74	44.7821	-0.64054	103.578	30.1299
29.7	249	-22.988	45.436	-0.365278	104.347	29.7616
29.72	251.479	-22.2418	46.1031	-0.0895725	105.113	29.3762
29.74	253.731	-21.5014	46.7836	0.186598	105.878	28.9736
29.76	255.748	-20.7665	47.478	0.463252	106.64	28.5537
29.78	257.524	-20.0372	48.1864	0.740416	107.399	28.1165
29.8	259.056	-19.3133	48.9094	1.01811	108.155	27.6619
29.82	260.34	-18.5948	49.6472	1.29634	108.908	27.1899
29.84	261.378	-17.8816	50.4002	1.57515	109.656	26.7004
29.86	262.168	-17.1736	51.1689	1.85454	110.399	26.1934
29.88	262.716	-16.4706	51.9536	2.13454	111.137	25.669
29.9	263.024	-15.7726	52.7547	2.41518	111.869	25.1272
29.92	263.099	-15.0795	53.5727	2.69646	112.596	24.568
29.94	262.948	-14.3911	54.4079	2.97843	113.316	23.9914
29.96	262.579	-13.7075	55.2609	3.26109	114.028	23.3975
29.98	262.002	-13.0283	56.132	3.54447	114.734	22.7864
30	261.227	-12.3536	57.0218	3.8286	115.431	22.1582
30.02	260.264	-11.6833	57.9307	4.11348	116.12	21.5131
30.04	259.126	-11.0172	58.8591	4.39915	116.8	20.8511
30.06	257.825	-10.3553	59.8077	4.68564	117.471	20.1724
30.08	256.373	-9.6974	60.7768	4.97296	118.131	19.4772
30.1	254.781	-9.04343	61.767	5.26113	118.782	18.7656
30.12	253.063	-8.3933	62.7789	5.5502	119.422	18.0379
30.14	251.23	-7.74689	63.8129	5.84015	120.05	17.2942
30.16	249.295	-7.10413	64.8697	6.13103	120.667	16.5349
30.18	247.269	-6.46492	65.9498	6.42288	121.272	15.76
30.2	245.163	-5.82914	67.0537	6.7157	121.864	14.9699
30.22	242.989	-5.19671	68.182	7.00952	122.443	14.1649
30.24	240.756	-4.56753	69.3354	7.30436	123.01	13.3452
30.26	238.474	-3.94153	70.5145	7.60026	123.562	12.511
30.28	236.153	-3.31862	71.7197	7.89722	124.1	11.6628
30.3	233.8	-2.6987	72.9519	8.19529	124.624	10.8008
30.32	231.425	-2.0817	74.2115	8.4945	125.133	9.92532
30.34	229.034	-1.46752	75.4992	8.79486	125.627	9.03667
30.36	226.634	-0.856108	76.8157	9.09638	126.105	8.13519
30.38	224.232	-0.247371	78.1616	9.39911	126.567	7.22123
30.4	221.833	0.358744	79.5376	9.70308	127.014	6.29511
30.42	219.442	0.962333	80.9442	10.0083	127.443	5.3572
30.44	217.064	1.56345	82.3822	10.3148	127.856	4.40784
30.46	214.704	2.16217	83.8522	10.6226	128.251	3.4474
30.48	212.364	2.75855	85.3549	10.9318	128.629	2.47624
30.5	210.049	3.35263	86.8909	11.2424	128.989	1.49474
30.52	207.761	3.94451	88.4609	11.5543	129.331	0.503274
30.54	205.502	4.53422	90.0654	11.8676	129.655	-0.497769
30.56	203.276	5.12179	91.7052	12.1824	129.96	-1.50798
30.58	201.082	5.7073	93.3809	12.4987	130.246	-2.52697
30.6	198.924	6.29079	95.0931	12.8165	130.512	-3.55429
30.62	196.803	6.8723	96.8423	13.1358	130.759	-4.58954
30.64	194.719	7.45186	98.6292	13.4567	130.986	-5.63226
30.66	192.673	8.02951	100.454	13.7791	131.193	-6.68198
30.68	190.666	8.6053	102.318	14.1032	131.379	-7.73823
30.7	188.698	9.17923	104.221	14.429	131.544	-8.8005
30.72	186.77	9.75136	106.164	14.7564	131.689	-9.86829
30.74	184.881	10.3217	108.147	15.0855	131.812	-10.9411
30.76	183.031	10.8902	110.17	15.4163	131.914	-12.0182
30.78	181.221	11.457	112.235	15.7489	131.994	-13.0992
30.8	179.45	12.0221	114.34	16.0833	132.052	-14.1834
30.82	177.717	12.5854	116.487	16.4195	132.087	-15.2702
30.84	176.023	13.147	118.676	16.7576	132.101	-16.3589
30.86	174.366	13.7069	120.906	17.0975	132.092	-17.4488
30.88	172.745	14.2651	123.179	17.4394	132.06	-18.5392
30.9	171.162	14.8215	125.493	17.7831	132.006	-19.6295
30.92	169.613	15.3763	127.849	18.1288	131.928	-20.7188
30.94	168.099	15.9293	130.246	18.4765	131.829	-21.8064
30.96	166.62	16.4805	132.684	18.8263	131.706	-22.8915
30.98	165.173	17.0301	135.164	19.178	131.561	-23.9734
31	163.758	17.5778	137.684	19.5318	131.393	-25.0513
31.02	162.375	18.1237	140.243	19.8877	131.203	-26.1243
31.04	161.022	18.6678	142.841	20.2457	130.991	-27.1917
31.06	159.699	19.2101	145.478	20.6058	130.757	-28.2528
31.08	158.405	19.7505	148.152	20.9681	130.502	-29.3068
31.1	157.138	20.289	150.861	21.3325	130.226	-30.3529
31.12	155.898	20.8256	153.605	21.6992	129.929	-31.3905
31.14	154.684	21.3602	156.382	22.068	129.612	-32.419
31.16	153.494	21.8928	159.191	22.4391	129.275	-33.4376
31.18	152.329	22.4233	162.03	22.8125	128.92	-34.4459
31.2	151.187	22.9517	164.896	23.1881	128.546	-35.4433
31.22	150.067	23.478	167.787	23.5659	128.155	-36.4294
31.24	148.968	24.002	170.702	23.9461	127.746	-37.4038
31.26	147.89	24.5238	173.637	24.3286	127.321	-38.3661
31.28	146.831	25.0434	176.589	24.7133	126.881	-39.316
31.3	145.791	25.5605	179.556	25.1004	126.425	-40.2534
31.32	144.768	26.0753	182.535	25.4898	125.955	-41.1781
31.34	143.763	26.5876	185.522	25.8815	125.472	-42.09
31.36	142.774	27.0973	188.513	26.2755	124.975	-42.989
31.38	141.8	27.6045	191.505	26.6718	124.466	-43.8753
31.4	140.84	28.109	194.494	27.0704	123.944	-44.7489
31.42	139.895	28.6108	197.474	27.4713	123.412	-45.6099
31.44	138.962	29.1098	200.443	27.8744	122.868	-46.4584
31.46	138.042	29.606	203.395	28.2798	122.314	-47.2946
31.48	137.133	30.0993	206.325	28.6874	121.75	-48.1188
31.5	136.236	30.5896	209.229	29.0972	121.176	-48.9311
31.52	135.348	31.0769	212.102	29.5091	120.592	-49.7317
31.54	134.47	31.5611	214.937	29.9231	119.999	-50.521
31.56	133.601	32.0421	217.73	30.3392	119.396	-51.2989
31.58	132.741	32.5199	220.476	30.7572	118.784	-52.0658
31.6	131.888	32.9944	223.168	31.1772	118.163	-52.8216
31.62	131.042	33.4656	225.801	31.5991	117.532	-53.5665
31.64	130.202	33.9333	228.37	32.0227	116.892	-54.3006
31.66	129.369	34.3976	230.868	32.4481	116.242	-55.0238
31.68	128.541	34.8583	233.291	32.875	115.583	-55.7359
31.7	127.719	35.3153	235.632	33.3035	114.914	-56.4369
31.72	126.901	35.7688	237.886	33.7332	114.235	-57.1266
31.74	126.087	36.2185	240.047	34.1643	113.547	-57.8047
31.76	125.277	36.6643	242.111	34.5964	112.848	-58.471
31.78	124.47	37.1063	244.073	35.0295	112.14	-59.1249
31.8	123.666	37.5444	245.926	35.4634	111.421	-59.7662
31.82	122.865	37.9785	247.668	35.8979	110.693	-60.3944
31.84	122.066	38.4086	249.292	36.3327	109.956	-61.0089
31.86	121.269	38.8345	250.796	36.7677	109.209	-61.6095
31.88	120.474	39.2562	252.176	37.2027	108.452	-62.1955
31.9	119.681	39.6737	253.427	37.6373	107.687	-62.7665
31.92	118.888	40.0868	254.547	38.0713	106.914	-63.322
31.94	118.097	40.4956	255.533	38.5045	106.133	-63.8616
31.96	117.306	40.8998	256.383	38.9364	105.344	-64.385
31.98	116.516	41.2995	257.095	39.3667	104.549	-64.8916
32	115.726	41.6946	257.668	39.7952	103.747	-65.3814
32.02	114.937	42.085	258.101	40.2212	102.94	-65.8539
32.04	114.148	42.4705	258.392	40.6446	102.128	-66.3091
32.06	113.359	42.8512	258.543	41.0646	101.312	-66.7469
32.08	112.571	43.2268	258.552	41.481	100.493	-67.1671
32.1	111.782	43.5973	258.422	41.8931	99.6705	-67.5699
32.12	110.993	43.9626	258.153	42.3004	98.8464	-67.9553
32.14	110.205	44.3225	257.747	42.7023	98.0209	-68.3235
32.16	109.416	44.677	257.206	43.0982	97.1947	-68.6746
32.18	108.628	45.0258	256.533	43.4873	96.3684	-69.0089
32.2	107.839	45.3688	255.73	43.869	95.5424	-69.3267
32.22	107.05	45.7058	254.8	44.2424	94.7175	-69.6283
32.24	106.262	46.0368	253.748	44.6068	93.8939	-69.9141
32.26	105.474	46.3614	252.576	44.9613	93.0721	-70.1844
32.28	104.686	46.6795	251.289	45.3049	92.2525	-70.4395
32.3	103.899	46.9909	249.892	45.6368	91.4355	-70.6799
32.32	103.112	47.2953	248.388	45.9558	90.6212	-70.906
32.34	102.326	47.5924	246.783	46.2609	89.81	-71.118
32.36	101.54	47.8821	245.081	46.551	89.002	-71.3164
32.38	100.756	48.164	243.288	46.8249	88.1974	-71.5014
32.4	99.9721	48.4378	241.409	47.0813	87.3964	-71.6735
32.42	99.1898	48.7032	239.448	47.319	86.5991	-71.8328
32.44	98.4089	48.9598	237.412	47.5365	85.8056	-71.9797
32.46	97.6296	49.2073	235.305	47.7325	85.016	-72.1144
32.48	96.8519	49.4453	233.133	47.9055	84.2304	-72.2371
32.5	96.0762	49.6733	230.9	48.054	83.4489	-72.3481
32.52	95.3026	49.891	228.613	48.1763	82.6715	-72.4476
32.54	94.5311	50.0978	226.277	48.2709	81.8984	-72.5357
32.56	93.7621	50.2932	223.896	48.3362	81.1296	-72.6125
32.58	92.9958	50.4768	221.476	48.3703	80.3652	-72.6783
32.6	92.2322	50.648	219.02	48.3717	79.6053	-72.7332
32.62	91.4715	50.8062	216.535	48.3384	78.85	-72.7773
32.64	90.714	50.9508	214.024	48.2688	78.0993	-72.8107
32.66	89.9599	51.0813	211.493	48.1611	77.3536	-72.8336
32.68	89.2094	51.1969	208.944	48.0135	76.6128	-72.846
32.7	88.4625	51.2969	206.384	47.8242	75.8772	-72.8482
32.72	87.7194	51.3807	203.814	47.5914	75.1467	-72.8403
32.74	86.9805	51.4475	201.239	47.3136	74.4217	-72.8223
32.76	86.2458	51.4965	198.663	46.9891	73.7021	-72.7944
32.78	85.5154	51.527	196.089	46.6162	72.9882	-72.7568
32.8	84.7897	51.5382	193.521	46.1936	72.2802	-72.7096
32.82	84.0685	51.5292	190.96	45.7198	71.578	-72.653
32.84	83.3523	51.4991	188.41	45.1937	70.882	-72.5871
32.86	82.6411	51.4471	185.874	44.6142	70.1922	-72.512
32.88	81.935	51.3723	183.355	43.9803	69.5089	-72.4281
32.9	81.2342	51.2738	180.853	43.2914	68.832	-72.3354
32.92	80.5388	51.1505	178.372	42.5469	68.1618	-72.234
32.94	79.849	51.0017	175.914	41.7466	67.4984	-72.1243
32.96	79.1648	50.8263	173.48	40.8904	66.8419	-72.0064
32.98	78.4864	50.6234	171.073	39.9785	66.1924	-71.8805
33	77.8139	50.3921	168.692	39.0116	65.55	-71.7467
33.02	77.1475	50.1313	166.341	37.9903	64.9149	-71.6053
33.04	76.487	49.8402	164.02	36.9159	64.2872	-71.4565
33.06	75.8328	49.5177	161.73	35.7897	63.6669	-71.3004
33.08	75.1849	49.1631	159.472	34.6135	63.0542	-71.1373
33.1	74.5432	48.7754	157.247	33.3893	62.4491	-70.9674
33.12	73.908	48.3536	155.057	32.1195	61.8517	-70.7908
33.14	73.2793	47.8971	152.9	30.8068	61.2622	-70.6079
33.16	72.6572	47.4048	150.779	29.454	60.6806	-70.4187
33.18	72.0416	46.8762	148.692	28.0645	60.1069	-70.2235
33.2	71.4327	46.3105	146.642	26.6417	59.5412	-70.0225
33.22	70.8306	45.707	144.628	25.1892	58.9837	-69.816
33.24	70.2351	45.065	142.65	23.711	58.4344	-69.6041
33.26	69.6464	44.3843	140.708	22.2111	57.8932	-69.387
33.28	69.0646	43.6641	138.803	20.6938	57.3604	-69.165
33.3	68.4896	42.9042	136.934	19.1632	56.8359	-68.9384
33.32	67.9214	42.1043	135.101	17.6238	56.3198	-68.7072
33.34	67.3601	41.2642	133.304	16.0798	55.8121	-68.4718
33.36	66.8056	40.3838	131.544	14.5357	55.3128	-68.2324
33.38	66.258	39.4629	129.819	12.9958	54.8221	-67.9891
33.4	65.7174	38.5017	128.13	11.4643	54.3398	-67.7424
33.42	65.1835	37.5005	126.475	9.94504	53.866	-67.4923
33.44	64.6566	36.4596	124.856	8.44225	53.4008	-67.2391
33.46	64.1365	35.3792	123.271	6.95956	52.9441	-66.983
33.48	63.6232	34.26	121.72	5.50043	52.496	-66.7244
33.5	63.1168	33.1025	120.203	4.06829	52.0563	-66.4634
33.52	62.6172	31.9077	118.719	2.66614	51.6251	-66.2002
33.54	62.1243	30.6763	117.268	1.2968	51.2024	-65.9352
33.56	61.6381	29.4093	115.849	-0.0372172	50.7881	-65.6685
33.58	61.1587	28.1076	114.461	-1.33361	50.3822	-65.4004
33.6	60.6859	26.7726	113.105	-2.59047	49.9846	-65.1311
33.62	60.2197	25.4057	111.779	-3.80603	49.5953	-64.8609
33.64	59.7601	24.008	110.484	-4.97888	49.2142	-64.59
33.66	59.307	22.5811	109.218	-6.10783	48.8412	-64.3186
33.68	58.8604	21.1261	107.981	-7.19204	48.4762	-64.047
33.7	58.4202	19.6454	106.772	-8.23083	48.1191	-63.7754
33.72	57.9864	18.1402	105.591	-9.22372	47.7699	-63.504
33.74	57.5589	16.6121	104.438	-10.1705	47.4284	-63.2331
33.76	57.1376	15.0634	103.311	-11.0713	47.0945	-62.9629
33.78	56.7225	13.4955	102.21	-11.9261	46.768	-62.6935
33.8	56.3136	11.9103	101.134	-12.7354	46.4489	-62.4252
33.82	55.9107	10.3097	100.084	-13.4997	46.1369	-62.1581
33.84	55.5138	8.69547	99.0574	-14.2196	45.832	-61.8926
33.86	55.1227	7.06957	98.0549	-14.8958	45.5339	-61.6288
33.88	54.7376	5.4341	97.0755	-15.5294	45.2425	-61.3668
33.9	54.3581	3.79059	96.1188	-16.1211	44.9576	-61.1068
33.92	53.9844	2.14114	95.184	-16.6722	44.6791	-60.849
33.94	53.6162	0.487264	94.2707	-17.1837	44.4066	-60.5936
33.96	53.2536	-1.16898	93.3782	-17.6567	44.1401	-60.3407
33.98	52.8964	-2.82615	92.5061	-18.0926	43.8793	-60.0905
34	52.5445	-4.48223	91.6538	-18.4925	43.6239	-59.8431
34.02	52.198	-6.13609	90.8206	-18.8578	43.3739	-59.5985
34.04	51.8565	-7.78557	90.0062	-19.1896	43.1289	-59.357
34.06	51.5202	-9.42964	89.2099	-19.4893	42.8887	-59.1185
34.08	51.1889	-11.0668	88.4312	-19.7582	42.6532	-58.8833
34.1	50.8625	-12.6952	87.6695	-19.9975	42.4219	-58.6513
34.12	50.5408	-14.3143	86.9245	-20.2086	42.1948	-58.4226
34.14	50.2239	-15.9222	86.1955	-20.3926	41.9716	-58.1972
34.16	49.9117	-17.5181	85.4821	-20.5508	41.752	-57.9753
34.18	49.6039	-19.1005	84.7837	-20.6844	41.5358	-57.7568
34.2	49.3006	-20.6687	84.0999	-20.7945	41.3228	-57.5417
34.22	49.0016	-22.2214	83.4303	-20.8824	41.1127	-57.3299
34.24	48.7068	-23.7582	82.7742	-20.949	40.9053	-57.1216
34.26	48.4161	-25.2775	82.1313	-20.9956	40.7003	-56.9166
34.28	48.1295	-26.7792	81.5011	-21.0231	40.4976	-56.7148
34.3	47.8468	-28.2621	80.8831	-21.0325	40.297	-56.5163
34.32	47.568	-29.7255	80.277	-21.0249	40.0982	-56.321
34.34	47.2928	-31.1689	79.6822	-21.0011	39.901	-56.1286
34.36	47.0213	-32.5913	79.0983	-20.9621	39.7053	-55.9393
34.38	46.7533	-33.9923	78.525	-20.9087	39.5108	-55.7528
34.4	46.4887	-35.3717	77.9618	-20.8418	39.3175	-55.569
34.42	46.2274	-36.7283	77.4083	-20.7621	39.1251	-55.3879
34.44	45.9693	-38.0619	76.8641	-20.6705	38.9336	-55.2093
34.46	45.7143	-39.3721	76.3289	-20.5676	38.7428	-55.033
34.48	45.4624	-40.6583	75.8022	-20.4542	38.5525	-54.859
34.5	45.2133	-41.92	75.2837	-20.3309	38.3628	-54.687
34.52	44.967	-43.1568	74.7731	-20.1984	38.1734	-54.517
34.54	44.7234	-44.3684	74.2699	-20.0572	37.9844	-54.3489
34.56	44.4823	-45.554	73.7739	-19.908	37.7956	-54.1824
34.58	44.2438	-46.7136	73.2847	-19.7513	37.607	-54.0174
34.6	44.0076	-47.8464	72.802	-19.5877	37.4185	-53.8539
34.62	43.7737	-48.9526	72.3254	-19.4176	37.2302	-53.6917
34.64	43.542	-50.0311	71.8548	-19.2415	37.0419	-53.5306
34.66	43.3124	-51.082	71.3897	-19.0599	36.8538	-53.3706
34.68	43.0848	-52.1048	70.9299	-18.8733	36.6656	-53.2114
34.7	42.859	-53.0991	70.4752	-18.6819	36.4776	-53.0532
34.72	42.635	-54.0645	70.0253	-18.4864	36.2896	-52.8956
34.74	42.4128	-55.0008	69.5798	-18.2869	36.1016	-52.7386
34.76	42.1921	-55.9076	69.1387	-18.0839	35.9137	-52.5822
34.78	41.9729	-56.7846	68.7016	-17.8777	35.7258	-52.4261
34.8	41.7552	-57.6313	68.2683	-17.6686	35.5381	-52.2704
34.82	41.5388	-58.4479	67.8387	-17.457	35.3505	-52.115
34.84	41.3236	-59.2337	67.4126	-17.2432	35.163	-51.9598
34.86	41.1096	-59.9884	66.9896	-17.0273	34.9756	-51.8047
34.88	40.8967	-60.7123	66.5698	-16.8098	34.7884	-51.6496
34.9	40.6847	-61.4048	66.1529	-16.5908	34.6014	-51.4945
34.92	40.4738	-62.0657	65.7388	-16.3707	34.4147	-51.3393
34.94	40.2636	-62.6952	65.3273	-16.1495	34.2282	-51.1839
34.96	40.0542	-63.2931	64.9184	-15.9277	34.042	-51.0284
34.98	39.8456	-63.8592	64.5118	-15.7053	33.8561	-50.8726
35	39.6376	-64.3936	64.1076	-15.4825	33.6706	-50.7165
35.02	39.4302	-64.8964	63.7055	-15.2597	33.4854	-50.5601
35.04	39.2233	-65.3675	63.3056	-15.0369	33.3007	-50.4032
35.06	39.0168	-65.8071	62.9078	-14.8144	33.1165	-50.246
35.08	38.8108	-66.2154	62.512	-14.5923	32.9328	-50.0882
35.1	38.6052	-66.5926	62.1182	-14.3708	32.7496	-49.9299
35.12	38.3998	-66.9388	61.7263	-14.15	32.567	-49.7712
35.14	38.1948	-67.2544	61.3364	-13.9302	32.385	-49.6118
35.16	37.9899	-67.5397	60.9483	-13.7114	32.2037	-49.4518
35.18	37.7853	-67.7951	60.5622	-13.4938	32.0231	-49.2913
35.2	37.5809	-68.0209	60.1781	-13.2775	31.8433	-49.1301
35.22	37.3766	-68.2177	59.7958	-13.0627	31.6643	-48.9682
35.24	37.1724	-68.386	59.4156	-12.8496	31.4861	-48.8057
35.26	36.9683	-68.5263	59.0374	-12.6381	31.3089	-48.6426
35.28	36.7644	-68.639	58.6613	-12.4286	31.1325	-48.4788
35.3	36.5604	-68.7249	58.2873	-12.221	30.9572	-48.3143
35.32	36.3566	-68.7846	57.9155	-12.0155	30.7829	-48.1491
35.34	36.1528	-68.8188	57.546	-11.8123	30.6096	-47.9834
35.36	35.9492	-68.8281	57.1789	-11.6113	30.4374	-47.8169
35.38	35.7455	-68.8132	56.8143	-11.4129	30.2663	-47.6498
35.4	35.542	-68.775	56.4522	-11.2169	30.0964	-47.4822
35.42	35.3385	-68.7142	56.0927	-11.0237	29.9277	-47.3139
35.44	35.1352	-68.6315	55.736	-10.8332	29.7602	-47.145
35.46	34.932	-68.5277	55.3822	-10.6455	29.5939	-46.9755
35.48	34.7289	-68.4038	55.0314	-10.4609	29.4289	-46.8055
35.5	34.5261	-68.2604	54.6837	-10.2793	29.2651	-46.635
35.52	34.3234	-68.0984	54.3393	-10.1009	29.1027	-46.464
35.54	34.1211	-67.9186	53.9982	-9.92583	28.9415	-46.2925
35.56	33.919	-67.722	53.6606	-9.75409	28.7817	-46.1206
35.58	33.7172	-67.5092	53.3267	-9.58584	28.6232	-45.9482
35.6	33.5158	-67.2812	52.9965	-9.42117	28.466	-45.7753
35.62	33.3148	-67.0387	52.6703	-9.26017	28.3102	-45.6021
35.64	33.1143	-66.7827	52.348	-9.10295	28.1557	-45.4285
35.66	32.9143	-66.5139	52.03	-8.9496	28.0025	-45.2546
35.68	32.7149	-66.2331	51.7162	-8.80023	27.8507	-45.0803
35.7	32.5161	-65.9411	51.4069	-8.65492	27.7002	-44.9057
35.72	32.3181	-65.6388	51.1022	-8.51378	27.5511	-44.7307
35.74	32.1208	-65.3269	50.8021	-8.37691	27.4032	-44.5555
35.76	31.9243	-65.0061	50.5069	-8.2444	27.2568	-44.3799
35.78	31.7286	-64.6773	50.2166	-8.11636	27.1116	-44.2041
35.8	31.534	-64.341	49.9315	-7.99289	26.9677	-44.028
35.82	31.3403	-63.9982	49.6515	-7.87407	26.8252	-43.8517
35.84	31.1478	-63.6494	49.3768	-7.76003	26.684	-43.675
35.86	30.9564	-63.2954	49.1075	-7.65085	26.544	-43.4981
35.88	30.7662	-62.9368	48.8438	-7.54663	26.4054	-43.321
35.9	30.5772	-62.5742	48.5857	-7.44749	26.2681	-43.1436
35.92	30.3897	-62.2084	48.3333	-7.35351	26.132	-42.9659
35.94	30.2036	-61.8399	48.0868	-7.2648	25.9973	-42.788
35.96	30.0189	-61.4693	47.8462	-7.18147	25.8639	-42.6098
35.98	29.8359	-61.0972	47.6116	-7.10362	25.7317	-42.4314
36	29.6545	-60.7241	47.383	-7.03135	25.6009	-42.2527
36.02	29.4747	-60.3507	47.1606	-6.96477	25.4713	-42.0737
36.04	29.2968	-59.9774	46.9444	-6.90397	25.3431	-41.8945
36.06	29.1206	-59.6048	46.7345	-6.84907	25.2162	-41.715
36.08	28.9464	-59.2333	46.531	-6.80016	25.0906	-41.5352
36.1	28.7741	-58.8635	46.3338	-6.75736	24.9663	-41.3552
36.12	28.6038	-58.4958	46.1431	-6.72076	24.8434	-41.1749
36.14	28.4356	-58.1306	45.9588	-6.69047	24.7219	-40.9943
36.16	28.2695	-57.7684	45.7811	-6.66659	24.6016	-40.8135
36.18	28.1056	-57.4097	45.6099	-6.64922	24.4828	-40.6323
36.2	27.944	-57.0548	45.4452	-6.63847	24.3654	-40.451
36.22	27.7846	-56.704	45.2872	-6.63444	24.2493	-40.2693
36.24	27.6276	-56.3579	45.1357	-6.63722	24.1347	-40.0875
36.26	27.473	-56.0168	44.9909	-6.64692	24.0215	-39.9053
36.28	27.3207	-55.681	44.8527	-6.66362	23.9097	-39.7229
36.3	27.171	-55.3509	44.7211	-6.68744	23.7994	-39.5403
36.32	27.0238	-55.0268	44.596	-6.71845	23.6906	-39.3575
36.34	26.8791	-54.709	44.4776	-6.75676	23.5833	-39.1744
36.36	26.737	-54.3979	44.3658	-6.80244	23.4774	-38.9912
36.38	26.5974	-54.0938	44.2604	-6.85559	23.3731	-38.8077
36.4	26.4606	-53.7969	44.1616	-6.91629	23.2704	-38.6241
36.42	26.3264	-53.5075	44.0693	-6.98461	23.1691	-38.4404
36.44	26.1948	-53.2259	43.9834	-7.06063	23.0695	-38.2564
36.46	26.066	-52.9524	43.904	-7.14442	22.9714	-38.0724
36.48	25.9399	-52.6871	43.8308	-7.23606	22.8749	-37.8883
36.5	25.8165	-52.4305	43.764	-7.33559	22.78	-37.704
36.52	25.6958	-52.1826	43.7034	-7.44307	22.6867	-37.5198
36.54	25.5779	-51.9437	43.649	-7.55856	22.595	-37.3354
36.56	25.4628	-51.7141	43.6007	-7.68209	22.505	-37.1511
36.58	25.3504	-51.4938	43.5584	-7.81372	22.4166	-36.9667
36.6	25.2408	-51.2831	43.522	-7.95345	22.3298	-36.7824
36.62	25.134	-51.0823	43.4915	-8.10133	22.2447	-36.5981
36.64	25.0299	-50.8913	43.4668	-8.25735	22.1612	-36.4139
36.66	24.9285	-50.7104	43.4478	-8.42152	22.0794	-36.2297
36.68	24.8299	-50.5398	43.4343	-8.59385	21.9993	-36.0457
36.7	24.734	-50.3796	43.4263	-8.77432	21.9208	-35.8619
36.72	24.6408	-50.2298	43.4237	-8.9629	21.844	-35.6782
36.74	24.5503	-50.0906	43.4263	-9.15955	21.7689	-35.4947
36.76	24.4625	-49.962	43.434	-9.36425	21.6955	-35.3114
36.78	24.3773	-49.8442	43.4467	-9.57691	21.6237	-35.1284
36.8	24.2947	-49.7372	43.4642	-9.79748	21.5535	-34.9456
36.82	24.2147	-49.641	43.4864	-10.0259	21.485	-34.7632
36.84	24.1374	-49.5557	43.5132	-10.262	21.4182	-34.581
36.86	24.0625	-49.4812	43.5444	-10.5057	21.353	-34.3992
36.88	23.9901	-49.4175	43.5799	-10.757	21.2895	-34.2178
36.9	23.9202	-49.3647	43.6194	-11.0156	21.2276	-34.0367
36.92	23.8528	-49.3225	43.6627	-11.2813	21.1674	-33.856
36.94	23.7877	-49.291	43.7098	-11.5542	21.1087	-33.6758
36.96	23.725	-49.2701	43.7604	-11.8339	21.0517	-33.4961
36.98	23.6646	-49.2597	43.8144	-12.1202	20.9963	-33.3167
37	23.6064	-49.2595	43.8714	-12.413	20.9425	-33.1379
37.02	23.5505	-49.2694	43.9313	-12.712	20.8902	-32.9596
37.04	23.4968	-49.2893	43.9939	-13.0169	20.8395	-32.7818
37.06	23.4452	-49.3189	44.059	-13.3276	20.7905	-32.6046
37.08	23.3956	-49.3579	44.1262	-13.6437	20.7429	-32.428
37.1	23.3482	-49.4062	44.1954	-13.9649	20.6969	-32.2519
37.12	23.3026	-49.4633	44.2663	-14.291	20.6525	-32.0765
37.14	23.259	-49.5291	44.3386	-14.6215	20.6095	-31.9016
37.16	23.2173	-49.6031	44.4121	-14.9563	20.5681	-31.7274
37.18	23.1774	-49.6849	44.4864	-15.2948	20.5282	-31.5539
37.2	23.1393	-49.7743	44.5614	-15.6367	20.4897	-31.381
37.22	23.1029	-49.8707	44.6366	-15.9818	20.4528	-31.2088
37.24	23.0681	-49.9738	44.7117	-16.3295	20.4173	-31.0372
37.26	23.0349	-50.083	44.7865	-16.6794	20.3833	-30.8664
37.28	23.0033	-50.198	44.8606	-17.0312	20.3507	-30.6963
37.3	22.9731	-50.3181	44.9337	-17.3844	20.3196	-30.527
37.32	22.9444	-50.4429	45.0055	-17.7386	20.2899	-30.3583
37.34	22.917	-50.5719	45.0755	-18.0933	20.2616	-30.1905
37.36	22.891	-50.7045	45.1435	-18.4481	20.2347	-30.0234
37.38	22.8661	-50.8401	45.209	-18.8025	20.2093	-29.8571
37.4	22.8425	-50.9782	45.2717	-19.1561	20.1852	-29.6916
37.42	22.82	-51.1182	45.3313	-19.5084	20.1626	-29.5269
37.44	22.7986	-51.2596	45.3872	-19.8589	20.1413	-29.3631
37.46	22.7782	-51.4017	45.4393	-20.2072	20.1214	-29.2
37.48	22.7588	-51.544	45.4869	-20.5527	20.1028	-29.0379
37.5	22.7403	-51.6858	45.5299	-20.8951	20.0856	-28.8765
37.52	22.7226	-51.8266	45.5677	-21.2338	20.0698	-28.7161
37.54	22.7058	-51.9659	45.6	-21.5685	20.0554	-28.5566
37.56	22.6896	-52.1031	45.6263	-21.8986	20.0422	-28.3979
37.58	22.6742	-52.2376	45.6464	-22.2237	20.0305	-28.2402
37.6	22.6594	-52.3689	45.6598	-22.5433	20.02	-28.0834
37.62	22.6452	-52.4966	45.6661	-22.8571	20.0109	-27.9276
37.64	22.6316	-52.62	45.6649	-23.1647	20.0031	-27.7727
37.66	22.6184	-52.7388	45.6559	-23.4656	19.9966	-27.6188
37.68	22.6057	-52.8525	45.6387	-23.7594	19.9915	-27.4659
37.7	22.5935	-52.9606	45.613	-24.0459	19.9876	-27.3141
37.72	22.5815	-53.0629	45.5785	-24.3245	19.9851	-27.1633
37.74	22.5699	-53.1589	45.5347	-24.5951	19.9839	-27.0135
37.76	22.5586	-53.2483	45.4814	-24.8572	19.9839	-26.8649
37.78	22.5476	-53.3307	45.4184	-25.1106	19.9853	-26.7173
37.8	22.5368	-53.4061	45.3453	-25.355	19.9879	-26.5709
37.82	22.5261	-53.474	45.2619	-25.5901	19.9918	-26.4257
37.84	22.5157	-53.5342	45.1679	-25.8157	19.9969	-26.2816
37.86	22.5053	-53.5867	45.0632	-26.0316	20.0033	-26.1387
37.88	22.4951	-53.6314	44.9477	-26.2375	20.0109	-25.997
37.9	22.4849	-53.6679	44.8211	-26.4334	20.0198	-25.8566
37.92	22.4749	-53.6964	44.6832	-26.619	20.0299	-25.7175
37.94	22.4648	-53.7167	44.5342	-26.7942	20.0412	-25.5797
37.96	22.4548	-53.729	44.3738	-26.959	20.0536	-25.4432
37.98	22.4449	-53.7331	44.202	-27.1131	20.0673	-25.3081
38	22.4349	-53.7291	44.0188	-27.2566	20.0821	-25.1744
38.02	22.425	-53.7171	43.8244	-27.3894	20.098	-25.0421
38.04	22.4151	-53.6972	43.6186	-27.5114	20.1151	-24.9112
38.06	22.4051	-53.6696	43.4017	-27.6228	20.1333	-24.7818
38.08	22.3952	-53.6344	43.1738	-27.7234	20.1525	-24.654
38.1	22.3853	-53.5916	42.935	-27.8133	20.1728	-24.5276
38.12	22.3755	-53.5417	42.6855	-27.8925	20.1942	-24.4028
38.14	22.3656	-53.4846	42.4256	-27.9612	20.2165	-24.2796
38.16	22.3558	-53.4208	42.1554	-28.0193	20.2399	-24.158
38.18	22.3461	-53.3503	41.8754	-28.0671	20.2641	-24.038
38.2	22.3365	-53.2734	41.5857	-28.1045	20.2894	-23.9198
38.22	22.3269	-53.1905	41.2868	-28.1318	20.3155	-23.8031
38.24	22.3175	-53.1018	40.979	-28.1491	20.3424	-23.6883
38.26	22.3082	-53.0075	40.6628	-28.1564	20.3702	-23.5751
38.28	22.2991	-52.9079	40.3384	-28.154	20.3988	-23.4637
38.3	22.2903	-52.8034	40.0063	-28.1421	20.4282	-23.3542
38.32	22.2816	-52.6942	39.667	-28.1208	20.4583	-23.2464
38.34	22.2733	-52.5805	39.321	-28.0903	20.4891	-23.1404
38.36	22.2653	-52.4627	38.9687	-28.0508	20.5205	-23.0363
38.38	22.2576	-52.3412	38.6106	-28.0026	20.5525	-22.9341
38.4	22.2503	-52.216	38.2472	-27.9457	20.5852	-22.8338
38.42	22.2434	-52.0877	37.879	-27.8805	20.6184	-22.7353
38.44	22.2371	-51.9564	37.5064	-27.8072	20.652	-22.6388
38.46	22.2312	-51.8224	37.1301	-27.7259	20.6862	-22.5443
38.48	22.2259	-51.686	36.7504	-27.6369	20.7207	-22.4517
38.5	22.2213	-51.5474	36.368	-27.5405	20.7557	-22.3611
38.52	22.2173	-51.4069	35.9833	-27.4368	20.7909	-22.2724
38.54	22.214	-51.2648	35.5968	-27.3262	20.8265	-22.1858
38.56	22.2115	-51.1212	35.2089	-27.2087	20.8623	-22.1011
38.58	22.2098	-50.9765	34.8202	-27.0847	20.8983	-22.0185
38.6	22.2089	-50.8308	34.431	-26.9544	20.9345	-21.938
38.62	22.209	-50.6843	34.042	-26.8181	20.9708	-21.8594
38.64	22.21	-50.5373	33.6534	-26.6758	21.0071	-21.7829
38.66	22.212	-50.3899	33.2657	-26.528	21.0435	-21.7085
38.68	22.2151	-50.2423	32.8793	-26.3747	21.0798	-21.6361
38.7	22.2193	-50.0946	32.4946	-26.2163	21.1161	-21.5659
38.72	22.2247	-49.947	32.1119	-26.0529	21.1523	-21.4976
38.74	22.2312	-49.7997	31.7316	-25.8848	21.1882	-21.4315
38.76	22.239	-49.6527	31.3541	-25.7121	21.224	-21.3674
38.78	22.2482	-49.5062	30.9795	-25.5352	21.2595	-21.3055
38.8	22.2586	-49.3604	30.6083	-25.3541	21.2946	-21.2456
38.82	22.2705	-49.2151	30.2407	-25.1691	21.3294	-21.1878
38.84	22.2838	-49.0706	29.8769	-24.9804	21.3638	-21.1321
38.86	22.2985	-48.927	29.5172	-24.7881	21.3977	-21.0784
38.88	22.3148	-48.7843	29.1617	-24.5926	21.4311	-21.0269
38.9	22.3326	-48.6424	28.8108	-24.3939	21.4638	-20.9774
38.92	22.352	-48.5015	28.4644	-24.1922	21.496	-20.93
38.94	22.3731	-48.3615	28.1228	-23.9877	21.5274	-20.8847
38.96	22.3958	-48.2225	27.7861	-23.7806	21.5581	-20.8414
38.98	22.4201	-48.0844	27.4545	-23.5711	21.5879	-20.8001
39	22.4462	-47.9472	27.128	-23.3592	21.6169	-20.7609
39.02	22.474	-47.811	26.8067	-23.1453	21.645	-20.7237
39.04	22.5035	-47.6757	26.4907	-22.9293	21.6721	-20.6884
39.06	22.5348	-47.5412	26.1801	-22.7115	21.6981	-20.6552
39.08	22.5679	-47.4075	25.8748	-22.492	21.723	-20.6239
39.1	22.6028	-47.2745	25.5749	-22.2709	21.7468	-20.5946
39.12	22.6396	-47.1422	25.2804	-22.0484	21.7694	-20.5672
39.14	22.6781	-47.0105	24.9913	-21.8246	21.7906	-20.5416
39.16	22.7185	-46.8792	24.7076	-21.5996	21.8105	-20.5179
39.18	22.7606	-46.7483	24.4293	-21.3736	21.829	-20.4961
39.2	22.8046	-46.6177	24.1563	-21.1466	21.8461	-20.476
39.22	22.8504	-46.4874	23.8886	-20.9188	21.8616	-20.4576
39.24	22.8981	-46.3571	23.6261	-20.6903	21.8755	-20.441
39.26	22.9475	-46.2268	23.3688	-20.4611	21.8878	-20.4261
39.28	22.9987	-46.0964	23.1166	-20.2314	21.8984	-20.4128
39.3	23.0516	-45.9658	22.8693	-20.0013	21.9072	-20.401
39.32	23.1063	-45.8348	22.6271	-19.7709	21.9142	-20.3908
39.34	23.1627	-45.7034	22.3896	-19.5402	21.9194	-20.3821
39.36	23.2207	-45.5713	22.157	-19.3094	21.9226	-20.3748
39.38	23.2804	-45.4386	21.929	-19.0784	21.9239	-20.3689
39.4	23.3417	-45.3051	21.7055	-18.8474	21.9231	-20.3642
39.42	23.4045	-45.1707	21.4864	-18.6165	21.9203	-20.3608
39.44	23.4689	-45.0352	21.2717	-18.3858	21.9154	-20.3587
39.46	23.5347	-44.8986	21.0612	-18.1552	21.9083	-20.3576
39.48	23.6019	-44.7608	20.8548	-17.9248	21.8991	-20.3576
39.5	23.6704	-44.6215	20.6524	-17.6948	21.8876	-20.3585
39.52	23.7402	-44.481	20.4539	-17.4652	21.8738	-20.3604
39.54	23.8112	-44.3388	20.2591	-17.2359	21.8577	-20.3631
39.56	23.8834	-44.1951	20.0679	-17.0072	21.8393	-20.3665
39.58	23.9566	-44.0498	19.8802	-16.7789	21.8185	-20.3707
39.6	24.0308	-43.9027	19.6959	-16.5512	21.7954	-20.3754
39.62	24.1058	-43.7538	19.5149	-16.3241	21.7698	-20.3807
39.64	24.1817	-43.6031	19.337	-16.0976	21.7418	-20.3864
39.66	24.2583	-43.4505	19.1621	-15.8718	21.7113	-20.3925
39.68	24.3356	-43.296	18.9901	-15.6467	21.6784	-20.3989
39.7	24.4133	-43.1395	18.821	-15.4223	21.643	-20.4055
39.72	24.4915	-42.9811	18.6545	-15.1987	21.6051	-20.4122
39.74	24.57	-42.8207	18.4905	-14.9759	21.5647	-20.4189
39.76	24.6487	-42.6583	18.3291	-14.7539	21.5219	-20.4256
39.78	24.7275	-42.4939	18.17	-14.5326	21.4765	-20.4322
39.8	24.8063	-42.3276	18.0132	-14.3122	21.4287	-20.4385
39.82	24.8849	-42.1594	17.8585	-14.0927	21.3784	-20.4445
39.84	24.9633	-41.9893	17.7059	-13.874	21.3256	-20.4502
39.86	25.0414	-41.8173	17.5552	-13.6562	21.2703	-20.4554
39.88	25.1189	-41.6435	17.4064	-13.4393	21.2127	-20.46
39.9	25.1958	-41.468	17.2595	-13.2232	21.1526	-20.464
39.92	25.272	-41.2908	17.1142	-13.0081	21.0901	-20.4672
39.94	25.3473	-41.112	16.9706	-12.7938	21.0252	-20.4697
39.96	25.4217	-40.9317	16.8286	-12.5804	20.9581	-20.4713
39.98	25.4949	-40.7499	16.688	-12.3679	20.8886	-20.4719
40	25.5668	-40.5667	16.5489	-12.1563	20.8168	-20.4715

## Sheet: Figure 6
Frequency / GHz	Lc= 1.0 mm	Lc= 0.5 mm	Lc= 0.675 mm	Lc= 0.8 mm	Lc= 1.2 mm
20	-2.8808	-4.67556	-3.72208	-2.94096	-1.65972
20.02	-2.89755	-4.72468	-3.75581	-2.96081	-1.669
20.04	-2.91437	-4.7741	-3.78951	-2.9805	-1.67821
20.06	-2.93125	-4.82381	-3.82317	-3.00001	-1.68733
20.08	-2.94817	-4.87382	-3.8568	-3.01936	-1.69635
20.1	-2.96514	-4.92413	-3.89039	-3.03854	-1.70527
20.12	-2.98215	-4.97473	-3.92393	-3.05756	-1.71407
20.14	-2.99919	-5.02564	-3.95743	-3.07643	-1.72276
20.16	-3.01626	-5.07684	-3.99089	-3.09515	-1.73132
20.18	-3.03334	-5.12834	-4.02429	-3.11373	-1.73974
20.2	-3.05043	-5.18013	-4.05765	-3.13218	-1.74802
20.22	-3.06753	-5.23223	-4.09096	-3.15049	-1.75615
20.24	-3.08461	-5.28463	-4.12422	-3.16869	-1.76413
20.26	-3.10168	-5.33732	-4.15744	-3.18677	-1.77194
20.28	-3.11872	-5.39032	-4.1906	-3.20474	-1.7796
20.3	-3.13573	-5.44362	-4.22373	-3.22262	-1.78708
20.32	-3.15269	-5.49721	-4.25681	-3.24041	-1.79439
20.34	-3.1696	-5.5511	-4.28985	-3.25812	-1.80153
20.36	-3.18644	-5.6053	-4.32285	-3.27576	-1.80848
20.38	-3.2032	-5.65979	-4.35581	-3.29334	-1.81526
20.4	-3.21987	-5.71457	-4.38875	-3.31087	-1.82185
20.42	-3.23644	-5.76966	-4.42165	-3.32836	-1.82825
20.44	-3.2529	-5.82503	-4.45453	-3.34581	-1.83447
20.46	-3.26923	-5.88071	-4.48739	-3.36324	-1.8405
20.48	-3.28543	-5.93667	-4.52023	-3.38067	-1.84635
20.5	-3.30148	-5.99291	-4.55306	-3.39808	-1.85201
20.52	-3.31738	-6.04944	-4.58588	-3.41551	-1.85749
20.54	-3.3331	-6.10625	-4.6187	-3.43295	-1.86279
20.56	-3.34864	-6.16334	-4.65152	-3.45041	-1.86791
20.58	-3.36398	-6.2207	-4.68435	-3.46791	-1.87285
20.6	-3.37911	-6.27832	-4.71719	-3.48546	-1.87761
20.62	-3.39403	-6.3362	-4.75004	-3.50306	-1.88221
20.64	-3.40872	-6.39433	-4.78291	-3.52072	-1.88664
20.66	-3.42316	-6.4527	-4.81581	-3.53846	-1.89091
20.68	-3.43735	-6.51131	-4.84874	-3.55627	-1.89502
20.7	-3.45128	-6.57014	-4.88171	-3.57417	-1.89899
20.72	-3.46493	-6.62918	-4.91471	-3.59216	-1.90281
20.74	-3.4783	-6.68842	-4.94776	-3.61026	-1.90649
20.76	-3.49136	-6.74785	-4.98086	-3.62846	-1.91003
20.78	-3.50412	-6.80744	-5.014	-3.64678	-1.91346
20.8	-3.51657	-6.86719	-5.0472	-3.66522	-1.91676
20.82	-3.52869	-6.92708	-5.08045	-3.68379	-1.91996
20.84	-3.54047	-6.98709	-5.11376	-3.70249	-1.92305
20.86	-3.55191	-7.04719	-5.14714	-3.72133	-1.92605
20.88	-3.563	-7.10737	-5.18057	-3.7403	-1.92897
20.9	-3.57374	-7.1676	-5.21406	-3.75942	-1.9318
20.92	-3.5841	-7.22785	-5.24762	-3.77869	-1.93457
20.94	-3.5941	-7.2881	-5.28124	-3.7981	-1.93728
20.96	-3.60371	-7.34832	-5.31493	-3.81767	-1.93993
20.98	-3.61295	-7.40847	-5.34867	-3.83738	-1.94255
21	-3.62179	-7.46852	-5.38246	-3.85725	-1.94513
21.02	-3.63025	-7.52845	-5.41631	-3.87727	-1.94769
21.04	-3.6383	-7.5882	-5.45021	-3.89744	-1.95023
21.06	-3.64596	-7.64774	-5.48416	-3.91776	-1.95276
21.08	-3.65322	-7.70704	-5.51814	-3.93822	-1.95531
21.1	-3.66007	-7.76603	-5.55215	-3.95883	-1.95786
21.12	-3.66652	-7.82469	-5.58619	-3.97958	-1.96043
21.14	-3.67257	-7.88295	-5.62024	-4.00046	-1.96304
21.16	-3.67821	-7.94077	-5.6543	-4.02147	-1.96568
21.18	-3.68345	-7.9981	-5.68835	-4.04261	-1.96837
21.2	-3.68829	-8.05488	-5.72238	-4.06387	-1.97112
21.22	-3.69272	-8.11105	-5.75639	-4.08523	-1.97394
21.24	-3.69676	-8.16656	-5.79035	-4.1067	-1.97683
21.26	-3.70041	-8.22134	-5.82426	-4.12826	-1.9798
21.28	-3.70366	-8.27533	-5.85809	-4.14991	-1.98286
21.3	-3.70653	-8.32847	-5.89183	-4.17163	-1.98601
21.32	-3.70902	-8.38069	-5.92546	-4.19342	-1.98927
21.34	-3.71113	-8.43192	-5.95896	-4.21525	-1.99265
21.36	-3.71288	-8.48209	-5.99231	-4.23713	-1.99614
21.38	-3.71426	-8.53114	-6.0255	-4.25904	-1.99975
21.4	-3.71529	-8.57899	-6.05849	-4.28096	-2.0035
21.42	-3.71596	-8.62556	-6.09127	-4.30288	-2.00739
21.44	-3.7163	-8.6708	-6.12381	-4.32479	-2.01142
21.46	-3.71631	-8.71462	-6.15609	-4.34667	-2.0156
21.48	-3.716	-8.75695	-6.18807	-4.3685	-2.01993
21.5	-3.71537	-8.79773	-6.21974	-4.39028	-2.02442
21.52	-3.71444	-8.83687	-6.25106	-4.41197	-2.02907
21.54	-3.71322	-8.87432	-6.28201	-4.43358	-2.0339
21.56	-3.71171	-8.91	-6.31256	-4.45507	-2.03889
21.58	-3.70993	-8.94384	-6.34268	-4.47644	-2.04405
21.6	-3.70789	-8.97578	-6.37233	-4.49765	-2.0494
21.62	-3.7056	-9.00576	-6.40149	-4.51871	-2.05493
21.64	-3.70306	-9.03373	-6.43012	-4.53958	-2.06063
21.66	-3.7003	-9.05961	-6.45819	-4.56025	-2.06653
21.68	-3.69732	-9.08337	-6.48568	-4.5807	-2.0726
21.7	-3.69413	-9.10495	-6.51254	-4.60091	-2.07887
21.72	-3.69075	-9.12431	-6.53875	-4.62087	-2.08533
21.74	-3.68719	-9.14141	-6.56428	-4.64054	-2.09197
21.76	-3.68345	-9.15621	-6.58909	-4.65993	-2.09881
21.78	-3.67956	-9.16869	-6.61314	-4.679	-2.10584
21.8	-3.67551	-9.17882	-6.63642	-4.69773	-2.11305
21.82	-3.67133	-9.18658	-6.65889	-4.71612	-2.12046
21.84	-3.66702	-9.19195	-6.68051	-4.73414	-2.12805
21.86	-3.6626	-9.19494	-6.70126	-4.75178	-2.13584
21.88	-3.65808	-9.19553	-6.72111	-4.76901	-2.1438
21.9	-3.65346	-9.19374	-6.74003	-4.78583	-2.15195
21.92	-3.64876	-9.18957	-6.75799	-4.8022	-2.16029
21.94	-3.644	-9.18303	-6.77498	-4.81813	-2.1688
21.96	-3.63917	-9.17415	-6.79096	-4.8336	-2.1775
21.98	-3.63429	-9.16296	-6.80591	-4.84858	-2.18636
22	-3.62937	-9.14948	-6.81981	-4.86307	-2.1954
22.02	-3.62442	-9.13375	-6.83264	-4.87705	-2.20461
22.04	-3.61945	-9.11582	-6.84438	-4.89052	-2.21399
22.06	-3.61448	-9.09573	-6.85502	-4.90346	-2.22353
22.08	-3.60949	-9.07354	-6.86453	-4.91585	-2.23322
22.1	-3.60452	-9.04929	-6.87292	-4.9277	-2.24308
22.12	-3.59955	-9.02304	-6.88016	-4.93898	-2.25308
22.14	-3.59462	-8.99487	-6.88625	-4.94971	-2.26324
22.16	-3.58971	-8.96483	-6.89118	-4.95986	-2.27353
22.18	-3.58484	-8.93299	-6.89495	-4.96943	-2.28397
22.2	-3.58001	-8.89942	-6.89756	-4.97842	-2.29455
22.22	-3.57524	-8.86419	-6.89899	-4.98683	-2.30525
22.24	-3.57052	-8.82739	-6.89927	-4.99464	-2.31609
22.26	-3.56588	-8.78907	-6.89838	-5.00187	-2.32705
22.28	-3.5613	-8.74933	-6.89634	-5.0085	-2.33813
22.3	-3.55679	-8.70823	-6.89315	-5.01455	-2.34933
22.32	-3.55237	-8.66585	-6.88882	-5.02001	-2.36064
22.34	-3.54803	-8.62228	-6.88338	-5.02488	-2.37206
22.36	-3.54379	-8.57758	-6.87682	-5.02917	-2.38359
22.38	-3.53963	-8.53184	-6.86917	-5.03289	-2.39522
22.4	-3.53558	-8.48512	-6.86044	-5.03603	-2.40695
22.42	-3.53163	-8.43751	-6.85066	-5.03861	-2.41877
22.44	-3.52779	-8.38908	-6.83984	-5.04063	-2.4307
22.46	-3.52405	-8.3399	-6.82801	-5.0421	-2.44271
22.48	-3.52043	-8.29004	-6.8152	-5.04304	-2.45481
22.5	-3.51692	-8.23958	-6.80143	-5.04345	-2.46699
22.52	-3.51353	-8.18857	-6.78672	-5.04334	-2.47927
22.54	-3.51026	-8.13709	-6.77111	-5.04272	-2.49162
22.56	-3.50711	-8.0852	-6.75462	-5.04161	-2.50406
22.58	-3.50408	-8.03296	-6.73729	-5.04003	-2.51658
22.6	-3.50117	-7.98043	-6.71915	-5.03797	-2.52918
22.62	-3.49839	-7.92767	-6.70023	-5.03547	-2.54186
22.64	-3.49574	-7.87474	-6.68056	-5.03253	-2.55463
22.66	-3.49321	-7.82168	-6.66017	-5.02917	-2.56748
22.68	-3.49081	-7.76856	-6.63911	-5.02541	-2.58041
22.7	-3.48854	-7.71542	-6.61741	-5.02127	-2.59342
22.72	-3.4864	-7.6623	-6.59509	-5.01675	-2.60653
22.74	-3.48439	-7.60926	-6.57221	-5.01188	-2.61972
22.76	-3.48251	-7.55634	-6.54878	-5.00667	-2.633
22.78	-3.48076	-7.50358	-6.52485	-5.00115	-2.64638
22.8	-3.47914	-7.45101	-6.50045	-4.99533	-2.65986
22.82	-3.47765	-7.39868	-6.47562	-4.98923	-2.67344
22.84	-3.47629	-7.34662	-6.4504	-4.98287	-2.68713
22.86	-3.47506	-7.29486	-6.42481	-4.97627	-2.70094
22.88	-3.47396	-7.24344	-6.39889	-4.96944	-2.71486
22.9	-3.47299	-7.19238	-6.37268	-4.9624	-2.72891
22.92	-3.47216	-7.14172	-6.34621	-4.95518	-2.7431
22.94	-3.47145	-7.09149	-6.31951	-4.94779	-2.75742
22.96	-3.47088	-7.0417	-6.29262	-4.94025	-2.77189
22.98	-3.47044	-6.99237	-6.26557	-4.93258	-2.78652
23	-3.47013	-6.94355	-6.23838	-4.92479	-2.80131
23.02	-3.46996	-6.89523	-6.21109	-4.91691	-2.81627
23.04	-3.46992	-6.84745	-6.18374	-4.90895	-2.83142
23.06	-3.47002	-6.80022	-6.15634	-4.90093	-2.84676
23.08	-3.47025	-6.75356	-6.12894	-4.89287	-2.86231
23.1	-3.47062	-6.70749	-6.10154	-4.88478	-2.87807
23.12	-3.47113	-6.66201	-6.0742	-4.87669	-2.89406
23.14	-3.47178	-6.61714	-6.04692	-4.8686	-2.91028
23.16	-3.47257	-6.5729	-6.01973	-4.86053	-2.92677
23.18	-3.4735	-6.52929	-5.99267	-4.85251	-2.94351
23.2	-3.47458	-6.48633	-5.96575	-4.84454	-2.96054
23.22	-3.47582	-6.44403	-5.939	-4.83664	-2.97785
23.24	-3.4772	-6.40239	-5.91244	-4.82882	-2.99548
23.26	-3.47874	-6.36142	-5.88609	-4.8211	-3.01342
23.28	-3.48044	-6.32113	-5.85997	-4.8135	-3.03171
23.3	-3.4823	-6.28153	-5.8341	-4.80602	-3.05034
23.32	-3.48433	-6.24262	-5.8085	-4.79868	-3.06934
23.34	-3.48652	-6.2044	-5.7832	-4.79149	-3.08873
23.36	-3.4889	-6.16688	-5.75819	-4.78447	-3.10852
23.38	-3.49145	-6.13007	-5.73352	-4.77763	-3.12872
23.4	-3.49418	-6.09396	-5.70918	-4.77097	-3.14936
23.42	-3.49711	-6.05857	-5.6852	-4.76451	-3.17045
23.44	-3.50024	-6.02388	-5.66159	-4.75826	-3.19202
23.46	-3.50356	-5.9899	-5.63837	-4.75222	-3.21407
23.48	-3.5071	-5.95664	-5.61554	-4.74642	-3.23662
23.5	-3.51085	-5.92409	-5.59312	-4.74085	-3.25971
23.52	-3.51483	-5.89225	-5.57112	-4.73554	-3.28334
23.54	-3.51903	-5.86113	-5.54955	-4.73047	-3.30753
23.56	-3.52347	-5.83071	-5.52842	-4.72567	-3.3323
23.58	-3.52817	-5.80101	-5.50775	-4.72114	-3.35768
23.6	-3.53311	-5.77201	-5.48754	-4.71689	-3.38367
23.62	-3.53832	-5.74372	-5.4678	-4.71292	-3.41032
23.64	-3.54381	-5.71613	-5.44854	-4.70924	-3.43762
23.66	-3.54958	-5.68924	-5.42976	-4.70587	-3.4656
23.68	-3.55564	-5.66305	-5.41147	-4.70279	-3.49429
23.7	-3.562	-5.63755	-5.39369	-4.70002	-3.5237
23.72	-3.56868	-5.61274	-5.3764	-4.69757	-3.55385
23.74	-3.57568	-5.58862	-5.35963	-4.69543	-3.58477
23.76	-3.58302	-5.56517	-5.34336	-4.69362	-3.61648
23.78	-3.59071	-5.54241	-5.32761	-4.69213	-3.64899
23.8	-3.59875	-5.52031	-5.31239	-4.69097	-3.68233
23.82	-3.60717	-5.49888	-5.29769	-4.69014	-3.71652
23.84	-3.61597	-5.47812	-5.28351	-4.68966	-3.75158
23.86	-3.62517	-5.458	-5.26986	-4.6895	-3.78753
23.88	-3.63478	-5.43854	-5.25674	-4.6897	-3.82439
23.9	-3.64481	-5.41972	-5.24415	-4.69023	-3.86219
23.92	-3.65528	-5.40153	-5.23209	-4.69111	-3.90094
23.94	-3.6662	-5.38397	-5.22056	-4.69234	-3.94068
23.96	-3.67758	-5.36704	-5.20957	-4.69392	-3.98141
23.98	-3.68945	-5.35072	-5.1991	-4.69584	-4.02316
24	-3.7018	-5.33501	-5.18916	-4.69812	-4.06596
24.02	-3.71467	-5.31991	-5.17975	-4.70075	-4.10983
24.04	-3.72805	-5.30539	-5.17087	-4.70373	-4.15478
24.06	-3.74198	-5.29146	-5.16251	-4.70707	-4.20084
24.08	-3.75646	-5.27811	-5.15467	-4.71076	-4.24803
24.1	-3.77151	-5.26533	-5.14734	-4.71481	-4.29638
24.12	-3.78715	-5.25311	-5.14054	-4.71921	-4.3459
24.14	-3.80338	-5.24144	-5.13424	-4.72397	-4.39662
24.16	-3.82024	-5.23032	-5.12845	-4.72908	-4.44857
24.18	-3.83773	-5.21973	-5.12317	-4.73454	-4.50175
24.2	-3.85587	-5.20967	-5.11838	-4.74036	-4.55621
24.22	-3.87468	-5.20012	-5.11409	-4.74653	-4.61195
24.24	-3.89417	-5.19109	-5.11028	-4.75306	-4.66901
24.26	-3.91437	-5.18255	-5.10696	-4.75993	-4.7274
24.28	-3.93529	-5.1745	-5.10412	-4.76717	-4.78715
24.3	-3.95694	-5.16693	-5.10175	-4.77475	-4.84829
24.32	-3.97934	-5.15983	-5.09984	-4.78268	-4.91083
24.34	-4.00252	-5.1532	-5.0984	-4.79097	-4.9748
24.36	-4.02649	-5.14701	-5.0974	-4.79961	-5.04022
24.38	-4.05126	-5.14126	-5.09685	-4.8086	-5.10713
24.4	-4.07686	-5.13594	-5.09675	-4.81794	-5.17553
24.42	-4.10331	-5.13105	-5.09707	-4.82763	-5.24547
24.44	-4.13061	-5.12656	-5.09782	-4.83767	-5.31696
24.46	-4.1588	-5.12247	-5.09898	-4.84807	-5.39002
24.48	-4.18788	-5.11877	-5.10056	-4.85881	-5.4647
24.5	-4.21788	-5.11546	-5.10254	-4.8699	-5.541
24.52	-4.24882	-5.11251	-5.10491	-4.88134	-5.61896
24.54	-4.28071	-5.10991	-5.10767	-4.89314	-5.69861
24.56	-4.31358	-5.10767	-5.1108	-4.90528	-5.77997
24.58	-4.34744	-5.10576	-5.11431	-4.91778	-5.86307
24.6	-4.38231	-5.10418	-5.11818	-4.93063	-5.94795
24.62	-4.41821	-5.10291	-5.1224	-4.94384	-6.03462
24.64	-4.45516	-5.10195	-5.12696	-4.9574	-6.12312
24.66	-4.49318	-5.10129	-5.13187	-4.97132	-6.21348
24.68	-4.5323	-5.10091	-5.1371	-4.9856	-6.30574
24.7	-4.57252	-5.10081	-5.14265	-5.00023	-6.39992
24.72	-4.61387	-5.10097	-5.14852	-5.01523	-6.49606
24.74	-4.65637	-5.10138	-5.15469	-5.0306	-6.59419
24.76	-4.70004	-5.10204	-5.16115	-5.04633	-6.69435
24.78	-4.74489	-5.10293	-5.1679	-5.06243	-6.79657
24.8	-4.79096	-5.10404	-5.17493	-5.0789	-6.9009
24.82	-4.83826	-5.10537	-5.18224	-5.09575	-7.00736
24.84	-4.88681	-5.10691	-5.1898	-5.11298	-7.11601
24.86	-4.93663	-5.10863	-5.19763	-5.13059	-7.22687
24.88	-4.98775	-5.11055	-5.2057	-5.14859	-7.34
24.9	-5.04018	-5.11264	-5.21401	-5.16698	-7.45544
24.92	-5.09395	-5.11489	-5.22255	-5.18576	-7.57323
24.94	-5.14908	-5.1173	-5.23132	-5.20495	-7.69342
24.96	-5.20559	-5.11987	-5.24031	-5.22454	-7.81606
24.98	-5.2635	-5.12257	-5.24951	-5.24454	-7.9412
25	-5.32284	-5.1254	-5.25892	-5.26496	-8.0689
25.02	-5.38363	-5.12836	-5.26853	-5.2858	-8.19921
25.04	-5.44588	-5.13143	-5.27833	-5.30707	-8.33218
25.06	-5.50964	-5.13462	-5.28832	-5.32877	-8.46789
25.08	-5.57491	-5.1379	-5.2985	-5.35092	-8.60638
25.1	-5.64173	-5.14128	-5.30885	-5.37351	-8.74773
25.12	-5.71013	-5.14474	-5.31937	-5.39656	-8.89202
25.14	-5.78011	-5.14828	-5.33006	-5.42008	-9.03929
25.16	-5.85171	-5.1519	-5.34092	-5.44406	-9.18965
25.18	-5.92497	-5.15558	-5.35193	-5.46853	-9.34316
25.2	-5.99989	-5.15933	-5.3631	-5.49349	-9.4999
25.22	-6.07652	-5.16313	-5.37442	-5.51894	-9.65997
25.24	-6.15488	-5.16699	-5.38589	-5.5449	-9.82345
25.26	-6.23499	-5.17089	-5.39751	-5.57138	-9.99045
25.28	-6.3169	-5.17484	-5.40928	-5.59838	-10.1611
25.3	-6.40062	-5.17882	-5.42119	-5.62592	-10.3354
25.32	-6.48619	-5.18284	-5.43324	-5.65401	-10.5136
25.34	-6.57364	-5.18689	-5.44543	-5.68265	-10.6957
25.36	-6.66301	-5.19096	-5.45776	-5.71186	-10.8819
25.38	-6.75432	-5.19506	-5.47023	-5.74164	-11.0723
25.4	-6.84761	-5.19919	-5.48284	-5.77202	-11.267
25.42	-6.94292	-5.20334	-5.4956	-5.803	-11.4663
25.44	-7.04029	-5.2075	-5.50849	-5.8346	-11.6702
25.46	-7.13975	-5.21169	-5.52153	-5.86682	-11.8789
25.48	-7.24134	-5.21589	-5.53472	-5.89967	-12.0926
25.5	-7.3451	-5.22011	-5.54805	-5.93318	-12.3115
25.52	-7.45108	-5.22434	-5.56153	-5.96736	-12.5358
25.54	-7.55932	-5.2286	-5.57517	-6.00221	-12.7657
25.56	-7.66986	-5.23287	-5.58897	-6.03775	-13.0014
25.58	-7.78275	-5.23716	-5.60293	-6.074	-13.2432
25.6	-7.89804	-5.24147	-5.61705	-6.11096	-13.4912
25.62	-8.01578	-5.24581	-5.63134	-6.14866	-13.7458
25.64	-8.13602	-5.25016	-5.64581	-6.1871	-14.0073
25.66	-8.25882	-5.25455	-5.66047	-6.22631	-14.2759
25.68	-8.38423	-5.25896	-5.67531	-6.2663	-14.5521
25.7	-8.51232	-5.26341	-5.69034	-6.30708	-14.836
25.72	-8.64315	-5.2679	-5.70557	-6.34866	-15.1281
25.74	-8.77677	-5.27242	-5.72102	-6.39107	-15.4288
25.76	-8.91327	-5.27699	-5.73668	-6.43432	-15.7384
25.78	-9.05271	-5.28161	-5.75256	-6.47843	-16.0575
25.8	-9.19516	-5.28628	-5.76868	-6.52341	-16.3863
25.82	-9.3407	-5.29102	-5.78504	-6.56927	-16.7255
25.84	-9.48942	-5.29581	-5.80164	-6.61605	-17.0754
25.86	-9.6414	-5.30068	-5.81851	-6.66374	-17.4365
25.88	-9.79673	-5.30563	-5.83565	-6.71238	-17.8094
25.9	-9.9555	-5.31066	-5.85307	-6.76198	-18.1945
25.92	-10.1178	-5.31578	-5.87078	-6.81255	-18.5922
25.94	-10.2838	-5.32099	-5.88878	-6.86412	-19.0029
25.96	-10.4535	-5.32631	-5.9071	-6.91671	-19.4268
25.98	-10.6271	-5.33175	-5.92574	-6.97032	-19.8642
26	-10.8047	-5.3373	-5.94472	-7.02499	-20.3149
26.02	-10.9865	-5.34298	-5.96404	-7.08073	-20.7785
26.04	-11.1725	-5.34879	-5.98372	-7.13755	-21.2542
26.06	-11.3629	-5.35475	-6.00378	-7.19549	-21.7404
26.08	-11.5578	-5.36087	-6.02421	-7.25456	-22.2348
26.1	-11.7575	-5.36714	-6.04504	-7.31478	-22.734
26.12	-11.9621	-5.37359	-6.06628	-7.37618	-23.2328
26.14	-12.1718	-5.38021	-6.08794	-7.43876	-23.7245
26.16	-12.3867	-5.38703	-6.11003	-7.50257	-24.1997
26.18	-12.6072	-5.39404	-6.13257	-7.56761	-24.6468
26.2	-12.8333	-5.40126	-6.15558	-7.63391	-25.0517
26.22	-13.0653	-5.4087	-6.17906	-7.70149	-25.3986
26.24	-13.3035	-5.41637	-6.20303	-7.77038	-25.6712
26.26	-13.5482	-5.42428	-6.2275	-7.8406	-25.8551
26.28	-13.7995	-5.43243	-6.2525	-7.91217	-25.9401
26.3	-14.0579	-5.44085	-6.27802	-7.98512	-25.9223
26.32	-14.3236	-5.44953	-6.30409	-8.05948	-25.8049
26.34	-14.597	-5.45849	-6.33073	-8.13527	-25.5976
26.36	-14.8784	-5.46775	-6.35794	-8.21251	-25.3146
26.38	-15.1681	-5.4773	-6.38574	-8.29123	-24.972
26.4	-15.4667	-5.48716	-6.41414	-8.37146	-24.5858
26.42	-15.7745	-5.49735	-6.44317	-8.45324	-24.1702
26.44	-16.092	-5.50787	-6.47283	-8.53657	-23.7372
26.46	-16.4195	-5.51873	-6.50314	-8.62151	-23.2961
26.48	-16.7577	-5.52994	-6.53412	-8.70807	-22.8541
26.5	-17.1071	-5.54153	-6.56577	-8.79629	-22.4163
26.52	-17.468	-5.55348	-6.59812	-8.8862	-21.9864
26.54	-17.8411	-5.56582	-6.63119	-8.97783	-21.5668
26.56	-18.2269	-5.57856	-6.66498	-9.07121	-21.159
26.58	-18.6258	-5.59171	-6.6995	-9.16639	-20.764
26.6	-19.0382	-5.60528	-6.73479	-9.26339	-20.3822
26.62	-19.4644	-5.61928	-6.77085	-9.36225	-20.0136
26.64	-19.9047	-5.63371	-6.80769	-9.46301	-19.6582
26.66	-20.359	-5.6486	-6.84533	-9.56572	-19.3157
26.68	-20.8267	-5.66395	-6.88379	-9.6704	-18.9857
26.7	-21.3071	-5.67977	-6.92309	-9.7771	-18.6678
26.72	-21.7986	-5.69607	-6.96323	-9.88586	-18.3615
26.74	-22.2987	-5.71287	-7.00423	-9.99673	-18.0664
26.76	-22.8035	-5.73017	-7.04612	-10.1098	-17.7818
26.78	-23.3078	-5.74798	-7.08889	-10.225	-17.5074
26.8	-23.8039	-5.76632	-7.13258	-10.3424	-17.2426
26.82	-24.2818	-5.78519	-7.17719	-10.4622	-16.9871
26.84	-24.7289	-5.80461	-7.22274	-10.5843	-16.7404
26.86	-25.1298	-5.82458	-7.26924	-10.7089	-16.5021
26.88	-25.4674	-5.84511	-7.31671	-10.8359	-16.2717
26.9	-25.7246	-5.86622	-7.36517	-10.9654	-16.0489
26.92	-25.8867	-5.88792	-7.41463	-11.0975	-15.8334
26.94	-25.9442	-5.9102	-7.46511	-11.2323	-15.6249
26.96	-25.8946	-5.93309	-7.51661	-11.3697	-15.4229
26.98	-25.7433	-5.9566	-7.56917	-11.51	-15.2273
27	-25.5022	-5.98072	-7.62279	-11.6531	-15.0377
27.02	-25.1873	-6.00548	-7.67749	-11.7992	-14.8539
27.04	-24.816	-6.03088	-7.73328	-11.9482	-14.6757
27.06	-24.4048	-6.05693	-7.79018	-12.1004	-14.5027
27.08	-23.9679	-6.08364	-7.8482	-12.2557	-14.3348
27.1	-23.5171	-6.11102	-7.90737	-12.4143	-14.1718
27.12	-23.0614	-6.13907	-7.9677	-12.5763	-14.0135
27.14	-22.6074	-6.16781	-8.0292	-12.7417	-13.8597
27.16	-22.1599	-6.19725	-8.09189	-12.9107	-13.7101
27.18	-21.7219	-6.22739	-8.15578	-13.0834	-13.5648
27.2	-21.2958	-6.25824	-8.2209	-13.2599	-13.4234
27.22	-20.8826	-6.28981	-8.28726	-13.4402	-13.2858
27.24	-20.4831	-6.32212	-8.35487	-13.6246	-13.152
27.26	-20.0976	-6.35516	-8.42375	-13.8131	-13.0217
27.28	-19.726	-6.38894	-8.49392	-14.006	-12.8948
27.3	-19.3681	-6.42348	-8.5654	-14.2032	-12.7713
27.32	-19.0235	-6.45878	-8.6382	-14.4051	-12.6509
27.34	-18.6918	-6.49486	-8.71234	-14.6116	-12.5337
27.36	-18.3724	-6.53171	-8.78784	-14.8231	-12.4194
27.38	-18.0649	-6.56935	-8.86472	-15.0397	-12.308
27.4	-17.7688	-6.60778	-8.94299	-15.2614	-12.1994
27.42	-17.4835	-6.64701	-9.02267	-15.4887	-12.0934
27.44	-17.2086	-6.68705	-9.10378	-15.7215	-11.9901
27.46	-16.9434	-6.72791	-9.18635	-15.9602	-11.8893
27.48	-16.6877	-6.7696	-9.27038	-16.2049	-11.7909
27.5	-16.4409	-6.81212	-9.3559	-16.4559	-11.6949
27.52	-16.2027	-6.85548	-9.44292	-16.7134	-11.6012
27.54	-15.9725	-6.89968	-9.53147	-16.9775	-11.5097
27.56	-15.7502	-6.94475	-9.62157	-17.2486	-11.4204
27.58	-15.5352	-6.99067	-9.71324	-17.5268	-11.3331
27.6	-15.3273	-7.03747	-9.8065	-17.8124	-11.2478
27.62	-15.1261	-7.08515	-9.90136	-18.1057	-11.1646
27.64	-14.9314	-7.13371	-9.99786	-18.4067	-11.0832
27.66	-14.7429	-7.18317	-10.096	-18.7158	-11.0036
27.68	-14.5603	-7.23352	-10.1958	-19.033	-10.9259
27.7	-14.3834	-7.28479	-10.2973	-19.3585	-10.8499
27.72	-14.2119	-7.33697	-10.4006	-19.6924	-10.7756
27.74	-14.0457	-7.39008	-10.5056	-20.0346	-10.7029
27.76	-13.8844	-7.44412	-10.6123	-20.3851	-10.6318
27.78	-13.728	-7.4991	-10.7208	-20.7435	-10.5623
27.8	-13.5763	-7.55502	-10.8312	-21.1094	-10.4943
27.82	-13.429	-7.6119	-10.9433	-21.4822	-10.4277
27.84	-13.286	-7.66975	-11.0574	-21.8609	-10.3626
27.86	-13.1471	-7.72857	-11.1733	-22.2442	-10.2989
27.88	-13.0122	-7.78836	-11.2911	-22.6301	-10.2365
27.9	-12.8812	-7.84914	-11.4109	-23.0163	-10.1755
27.92	-12.7539	-7.91092	-11.5326	-23.3998	-10.1157
27.94	-12.6302	-7.97371	-11.6563	-23.7766	-10.0572
27.96	-12.5099	-8.0375	-11.7821	-24.1419	-9.99984
27.98	-12.3931	-8.10232	-11.9098	-24.4899	-9.94371
28	-12.2794	-8.16816	-12.0396	-24.8141	-9.88872
28.02	-12.1689	-8.23505	-12.1715	-25.107	-9.83487
28.04	-12.0615	-8.30298	-12.3055	-25.361	-9.7821
28.06	-11.957	-8.37196	-12.4416	-25.5683	-9.73041
28.08	-11.8553	-8.44202	-12.5799	-25.7221	-9.67976
28.1	-11.7564	-8.51314	-12.7204	-25.8171	-9.63012
28.12	-11.6602	-8.58536	-12.863	-25.8502	-9.58147
28.14	-11.5666	-8.65866	-13.0079	-25.8209	-9.53379
28.16	-11.4755	-8.73307	-13.155	-25.7314	-9.48705
28.18	-11.3869	-8.80859	-13.3043	-25.5862	-9.44124
28.2	-11.3006	-8.88523	-13.4559	-25.3916	-9.39632
28.22	-11.2166	-8.96301	-13.6098	-25.1551	-9.35228
28.24	-11.1349	-9.04193	-13.766	-24.8845	-9.3091
28.26	-11.0554	-9.122	-13.9244	-24.5872	-9.26677
28.28	-10.9779	-9.20324	-14.0851	-24.2703	-9.22525
28.3	-10.9026	-9.28565	-14.2481	-23.9399	-9.18453
28.32	-10.8292	-9.36925	-14.4134	-23.601	-9.1446
28.34	-10.7577	-9.45405	-14.581	-23.2579	-9.10543
28.36	-10.6882	-9.54006	-14.7507	-22.9141	-9.06702
28.38	-10.6204	-9.62729	-14.9227	-22.5721	-9.02934
28.4	-10.5545	-9.71575	-15.0968	-22.234	-8.99238
28.42	-10.4903	-9.80546	-15.2731	-21.9013	-8.95612
28.44	-10.4278	-9.89642	-15.4514	-21.5751	-8.92055
28.46	-10.3669	-9.98865	-15.6317	-21.2561	-8.88567
28.48	-10.3076	-10.0822	-15.8138	-20.9449	-8.85144
28.5	-10.2498	-10.177	-15.9978	-20.6418	-8.81786
28.52	-10.1936	-10.2731	-16.1833	-20.347	-8.78492
28.54	-10.1388	-10.3705	-16.3704	-20.0605	-8.75261
28.56	-10.0854	-10.4693	-16.5589	-19.7823	-8.7209
28.58	-10.0334	-10.5694	-16.7484	-19.5122	-8.6898
28.6	-9.98278	-10.6708	-16.9389	-19.2501	-8.65929
28.62	-9.93344	-10.7737	-17.13	-18.9959	-8.62936
28.64	-9.88538	-10.8779	-17.3215	-18.7492	-8.6
28.66	-9.83854	-10.9835	-17.513	-18.51	-8.5712
28.68	-9.79291	-11.0905	-17.7042	-18.2779	-8.54294
28.7	-9.74843	-11.199	-17.8947	-18.0528	-8.51523
28.72	-9.70509	-11.3088	-18.0839	-17.8344	-8.48805
28.74	-9.66284	-11.4202	-18.2714	-17.6224	-8.46139
28.76	-9.62166	-11.5329	-18.4566	-17.4167	-8.43524
28.78	-9.58151	-11.6472	-18.639	-17.2169	-8.40959
28.8	-9.54236	-11.7629	-18.8178	-17.023	-8.38444
28.82	-9.50418	-11.8802	-18.9923	-16.8347	-8.35978
28.84	-9.46695	-11.9989	-19.1619	-16.6518	-8.3356
28.86	-9.43063	-12.1191	-19.3256	-16.474	-8.31189
28.88	-9.39519	-12.2409	-19.4827	-16.3013	-8.28865
28.9	-9.36061	-12.3642	-19.6323	-16.1334	-8.26586
28.92	-9.32687	-12.489	-19.7735	-15.9702	-8.24352
28.94	-9.29392	-12.6153	-19.9054	-15.8114	-8.22162
28.96	-9.26176	-12.7432	-20.0272	-15.657	-8.20016
28.98	-9.23034	-12.8727	-20.1381	-15.5068	-8.17912
29	-9.19966	-13.0037	-20.2373	-15.3606	-8.15851
29.02	-9.16968	-13.1362	-20.324	-15.2184	-8.13831
29.04	-9.14037	-13.2703	-20.3977	-15.0799	-8.11851
29.06	-9.11173	-13.4059	-20.4579	-14.9451	-8.09912
29.08	-9.08372	-13.543	-20.5041	-14.8138	-8.08012
29.1	-9.05632	-13.6817	-20.5361	-14.6859	-8.06151
29.12	-9.02951	-13.8218	-20.5539	-14.5613	-8.04328
29.14	-9.00327	-13.9634	-20.5574	-14.4399	-8.02542
29.16	-8.97757	-14.1065	-20.5469	-14.3216	-8.00793
29.18	-8.95241	-14.2509	-20.5227	-14.2063	-7.99079
29.2	-8.92775	-14.3968	-20.4853	-14.0939	-7.97402
29.22	-8.90359	-14.544	-20.4351	-13.9844	-7.95758
29.24	-8.87989	-14.6924	-20.3729	-13.8775	-7.94149
29.26	-8.85664	-14.8421	-20.2995	-13.7733	-7.92574
29.28	-8.83383	-14.993	-20.2156	-13.6716	-7.91031
29.3	-8.81144	-15.1449	-20.1221	-13.5724	-7.8952
29.32	-8.78945	-15.2978	-20.0198	-13.4756	-7.8804
29.34	-8.76784	-15.4517	-19.9096	-13.3811	-7.86591
29.36	-8.7466	-15.6063	-19.7924	-13.2889	-7.85172
29.38	-8.72571	-15.7616	-19.669	-13.1989	-7.83782
29.4	-8.70516	-15.9174	-19.5402	-13.111	-7.82421
29.42	-8.68493	-16.0735	-19.4068	-13.0252	-7.81088
29.44	-8.66501	-16.2299	-19.2695	-12.9414	-7.79781
29.46	-8.64539	-16.3863	-19.129	-12.8595	-7.78502
29.48	-8.62605	-16.5424	-18.9858	-12.7795	-7.77248
29.5	-8.60698	-16.6982	-18.8406	-12.7013	-7.76019
29.52	-8.58817	-16.8532	-18.6938	-12.6249	-7.74814
29.54	-8.56961	-17.0073	-18.546	-12.5502	-7.73633
29.56	-8.55128	-17.1601	-18.3975	-12.4771	-7.72475
29.58	-8.53318	-17.3113	-18.2487	-12.4057	-7.71338
29.6	-8.51529	-17.4606	-18.1	-12.3359	-7.70223
29.62	-8.4976	-17.6076	-17.9517	-12.2675	-7.69129
29.64	-8.4801	-17.7518	-17.8039	-12.2006	-7.68054
29.66	-8.4628	-17.8929	-17.657	-12.1352	-7.66998
29.68	-8.44566	-18.0304	-17.5112	-12.0711	-7.65961
29.7	-8.4287	-18.1639	-17.3665	-12.0084	-7.64941
29.72	-8.41189	-18.2928	-17.2233	-11.947	-7.63938
29.74	-8.39524	-18.4166	-17.0814	-11.8868	-7.6295
29.76	-8.37873	-18.5348	-16.9412	-11.8278	-7.61978
29.78	-8.36236	-18.647	-16.8026	-11.77	-7.6102
29.8	-8.34612	-18.7525	-16.6658	-11.7133	-7.60076
29.82	-8.33001	-18.851	-16.5308	-11.6577	-7.59144
29.84	-8.31401	-18.9418	-16.3976	-11.6032	-7.58225
29.86	-8.29813	-19.0245	-16.2663	-11.5497	-7.57317
29.88	-8.28236	-19.0986	-16.1369	-11.4972	-7.56419
29.9	-8.26669	-19.1639	-16.0093	-11.4457	-7.55531
29.92	-8.25112	-19.2198	-15.8837	-11.395	-7.54652
29.94	-8.23564	-19.2661	-15.7601	-11.3453	-7.53781
29.96	-8.22026	-19.3025	-15.6383	-11.2964	-7.52917
29.98	-8.20496	-19.329	-15.5185	-11.2483	-7.5206
30	-8.18975	-19.3452	-15.4005	-11.201	-7.5121
30.02	-8.17461	-19.3513	-15.2844	-11.1544	-7.50364
30.04	-8.15956	-19.3473	-15.1702	-11.1086	-7.49523
30.06	-8.14458	-19.3332	-15.0578	-11.0635	-7.48686
30.08	-8.12967	-19.3093	-14.9473	-11.0191	-7.47852
30.1	-8.11483	-19.2758	-14.8385	-10.9753	-7.4702
30.12	-8.10005	-19.233	-14.7314	-10.9321	-7.4619
30.14	-8.08535	-19.1812	-14.6261	-10.8895	-7.45361
30.16	-8.0707	-19.1209	-14.5224	-10.8475	-7.44533
30.18	-8.05612	-19.0526	-14.4205	-10.806	-7.43705
30.2	-8.04161	-18.9766	-14.3201	-10.765	-7.42876
30.22	-8.02715	-18.8934	-14.2213	-10.7245	-7.42046
30.24	-8.01274	-18.8037	-14.1241	-10.6845	-7.41214
30.26	-7.9984	-18.7079	-14.0284	-10.6449	-7.4038
30.28	-7.98412	-18.6065	-13.9342	-10.6058	-7.39543
30.3	-7.96988	-18.5	-13.8415	-10.567	-7.38703
30.32	-7.95571	-18.389	-13.7502	-10.5286	-7.37859
30.34	-7.94159	-18.2738	-13.6602	-10.4906	-7.37012
30.36	-7.92752	-18.1551	-13.5716	-10.4529	-7.36159
30.38	-7.91351	-18.0331	-13.4843	-10.4155	-7.35302
30.4	-7.89955	-17.9084	-13.3983	-10.3785	-7.34439
30.42	-7.88565	-17.7813	-13.3136	-10.3417	-7.33571
30.44	-7.8718	-17.6523	-13.2301	-10.3052	-7.32697
30.46	-7.858	-17.5215	-13.1477	-10.2689	-7.31817
30.48	-7.84426	-17.3895	-13.0665	-10.2328	-7.30931
30.5	-7.83056	-17.2564	-12.9865	-10.197	-7.30039
30.52	-7.81693	-17.1226	-12.9075	-10.1614	-7.29139
30.54	-7.80334	-16.9882	-12.8296	-10.126	-7.28234
30.56	-7.78981	-16.8535	-12.7527	-10.0907	-7.27321
30.58	-7.77633	-16.7188	-12.6769	-10.0556	-7.26401
30.6	-7.76291	-16.5841	-12.602	-10.0207	-7.25475
30.62	-7.74954	-16.4497	-12.528	-9.9859	-7.24542
30.64	-7.73622	-16.3158	-12.455	-9.95122	-7.23602
30.66	-7.72296	-16.1823	-12.3829	-9.91667	-7.22655
30.68	-7.70975	-16.0496	-12.3116	-9.88222	-7.21702
30.7	-7.6966	-15.9176	-12.2412	-9.84788	-7.20742
30.72	-7.6835	-15.7865	-12.1716	-9.81362	-7.19776
30.74	-7.67045	-15.6563	-12.1028	-9.77945	-7.18804
30.76	-7.65746	-15.5272	-12.0348	-9.74535	-7.17826
30.78	-7.64453	-15.3991	-11.9675	-9.71132	-7.16843
30.8	-7.63165	-15.2722	-11.901	-9.67735	-7.15854
30.82	-7.61883	-15.1465	-11.8352	-9.64344	-7.14861
30.84	-7.60606	-15.022	-11.7701	-9.60959	-7.13863
30.86	-7.59335	-14.8987	-11.7056	-9.57578	-7.12862
30.88	-7.58069	-14.7768	-11.6418	-9.54201	-7.11856
30.9	-7.56809	-14.6561	-11.5786	-9.50828	-7.10848
30.92	-7.55555	-14.5368	-11.5161	-9.47459	-7.09837
30.94	-7.54307	-14.4188	-11.4541	-9.44094	-7.08823
30.96	-7.53064	-14.3021	-11.3927	-9.40731	-7.07808
30.98	-7.51827	-14.1868	-11.3319	-9.37372	-7.06792
31	-7.50596	-14.0729	-11.2717	-9.34016	-7.05776
31.02	-7.49371	-13.9603	-11.212	-9.30662	-7.0476
31.04	-7.48151	-13.8491	-11.1528	-9.27312	-7.03745
31.06	-7.46938	-13.7393	-11.0941	-9.23964	-7.02731
31.08	-7.4573	-13.6307	-11.0359	-9.2062	-7.0172
31.1	-7.44529	-13.5236	-10.9782	-9.17279	-7.00711
31.12	-7.43333	-13.4177	-10.921	-9.1394	-6.99706
31.14	-7.42144	-13.3132	-10.8643	-9.10606	-6.98705
31.16	-7.40961	-13.21	-10.8079	-9.07275	-6.9771
31.18	-7.39784	-13.1081	-10.7521	-9.03947	-6.9672
31.2	-7.38613	-13.0075	-10.6967	-9.00624	-6.95737
31.22	-7.37449	-12.9081	-10.6417	-8.97305	-6.94762
31.24	-7.36292	-12.8101	-10.5871	-8.93992	-6.93794
31.26	-7.35141	-12.7132	-10.5329	-8.90683	-6.92836
31.28	-7.33996	-12.6176	-10.4792	-8.8738	-6.91887
31.3	-7.32859	-12.5233	-10.4258	-8.84083	-6.90949
31.32	-7.31728	-12.4301	-10.3728	-8.80792	-6.90023
31.34	-7.30605	-12.3381	-10.3202	-8.77508	-6.89109
31.36	-7.29489	-12.2473	-10.268	-8.74231	-6.88208
31.38	-7.2838	-12.1576	-10.2162	-8.70962	-6.87321
31.4	-7.27278	-12.0691	-10.1647	-8.67701	-6.86449
31.42	-7.26185	-11.9817	-10.1136	-8.64449	-6.85593
31.44	-7.25099	-11.8955	-10.0628	-8.61207	-6.84753
31.46	-7.24021	-11.8103	-10.0124	-8.57974	-6.8393
31.48	-7.22952	-11.7262	-9.96241	-8.54752	-6.83125
31.5	-7.21891	-11.6432	-9.91272	-8.51541	-6.8234
31.52	-7.20839	-11.5612	-9.86338	-8.48341	-6.81574
31.54	-7.19796	-11.4802	-9.81439	-8.45154	-6.80828
31.56	-7.18763	-11.4003	-9.76574	-8.41979	-6.80104
31.58	-7.17739	-11.3214	-9.71743	-8.38817	-6.79402
31.6	-7.16724	-11.2434	-9.66946	-8.3567	-6.78723
31.62	-7.1572	-11.1665	-9.62184	-8.32537	-6.78067
31.64	-7.14727	-11.0905	-9.57455	-8.29419	-6.77436
31.66	-7.13744	-11.0154	-9.5276	-8.26316	-6.7683
31.68	-7.12772	-10.9413	-9.48098	-8.2323	-6.7625
31.7	-7.11812	-10.8681	-9.4347	-8.20161	-6.75696
31.72	-7.10864	-10.7958	-9.38876	-8.17109	-6.7517
31.74	-7.09928	-10.7244	-9.34315	-8.14076	-6.74671
31.76	-7.09005	-10.6539	-9.29788	-8.11061	-6.74201
31.78	-7.08095	-10.5842	-9.25295	-8.08065	-6.7376
31.8	-7.07198	-10.5154	-9.20835	-8.05088	-6.73349
31.82	-7.06316	-10.4475	-9.16409	-8.02132	-6.72968
31.84	-7.05448	-10.3803	-9.12016	-7.99197	-6.72618
31.86	-7.04595	-10.314	-9.07658	-7.96283	-6.723
31.88	-7.03758	-10.2485	-9.03333	-7.93391	-6.72013
31.9	-7.02936	-10.1838	-8.99042	-7.90522	-6.71759
31.92	-7.02132	-10.1199	-8.94784	-7.87675	-6.71539
31.94	-7.01344	-10.0567	-8.90561	-7.84852	-6.71351
31.96	-7.00574	-9.9943	-8.86372	-7.82053	-6.71198
31.98	-6.99822	-9.93264	-8.82217	-7.79278	-6.71079
32	-6.99089	-9.87173	-8.78096	-7.76528	-6.70994
32.02	-6.98376	-9.81154	-8.7401	-7.73803	-6.70945
32.04	-6.97682	-9.75207	-8.69958	-7.71104	-6.70932
32.06	-6.97009	-9.6933	-8.6594	-7.68431	-6.70954
32.08	-6.96358	-9.63523	-8.61957	-7.65784	-6.71012
32.1	-6.95728	-9.57785	-8.58008	-7.63165	-6.71107
32.12	-6.95121	-9.52114	-8.54093	-7.60572	-6.71238
32.14	-6.94537	-9.4651	-8.50214	-7.58008	-6.71406
32.16	-6.93978	-9.40971	-8.46369	-7.55471	-6.71611
32.18	-6.93442	-9.35497	-8.42559	-7.52963	-6.71854
32.2	-6.92933	-9.30087	-8.38783	-7.50483	-6.72133
32.22	-6.92449	-9.2474	-8.35042	-7.48033	-6.72451
32.24	-6.91992	-9.19455	-8.31336	-7.45611	-6.72806
32.26	-6.91562	-9.14231	-8.27665	-7.4322	-6.73198
32.28	-6.91161	-9.09067	-8.24028	-7.40857	-6.73628
32.3	-6.90789	-9.03963	-8.20426	-7.38525	-6.74096
32.32	-6.90446	-8.98917	-8.16859	-7.36223	-6.74602
32.34	-6.90134	-8.93928	-8.13326	-7.33952	-6.75146
32.36	-6.89853	-8.88997	-8.09828	-7.31711	-6.75727
32.38	-6.89604	-8.84121	-8.06365	-7.29501	-6.76345
32.4	-6.89388	-8.79301	-8.02935	-7.27321	-6.77001
32.42	-6.89205	-8.74535	-7.9954	-7.25173	-6.77695
32.44	-6.89057	-8.69822	-7.9618	-7.23056	-6.78425
32.46	-6.88943	-8.65163	-7.92853	-7.20971	-6.79193
32.48	-6.88866	-8.60555	-7.89561	-7.18916	-6.79997
32.5	-6.88824	-8.55998	-7.86302	-7.16894	-6.80837
32.52	-6.8882	-8.51492	-7.83077	-7.14902	-6.81714
32.54	-6.88854	-8.47036	-7.79886	-7.12943	-6.82627
32.56	-6.88927	-8.42628	-7.76727	-7.11014	-6.83575
32.58	-6.8904	-8.38269	-7.73603	-7.09118	-6.84559
32.6	-6.89193	-8.33957	-7.70511	-7.07253	-6.85577
32.62	-6.89387	-8.29692	-7.67451	-7.05419	-6.8663
32.64	-6.89622	-8.25474	-7.64425	-7.03617	-6.87717
32.66	-6.89901	-8.213	-7.6143	-7.01847	-6.88838
32.68	-6.90222	-8.17171	-7.58468	-7.00108	-6.89992
32.7	-6.90588	-8.13086	-7.55537	-6.984	-6.91178
32.72	-6.90998	-8.09045	-7.52638	-6.96724	-6.92397
32.74	-6.91454	-8.05046	-7.4977	-6.95078	-6.93647
32.76	-6.91955	-8.01089	-7.46933	-6.93464	-6.94928
32.78	-6.92504	-7.97173	-7.44127	-6.9188	-6.96239
32.8	-6.931	-7.93297	-7.41351	-6.90327	-6.9758
32.82	-6.93744	-7.89462	-7.38605	-6.88805	-6.9895
32.84	-6.94436	-7.85666	-7.35889	-6.87313	-7.00349
32.86	-6.95179	-7.81909	-7.33202	-6.85851	-7.01775
32.88	-6.95971	-7.7819	-7.30544	-6.84419	-7.03228
32.9	-6.96814	-7.74508	-7.27915	-6.83016	-7.04708
32.92	-6.97707	-7.70863	-7.25314	-6.81643	-7.06212
32.94	-6.98653	-7.67254	-7.2274	-6.803	-7.07742
32.96	-6.99651	-7.63681	-7.20195	-6.78985	-7.09295
32.98	-7.00702	-7.60143	-7.17676	-6.77698	-7.10871
33	-7.01806	-7.56639	-7.15184	-6.7644	-7.12469
33.02	-7.02963	-7.53169	-7.12719	-6.7521	-7.14089
33.04	-7.04175	-7.49733	-7.10279	-6.74008	-7.15728
33.06	-7.05442	-7.46329	-7.07865	-6.72833	-7.17387
33.08	-7.06764	-7.42957	-7.05476	-6.71686	-7.19064
33.1	-7.08141	-7.39617	-7.03112	-6.70565	-7.20759
33.12	-7.09574	-7.36307	-7.00773	-6.6947	-7.22469
33.14	-7.11064	-7.33029	-6.98457	-6.68401	-7.24195
33.16	-7.12609	-7.2978	-6.96164	-6.67358	-7.25935
33.18	-7.14212	-7.26561	-6.93895	-6.66339	-7.27688
33.2	-7.15872	-7.2337	-6.91649	-6.65346	-7.29452
33.22	-7.17588	-7.20209	-6.89424	-6.64377	-7.31228
33.24	-7.19363	-7.17075	-6.87222	-6.63431	-7.33013
33.26	-7.21194	-7.13968	-6.85041	-6.6251	-7.34806
33.28	-7.23084	-7.10889	-6.82881	-6.61611	-7.36606
33.3	-7.25031	-7.07836	-6.80742	-6.60734	-7.38412
33.32	-7.27036	-7.04809	-6.78622	-6.5988	-7.40223
33.34	-7.29098	-7.01808	-6.76523	-6.59048	-7.42037
33.36	-7.31219	-6.98832	-6.74443	-6.58236	-7.43852
33.38	-7.33396	-6.9588	-6.72383	-6.57445	-7.45669
33.4	-7.35632	-6.92953	-6.7034	-6.56674	-7.47484
33.42	-7.37924	-6.9005	-6.68316	-6.55923	-7.49298
33.44	-7.40274	-6.87171	-6.6631	-6.55191	-7.51107
33.46	-7.4268	-6.84314	-6.64322	-6.54477	-7.52912
33.48	-7.45143	-6.8148	-6.62351	-6.53781	-7.5471
33.5	-7.47662	-6.78669	-6.60396	-6.53103	-7.565
33.52	-7.50236	-6.7588	-6.58458	-6.52442	-7.58281
33.54	-7.52865	-6.73112	-6.56537	-6.51797	-7.6005
33.56	-7.55549	-6.70365	-6.5463	-6.51168	-7.61807
33.58	-7.58286	-6.6764	-6.5274	-6.50554	-7.6355
33.6	-7.61077	-6.64935	-6.50865	-6.49955	-7.65277
33.62	-7.6392	-6.62251	-6.49004	-6.4937	-7.66986
33.64	-7.66814	-6.59586	-6.47159	-6.48798	-7.68677
33.66	-7.69759	-6.56941	-6.45327	-6.4824	-7.70347
33.68	-7.72753	-6.54316	-6.4351	-6.47693	-7.71994
33.7	-7.75796	-6.5171	-6.41706	-6.47159	-7.73618
33.72	-7.78887	-6.49124	-6.39916	-6.46636	-7.75216
33.74	-7.82023	-6.46555	-6.3814	-6.46123	-7.76786
33.76	-7.85205	-6.44006	-6.36376	-6.4562	-7.78327
33.78	-7.88429	-6.41474	-6.34625	-6.45127	-7.79838
33.8	-7.91696	-6.38961	-6.32887	-6.44642	-7.81316
33.82	-7.95003	-6.36466	-6.31162	-6.44166	-7.82759
33.84	-7.98348	-6.33988	-6.29449	-6.43697	-7.84167
33.86	-8.0173	-6.31528	-6.27748	-6.43235	-7.85537
33.88	-8.05148	-6.29085	-6.26059	-6.42779	-7.86867
33.9	-8.08598	-6.26659	-6.24381	-6.42329	-7.88156
33.92	-8.12079	-6.24251	-6.22716	-6.41884	-7.89402
33.94	-8.15588	-6.21859	-6.21062	-6.41444	-7.90603
33.96	-8.19124	-6.19484	-6.19419	-6.41007	-7.91757
33.98	-8.22684	-6.17126	-6.17788	-6.40574	-7.92863
34	-8.26265	-6.14785	-6.16168	-6.40144	-7.93919
34.02	-8.29864	-6.12459	-6.1456	-6.39715	-7.94923
34.04	-8.3348	-6.10151	-6.12962	-6.39289	-7.95873
34.06	-8.37108	-6.07859	-6.11375	-6.38862	-7.96769
34.08	-8.40746	-6.05583	-6.098	-6.38437	-7.97607
34.1	-8.4439	-6.03323	-6.08235	-6.38011	-7.98387
34.12	-8.48038	-6.0108	-6.06681	-6.37583	-7.99106
34.14	-8.51686	-5.98852	-6.05138	-6.37155	-7.99764
34.16	-8.5533	-5.96641	-6.03606	-6.36724	-8.00358
34.18	-8.58966	-5.94446	-6.02084	-6.36291	-8.00888
34.2	-8.62592	-5.92267	-6.00574	-6.35854	-8.01351
34.22	-8.66202	-5.90104	-5.99074	-6.35414	-8.01745
34.24	-8.69794	-5.87957	-5.97585	-6.34969	-8.02071
34.26	-8.73362	-5.85826	-5.96107	-6.34519	-8.02326
34.28	-8.76902	-5.83712	-5.9464	-6.34064	-8.02508
34.3	-8.8041	-5.81613	-5.93183	-6.33602	-8.02618
34.32	-8.83882	-5.79531	-5.91738	-6.33134	-8.02652
34.34	-8.87313	-5.77465	-5.90303	-6.32659	-8.02611
34.36	-8.90698	-5.75415	-5.88879	-6.32176	-8.02493
34.38	-8.94032	-5.73382	-5.87466	-6.31685	-8.02297
34.4	-8.97311	-5.71365	-5.86064	-6.31185	-8.02021
34.42	-9.00529	-5.69364	-5.84673	-6.30676	-8.01666
34.44	-9.03682	-5.6738	-5.83293	-6.30157	-8.0123
34.46	-9.06764	-5.65412	-5.81924	-6.29628	-8.00712
34.48	-9.09771	-5.63461	-5.80566	-6.29089	-8.00112
34.5	-9.12697	-5.61527	-5.7922	-6.28538	-7.99429
34.52	-9.15537	-5.59609	-5.77884	-6.27975	-7.98663
34.54	-9.18286	-5.57708	-5.7656	-6.274	-7.97812
34.56	-9.20939	-5.55824	-5.75246	-6.26813	-7.96877
34.58	-9.23491	-5.53957	-5.73944	-6.26213	-7.95858
34.6	-9.25936	-5.52108	-5.72654	-6.25599	-7.94753
34.62	-9.2827	-5.50275	-5.71374	-6.24971	-7.93563
34.64	-9.30488	-5.48459	-5.70106	-6.24329	-7.92289
34.66	-9.32586	-5.46661	-5.68848	-6.23673	-7.90929
34.68	-9.34557	-5.4488	-5.67603	-6.23001	-7.89484
34.7	-9.36399	-5.43116	-5.66368	-6.22314	-7.87955
34.72	-9.38105	-5.4137	-5.65144	-6.21612	-7.86341
34.74	-9.39674	-5.39642	-5.63932	-6.20893	-7.84643
34.76	-9.41099	-5.37931	-5.62731	-6.20157	-7.82862
34.78	-9.42379	-5.36238	-5.6154	-6.19405	-7.80998
34.8	-9.43508	-5.34562	-5.60361	-6.18635	-7.79052
34.82	-9.44484	-5.32905	-5.59193	-6.17848	-7.77024
34.84	-9.45303	-5.31265	-5.58035	-6.17044	-7.74916
34.86	-9.45964	-5.29643	-5.56889	-6.16221	-7.72728
34.88	-9.46463	-5.2804	-5.55753	-6.1538	-7.70462
34.9	-9.46798	-5.26454	-5.54627	-6.14521	-7.68118
34.92	-9.46968	-5.24886	-5.53513	-6.13642	-7.65698
34.94	-9.46972	-5.23336	-5.52408	-6.12745	-7.63204
34.96	-9.46807	-5.21805	-5.51314	-6.11828	-7.60635
34.98	-9.46473	-5.20292	-5.50229	-6.10892	-7.57995
35	-9.45971	-5.18796	-5.49155	-6.09936	-7.55284
35.02	-9.45299	-5.17319	-5.4809	-6.08961	-7.52505
35.04	-9.44458	-5.1586	-5.47034	-6.07965	-7.49657
35.06	-9.43449	-5.1442	-5.45988	-6.06949	-7.46745
35.08	-9.42273	-5.12997	-5.44951	-6.05913	-7.43769
35.1	-9.40931	-5.11592	-5.43923	-6.04856	-7.4073
35.12	-9.39425	-5.10206	-5.42904	-6.03779	-7.37632
35.14	-9.37757	-5.08837	-5.41892	-6.02681	-7.34476
35.16	-9.35929	-5.07487	-5.40889	-6.01563	-7.31263
35.18	-9.33945	-5.06154	-5.39894	-6.00423	-7.27997
35.2	-9.31807	-5.04839	-5.38906	-5.99263	-7.24679
35.22	-9.29519	-5.03542	-5.37925	-5.98082	-7.21311
35.24	-9.27083	-5.02263	-5.36951	-5.9688	-7.17896
35.26	-9.24505	-5.01001	-5.35984	-5.95657	-7.14435
35.28	-9.21789	-4.99757	-5.35023	-5.94413	-7.10931
35.3	-9.18938	-4.9853	-5.34068	-5.93148	-7.07386
35.32	-9.15957	-4.9732	-5.33118	-5.91862	-7.03803
35.34	-9.12851	-4.96127	-5.32174	-5.90555	-7.00184
35.36	-9.09625	-4.94951	-5.31234	-5.89228	-6.9653
35.38	-9.06284	-4.93793	-5.30299	-5.8788	-6.92845
35.4	-9.02833	-4.9265	-5.29367	-5.86511	-6.89131
35.42	-8.99277	-4.91524	-5.28439	-5.85121	-6.85389
35.44	-8.95623	-4.90415	-5.27515	-5.83711	-6.81624
35.46	-8.91875	-4.89321	-5.26593	-5.82281	-6.77835
35.48	-8.88039	-4.88243	-5.25673	-5.80831	-6.74027
35.5	-8.84121	-4.87181	-5.24755	-5.7936	-6.70202
35.52	-8.80125	-4.86135	-5.23838	-5.7787	-6.66361
35.54	-8.76059	-4.85103	-5.22923	-5.7636	-6.62507
35.56	-8.71927	-4.84087	-5.22008	-5.74831	-6.58642
35.58	-8.67735	-4.83085	-5.21093	-5.73283	-6.54769
35.6	-8.63488	-4.82098	-5.20177	-5.71715	-6.5089
35.62	-8.59192	-4.81124	-5.19261	-5.70129	-6.47007
35.64	-8.54853	-4.80165	-5.18344	-5.68525	-6.43123
35.66	-8.50475	-4.79219	-5.17424	-5.66902	-6.39239
35.68	-8.46065	-4.78286	-5.16503	-5.65262	-6.35357
35.7	-8.41627	-4.77367	-5.15578	-5.63604	-6.31481
35.72	-8.37165	-4.7646	-5.14651	-5.61928	-6.27611
35.74	-8.32686	-4.75565	-5.1372	-5.60236	-6.2375
35.76	-8.28194	-4.74682	-5.12785	-5.58528	-6.199
35.78	-8.23694	-4.73811	-5.11845	-5.56803	-6.16064
35.8	-8.1919	-4.72951	-5.10901	-5.55063	-6.12242
35.82	-8.14686	-4.72103	-5.09951	-5.53307	-6.08437
35.84	-8.10188	-4.71264	-5.08996	-5.51536	-6.04651
35.86	-8.05699	-4.70436	-5.08034	-5.49751	-6.00886
35.88	-8.01223	-4.69618	-5.07066	-5.47952	-5.97143
35.9	-7.96764	-4.68809	-5.06091	-5.4614	-5.93424
35.92	-7.92327	-4.68009	-5.05109	-5.44314	-5.89731
35.94	-7.87914	-4.67219	-5.04119	-5.42476	-5.86066
35.96	-7.83528	-4.66436	-5.03121	-5.40626	-5.8243
35.98	-7.79175	-4.65661	-5.02115	-5.38764	-5.78825
36	-7.74856	-4.64894	-5.01101	-5.36891	-5.75252
36.02	-7.70574	-4.64134	-5.00077	-5.35008	-5.71714
36.04	-7.66333	-4.6338	-4.99045	-5.33115	-5.6821
36.06	-7.62135	-4.62633	-4.98002	-5.31213	-5.64743
36.08	-7.57983	-4.61892	-4.96951	-5.29302	-5.61315
36.1	-7.5388	-4.61156	-4.9589	-5.27384	-5.57926
36.12	-7.49827	-4.60426	-4.94818	-5.25458	-5.54578
36.14	-7.45827	-4.597	-4.93736	-5.23525	-5.51272
36.16	-7.41883	-4.58979	-4.92645	-5.21586	-5.48009
36.18	-7.37996	-4.58261	-4.91542	-5.19641	-5.4479
36.2	-7.34168	-4.57547	-4.9043	-5.17692	-5.41616
36.22	-7.304	-4.56836	-4.89307	-5.15739	-5.3849
36.24	-7.26695	-4.56128	-4.88173	-5.13782	-5.3541
36.26	-7.23054	-4.55422	-4.87028	-5.11823	-5.32379
36.28	-7.19479	-4.54719	-4.85873	-5.09862	-5.29398
36.3	-7.1597	-4.54017	-4.84708	-5.079	-5.26466
36.32	-7.12529	-4.53316	-4.83532	-5.05937	-5.23586
36.34	-7.09157	-4.52616	-4.82346	-5.03975	-5.20757
36.36	-7.05855	-4.51917	-4.81149	-5.02014	-5.17981
36.38	-7.02625	-4.51218	-4.79943	-5.00055	-5.15259
36.4	-6.99465	-4.50519	-4.78726	-4.98098	-5.1259
36.42	-6.96379	-4.49819	-4.775	-4.96145	-5.09975
36.44	-6.93365	-4.49119	-4.76265	-4.94196	-5.07416
36.46	-6.90426	-4.48418	-4.7502	-4.92252	-5.04912
36.48	-6.8756	-4.47716	-4.73767	-4.90314	-5.02464
36.5	-6.84769	-4.47012	-4.72505	-4.88383	-5.00073
36.52	-6.82053	-4.46306	-4.71235	-4.86459	-4.97739
36.54	-6.79412	-4.45598	-4.69957	-4.84543	-4.95461
36.56	-6.76847	-4.44888	-4.68672	-4.82637	-4.93242
36.58	-6.74356	-4.44175	-4.6738	-4.80741	-4.9108
36.6	-6.71942	-4.43459	-4.66082	-4.78855	-4.88976
36.62	-6.69602	-4.42741	-4.64778	-4.76981	-4.8693
36.64	-6.67338	-4.4202	-4.63468	-4.75119	-4.84943
36.66	-6.65149	-4.41295	-4.62154	-4.73271	-4.83014
36.68	-6.63034	-4.40567	-4.60835	-4.71437	-4.81143
36.7	-6.60995	-4.39836	-4.59512	-4.69618	-4.79331
36.72	-6.59029	-4.391	-4.58187	-4.67814	-4.77578
36.74	-6.57137	-4.38362	-4.56858	-4.66027	-4.75883
36.76	-6.55318	-4.37619	-4.55528	-4.64258	-4.74246
36.78	-6.53573	-4.36872	-4.54197	-4.62506	-4.72668
36.8	-6.51899	-4.36122	-4.52866	-4.60774	-4.71148
36.82	-6.50297	-4.35368	-4.51534	-4.59062	-4.69686
36.84	-6.48765	-4.3461	-4.50204	-4.5737	-4.68281
36.86	-6.47304	-4.33848	-4.48875	-4.557	-4.66934
36.88	-6.45912	-4.33082	-4.47549	-4.54052	-4.65644
36.9	-6.44589	-4.32313	-4.46226	-4.52426	-4.64411
36.92	-6.43333	-4.3154	-4.44907	-4.50825	-4.63234
36.94	-6.42144	-4.30763	-4.43593	-4.49248	-4.62113
36.96	-6.41021	-4.29983	-4.42284	-4.47696	-4.61048
36.98	-6.39962	-4.29199	-4.40982	-4.4617	-4.60038
37	-6.38967	-4.28412	-4.39687	-4.44671	-4.59083
37.02	-6.38034	-4.27623	-4.384	-4.43199	-4.58182
37.04	-6.37163	-4.2683	-4.37122	-4.41755	-4.57334
37.06	-6.36352	-4.26035	-4.35854	-4.4034	-4.5654
37.08	-6.356	-4.25238	-4.34596	-4.38955	-4.55798
37.1	-6.34905	-4.24438	-4.33349	-4.37599	-4.55107
37.12	-6.34267	-4.23636	-4.32115	-4.36274	-4.54468
37.14	-6.33685	-4.22833	-4.30893	-4.3498	-4.53879
37.16	-6.33155	-4.22029	-4.29686	-4.33719	-4.5334
37.18	-6.32678	-4.21223	-4.28492	-4.32489	-4.5285
37.2	-6.32252	-4.20417	-4.27315	-4.31293	-4.52408
37.22	-6.31875	-4.19611	-4.26154	-4.3013	-4.52014
37.24	-6.31546	-4.18804	-4.25009	-4.29002	-4.51666
37.26	-6.31264	-4.17998	-4.23883	-4.27908	-4.51364
37.28	-6.31026	-4.17193	-4.22775	-4.26849	-4.51107
37.3	-6.30831	-4.16389	-4.21687	-4.25826	-4.50894
37.32	-6.30678	-4.15586	-4.20619	-4.24838	-4.50724
37.34	-6.30564	-4.14786	-4.19571	-4.23887	-4.50597
37.36	-6.30489	-4.13988	-4.18546	-4.22973	-4.50511
37.38	-6.3045	-4.13192	-4.17542	-4.22096	-4.50465
37.4	-6.30445	-4.124	-4.16562	-4.21257	-4.50459
37.42	-6.30474	-4.11613	-4.15606	-4.20456	-4.50491
37.44	-6.30534	-4.10829	-4.14674	-4.19693	-4.50561
37.46	-6.30623	-4.1005	-4.13767	-4.18968	-4.50667
37.48	-6.3074	-4.09276	-4.12885	-4.18282	-4.50808
37.5	-6.30882	-4.08508	-4.1203	-4.17636	-4.50985
37.52	-6.31048	-4.07746	-4.11202	-4.17028	-4.51194
37.54	-6.31237	-4.06991	-4.10401	-4.1646	-4.51436
37.56	-6.31445	-4.06243	-4.09629	-4.15932	-4.5171
37.58	-6.31671	-4.05502	-4.08885	-4.15443	-4.52014
37.6	-6.31914	-4.04771	-4.0817	-4.14994	-4.52347
37.62	-6.32172	-4.04047	-4.07484	-4.14585	-4.52708
37.64	-6.32442	-4.03333	-4.06828	-4.14216	-4.53097
37.66	-6.32722	-4.02629	-4.06203	-4.13888	-4.53511
37.68	-6.33011	-4.01936	-4.05609	-4.13599	-4.53951
37.7	-6.33308	-4.01253	-4.05045	-4.1335	-4.54415
37.72	-6.33609	-4.00581	-4.04513	-4.13142	-4.54901
37.74	-6.33913	-3.99921	-4.04013	-4.12973	-4.5541
37.76	-6.34218	-3.99274	-4.03545	-4.12845	-4.55939
37.78	-6.34523	-3.98639	-4.03109	-4.12756	-4.56488
37.8	-6.34825	-3.98018	-4.02706	-4.12706	-4.57056
37.82	-6.35123	-3.97411	-4.02335	-4.12697	-4.57642
37.84	-6.35415	-3.96818	-4.01998	-4.12726	-4.58244
37.86	-6.35699	-3.9624	-4.01693	-4.12794	-4.58862
37.88	-6.35973	-3.95677	-4.01421	-4.12901	-4.59495
37.9	-6.36235	-3.95129	-4.01183	-4.13047	-4.60142
37.92	-6.36485	-3.94598	-4.00978	-4.1323	-4.60802
37.94	-6.3672	-3.94084	-4.00806	-4.13452	-4.61473
37.96	-6.36938	-3.93586	-4.00668	-4.1371	-4.62155
37.98	-6.37138	-3.93106	-4.00562	-4.14006	-4.62848
38	-6.37319	-3.92644	-4.0049	-4.14338	-4.63549
38.02	-6.37479	-3.922	-4.00451	-4.14706	-4.64259
38.04	-6.37616	-3.91774	-4.00444	-4.15109	-4.64976
38.06	-6.37729	-3.91368	-4.00471	-4.15548	-4.65699
38.08	-6.37817	-3.90981	-4.00529	-4.1602	-4.66428
38.1	-6.37878	-3.90613	-4.0062	-4.16527	-4.67163
38.12	-6.37911	-3.90266	-4.00743	-4.17066	-4.67901
38.14	-6.37916	-3.89939	-4.00897	-4.17638	-4.68643
38.16	-6.3789	-3.89632	-4.01083	-4.18242	-4.69387
38.18	-6.37832	-3.89346	-4.013	-4.18876	-4.70133
38.2	-6.37742	-3.89081	-4.01547	-4.19541	-4.70881
38.22	-6.37619	-3.88837	-4.01824	-4.20235	-4.71629
38.24	-6.37462	-3.88615	-4.02131	-4.20958	-4.72378
38.26	-6.3727	-3.88415	-4.02467	-4.21709	-4.73125
38.28	-6.37042	-3.88236	-4.02831	-4.22486	-4.73872
38.3	-6.36778	-3.8808	-4.03224	-4.23289	-4.74617
38.32	-6.36476	-3.87945	-4.03644	-4.24117	-4.75359
38.34	-6.36137	-3.87833	-4.0409	-4.24968	-4.76099
38.36	-6.3576	-3.87743	-4.04563	-4.25843	-4.76836
38.38	-6.35344	-3.87675	-4.05062	-4.26739	-4.77569
38.4	-6.34889	-3.8763	-4.05585	-4.27656	-4.78298
38.42	-6.34395	-3.87607	-4.06132	-4.28593	-4.79022
38.44	-6.33862	-3.87606	-4.06702	-4.29548	-4.79741
38.46	-6.33289	-3.87628	-4.07295	-4.3052	-4.80456
38.48	-6.32676	-3.87673	-4.0791	-4.31508	-4.81165
38.5	-6.32024	-3.87739	-4.08545	-4.3251	-4.81867
38.52	-6.31332	-3.87828	-4.09201	-4.33526	-4.82564
38.54	-6.306	-3.87939	-4.09875	-4.34555	-4.83254
38.56	-6.29829	-3.88071	-4.10568	-4.35594	-4.83938
38.58	-6.29019	-3.88225	-4.11277	-4.36642	-4.84615
38.6	-6.2817	-3.88401	-4.12003	-4.37698	-4.85284
38.62	-6.27282	-3.88598	-4.12745	-4.38761	-4.85946
38.64	-6.26357	-3.88816	-4.135	-4.3983	-4.86601
38.66	-6.25393	-3.89055	-4.14269	-4.40902	-4.87248
38.68	-6.24392	-3.89315	-4.1505	-4.41976	-4.87887
38.7	-6.23355	-3.89594	-4.15842	-4.43051	-4.88518
38.72	-6.22281	-3.89893	-4.16644	-4.44126	-4.89141
38.74	-6.21172	-3.90212	-4.17455	-4.45198	-4.89755
38.76	-6.20027	-3.9055	-4.18273	-4.46267	-4.90361
38.78	-6.18849	-3.90907	-4.19099	-4.4733	-4.90959
38.8	-6.17636	-3.91281	-4.1993	-4.48386	-4.91547
38.82	-6.16391	-3.91674	-4.20766	-4.49435	-4.92127
38.84	-6.15114	-3.92083	-4.21604	-4.50473	-4.92698
38.86	-6.13806	-3.9251	-4.22446	-4.515	-4.9326
38.88	-6.12467	-3.92952	-4.23288	-4.52514	-4.93813
38.9	-6.11098	-3.93411	-4.2413	-4.53513	-4.94356
38.92	-6.097	-3.93884	-4.2497	-4.54497	-4.94889
38.94	-6.08274	-3.94372	-4.25808	-4.55462	-4.95414
38.96	-6.06821	-3.94873	-4.26643	-4.56409	-4.95928
38.98	-6.05342	-3.95388	-4.27472	-4.57335	-4.96432
39	-6.03837	-3.95916	-4.28296	-4.58239	-4.96926
39.02	-6.02307	-3.96455	-4.29112	-4.5912	-4.9741
39.04	-6.00753	-3.97005	-4.29921	-4.59976	-4.97883
39.06	-5.99176	-3.97566	-4.30719	-4.60805	-4.98345
39.08	-5.97577	-3.98137	-4.31508	-4.61607	-4.98796
39.1	-5.95956	-3.98716	-4.32284	-4.62379	-4.99236
39.12	-5.94315	-3.99304	-4.33048	-4.63122	-4.99665
39.14	-5.92653	-3.99899	-4.33799	-4.63832	-5.00081
39.16	-5.90973	-4.005	-4.34534	-4.6451	-5.00486
39.18	-5.89274	-4.01108	-4.35254	-4.65154	-5.00877
39.2	-5.87557	-4.0172	-4.35956	-4.65763	-5.01256
39.22	-5.85823	-4.02336	-4.36641	-4.66335	-5.01621
39.24	-5.84073	-4.02956	-4.37307	-4.66871	-5.01973
39.26	-5.82307	-4.03578	-4.37953	-4.67368	-5.02311
39.28	-5.80525	-4.04202	-4.38578	-4.67826	-5.02634
39.3	-5.78729	-4.04826	-4.39182	-4.68244	-5.02941
39.32	-5.76919	-4.0545	-4.39764	-4.68622	-5.03234
39.34	-5.75095	-4.06073	-4.40322	-4.68958	-5.0351
39.36	-5.73258	-4.06694	-4.40856	-4.69252	-5.03769
39.38	-5.71408	-4.07312	-4.41366	-4.69503	-5.04011
39.4	-5.69546	-4.07926	-4.4185	-4.69712	-5.04235
39.42	-5.67672	-4.08536	-4.42308	-4.69876	-5.04441
39.44	-5.65786	-4.0914	-4.42739	-4.69997	-5.04627
39.46	-5.63888	-4.09738	-4.43143	-4.70073	-5.04794
39.48	-5.6198	-4.10328	-4.43519	-4.70105	-5.0494
39.5	-5.6006	-4.10911	-4.43867	-4.70092	-5.05065
39.52	-5.5813	-4.11484	-4.44186	-4.70034	-5.05167
39.54	-5.56189	-4.12047	-4.44476	-4.69932	-5.05248
39.56	-5.54237	-4.126	-4.44736	-4.69785	-5.05304
39.58	-5.52275	-4.13141	-4.44966	-4.69593	-5.05337
39.6	-5.50303	-4.1367	-4.45166	-4.69357	-5.05345
39.62	-5.4832	-4.14186	-4.45336	-4.69077	-5.05327
39.64	-5.46327	-4.14688	-4.45475	-4.68754	-5.05282
39.66	-5.44323	-4.15175	-4.45583	-4.68387	-5.0521
39.68	-5.42309	-4.15647	-4.45661	-4.67977	-5.0511
39.7	-5.40284	-4.16102	-4.45707	-4.67525	-5.04982
39.72	-5.38249	-4.16541	-4.45723	-4.67032	-5.04823
39.74	-5.36202	-4.16963	-4.45708	-4.66498	-5.04634
39.76	-5.34144	-4.17366	-4.45662	-4.65923	-5.04414
39.78	-5.32075	-4.17751	-4.45585	-4.65309	-5.04162
39.8	-5.29995	-4.18117	-4.45477	-4.64657	-5.03878
39.82	-5.27903	-4.18463	-4.45339	-4.63967	-5.03559
39.84	-5.25798	-4.18788	-4.45171	-4.6324	-5.03207
39.86	-5.23682	-4.19093	-4.44974	-4.62477	-5.0282
39.88	-5.21553	-4.19376	-4.44746	-4.6168	-5.02398
39.9	-5.19411	-4.19638	-4.44489	-4.6085	-5.01939
39.92	-5.17256	-4.19878	-4.44204	-4.59986	-5.01444
39.94	-5.15089	-4.20095	-4.43889	-4.59092	-5.00912
39.96	-5.12907	-4.2029	-4.43547	-4.58167	-5.00342
39.98	-5.10712	-4.20462	-4.43177	-4.57213	-4.99734
40	-5.08502	-4.20611	-4.4278	-4.56231	-4.99087

## Sheet: Figure 8
Frequency (GHz)	S1,1/abs,dB	S1,2/abs,dB	S2,1/abs,dB	S2,2/abs,dB
------------------------	----------------------------------------------	----------------------------------------------	----------------------------------------------	----------------------------------------------
20	-2.88048	-20.7229	-20.7245	-2.58187
20.02	-2.8959	-20.7004	-20.6946	-2.60014
20.04	-2.91131	-20.6782	-20.6652	-2.61812
20.06	-2.9267	-20.6563	-20.6363	-2.63582
20.08	-2.94209	-20.6347	-20.608	-2.65322
20.1	-2.95747	-20.6134	-20.5804	-2.67033
20.12	-2.97286	-20.5925	-20.5534	-2.68714
20.14	-2.98827	-20.572	-20.527	-2.70365
20.16	-3.0037	-20.5519	-20.5014	-2.71987
20.18	-3.01915	-20.5322	-20.4766	-2.73578
20.2	-3.03464	-20.513	-20.4525	-2.75139
20.22	-3.05016	-20.4943	-20.4292	-2.76671
20.24	-3.06572	-20.4761	-20.4067	-2.78172
20.26	-3.08133	-20.4585	-20.3851	-2.79645
20.28	-3.09698	-20.4415	-20.3645	-2.81088
20.3	-3.11268	-20.425	-20.3447	-2.82503
20.32	-3.12842	-20.4093	-20.3259	-2.8389
20.34	-3.14422	-20.3942	-20.308	-2.85249
20.36	-3.16006	-20.3798	-20.2912	-2.86582
20.38	-3.17596	-20.3662	-20.2754	-2.87887
20.4	-3.19189	-20.3533	-20.2606	-2.89167
20.42	-3.20788	-20.3412	-20.2469	-2.90422
20.44	-3.2239	-20.33	-20.2343	-2.91653
20.46	-3.23995	-20.3196	-20.2229	-2.92859
20.48	-3.25604	-20.31	-20.2125	-2.94043
20.5	-3.27215	-20.3014	-20.2033	-2.95205
20.52	-3.28828	-20.2937	-20.1954	-2.96346
20.54	-3.30442	-20.2869	-20.1886	-2.97466
20.56	-3.32056	-20.2812	-20.183	-2.98567
20.58	-3.3367	-20.2764	-20.1787	-2.9965
20.6	-3.35282	-20.2727	-20.1756	-3.00714
20.62	-3.36892	-20.2701	-20.1738	-3.01762
20.64	-3.38497	-20.2685	-20.1732	-3.02794
20.66	-3.40098	-20.268	-20.174	-3.03811
20.68	-3.41693	-20.2687	-20.1761	-3.04814
20.7	-3.4328	-20.2705	-20.1796	-3.05803
20.72	-3.44859	-20.2735	-20.1844	-3.0678
20.74	-3.46427	-20.2777	-20.1906	-3.07745
20.76	-3.47984	-20.2831	-20.1981	-3.08699
20.78	-3.49527	-20.2897	-20.207	-3.09643
20.8	-3.51056	-20.2976	-20.2174	-3.10578
20.82	-3.52569	-20.3068	-20.2291	-3.11504
20.84	-3.54063	-20.3173	-20.2423	-3.12422
20.86	-3.55538	-20.3291	-20.257	-3.13333
20.88	-3.56992	-20.3423	-20.2731	-3.14237
20.9	-3.58423	-20.3568	-20.2906	-3.15135
20.92	-3.59829	-20.3726	-20.3097	-3.16028
20.94	-3.61208	-20.3899	-20.3302	-3.16916
20.96	-3.6256	-20.4086	-20.3522	-3.17799
20.98	-3.63882	-20.4287	-20.3757	-3.18678
21	-3.65173	-20.4502	-20.4008	-3.19553
21.02	-3.6643	-20.4732	-20.4273	-3.20425
21.04	-3.67653	-20.4977	-20.4554	-3.21294
21.06	-3.68839	-20.5237	-20.4851	-3.2216
21.08	-3.69987	-20.5512	-20.5163	-3.23023
21.1	-3.71096	-20.5802	-20.5491	-3.23883
21.12	-3.72164	-20.6107	-20.5834	-3.24742
21.14	-3.73189	-20.6428	-20.6193	-3.25598
21.16	-3.74171	-20.6764	-20.6568	-3.26451
21.18	-3.75107	-20.7117	-20.6959	-3.27303
21.2	-3.75997	-20.7485	-20.7366	-3.28152
21.22	-3.76839	-20.7869	-20.779	-3.28998
21.24	-3.77633	-20.8269	-20.8229	-3.29842
21.26	-3.78377	-20.8686	-20.8685	-3.30683
21.28	-3.7907	-20.9119	-20.9157	-3.31521
21.3	-3.79712	-20.9569	-20.9645	-3.32355
21.32	-3.80302	-21.0036	-21.015	-3.33186
21.34	-3.80839	-21.0519	-21.0672	-3.34013
21.36	-3.81323	-21.1019	-21.121	-3.34835
21.38	-3.81753	-21.1537	-21.1765	-3.35652
21.4	-3.82129	-21.2071	-21.2337	-3.36465
21.42	-3.82451	-21.2623	-21.2925	-3.37271
21.44	-3.82719	-21.3193	-21.3531	-3.38072
21.46	-3.82933	-21.378	-21.4153	-3.38866
21.48	-3.83092	-21.4385	-21.4793	-3.39652
21.5	-3.83197	-21.5007	-21.545	-3.40431
21.52	-3.83249	-21.5648	-21.6124	-3.41202
21.54	-3.83248	-21.6307	-21.6816	-3.41963
21.56	-3.83195	-21.6984	-21.7525	-3.42716
21.58	-3.83089	-21.7679	-21.8251	-3.43458
21.6	-3.82933	-21.8393	-21.8996	-3.44189
21.62	-3.82727	-21.9125	-21.9757	-3.4491
21.64	-3.82471	-21.9877	-22.0537	-3.45618
21.66	-3.82168	-22.0647	-22.1334	-3.46314
21.68	-3.81817	-22.1436	-22.215	-3.46997
21.7	-3.81421	-22.2245	-22.2983	-3.47667
21.72	-3.80981	-22.3073	-22.3835	-3.48322
21.74	-3.80498	-22.392	-22.4705	-3.48963
21.76	-3.79974	-22.4787	-22.5593	-3.49588
21.78	-3.7941	-22.5674	-22.6499	-3.50197
21.8	-3.78808	-22.658	-22.7425	-3.50791
21.82	-3.78169	-22.7507	-22.8368	-3.51367
21.84	-3.77496	-22.8454	-22.9331	-3.51926
21.86	-3.7679	-22.9421	-23.0312	-3.52468
21.88	-3.76053	-23.0409	-23.1313	-3.52991
21.9	-3.75287	-23.1418	-23.2332	-3.53496
21.92	-3.74494	-23.2447	-23.3371	-3.53982
21.94	-3.73675	-23.3498	-23.4429	-3.54449
21.96	-3.72833	-23.457	-23.5506	-3.54896
21.98	-3.71969	-23.5663	-23.6603	-3.55324
22	-3.71087	-23.6778	-23.772	-3.55732
22.02	-3.70187	-23.7914	-23.8856	-3.5612
22.04	-3.69271	-23.9073	-24.0013	-3.56487
22.06	-3.68342	-24.0254	-24.1189	-3.56835
22.08	-3.67402	-24.1457	-24.2386	-3.57161
22.1	-3.66453	-24.2682	-24.3603	-3.57468
22.12	-3.65495	-24.393	-24.484	-3.57754
22.14	-3.64533	-24.5202	-24.6098	-3.5802
22.16	-3.63566	-24.6496	-24.7377	-3.58265
22.18	-3.62598	-24.7814	-24.8677	-3.5849
22.2	-3.6163	-24.9155	-24.9998	-3.58696
22.22	-3.60664	-25.052	-25.134	-3.58881
22.24	-3.59701	-25.1909	-25.2703	-3.59047
22.26	-3.58744	-25.3322	-25.4088	-3.59194
22.28	-3.57794	-25.4759	-25.5494	-3.59322
22.3	-3.56852	-25.6221	-25.6922	-3.59432
22.32	-3.55921	-25.7707	-25.8372	-3.59523
22.34	-3.55002	-25.9218	-25.9844	-3.59597
22.36	-3.54096	-26.0754	-26.1337	-3.59654
22.38	-3.53204	-26.2315	-26.2853	-3.59693
22.4	-3.52329	-26.3902	-26.4391	-3.59717
22.42	-3.51471	-26.5513	-26.5951	-3.59724
22.44	-3.50631	-26.7151	-26.7534	-3.59717
22.46	-3.49812	-26.8813	-26.9139	-3.59695
22.48	-3.49013	-27.0502	-27.0766	-3.59659
22.5	-3.48236	-27.2215	-27.2415	-3.59611
22.52	-3.47483	-27.3955	-27.4087	-3.59549
22.54	-3.46753	-27.572	-27.5781	-3.59476
22.56	-3.46048	-27.751	-27.7496	-3.59391
22.58	-3.45369	-27.9325	-27.9234	-3.59296
22.6	-3.44717	-28.1165	-28.0992	-3.59192
22.62	-3.44091	-28.3029	-28.2772	-3.59078
22.64	-3.43493	-28.4917	-28.4573	-3.58957
22.66	-3.42924	-28.6829	-28.6394	-3.58828
22.68	-3.42384	-28.8764	-28.8235	-3.58692
22.7	-3.41872	-29.072	-29.0094	-3.58551
22.72	-3.41391	-29.2697	-29.1972	-3.58405
22.74	-3.4094	-29.4695	-29.3867	-3.58255
22.76	-3.40519	-29.671	-29.5778	-3.58101
22.78	-3.40129	-29.8743	-29.7703	-3.57945
22.8	-3.3977	-30.0791	-29.9642	-3.57787
22.82	-3.39442	-30.2851	-30.1592	-3.57629
22.84	-3.39144	-30.4922	-30.3551	-3.57471
22.86	-3.38879	-30.7	-30.5518	-3.57313
22.88	-3.38644	-30.9084	-30.7489	-3.57157
22.9	-3.3844	-31.1167	-30.9461	-3.57004
22.92	-3.38268	-31.3248	-31.1432	-3.56854
22.94	-3.38127	-31.5321	-31.3397	-3.56708
22.96	-3.38016	-31.7381	-31.5353	-3.56567
22.98	-3.37936	-31.9423	-31.7294	-3.56432
23	-3.37887	-32.1439	-31.9217	-3.56304
23.02	-3.37868	-32.3424	-32.1114	-3.56183
23.04	-3.37878	-32.537	-32.298	-3.5607
23.06	-3.37919	-32.7268	-32.4808	-3.55967
23.08	-3.37989	-32.911	-32.6591	-3.55873
23.1	-3.38088	-33.0888	-32.8322	-3.5579
23.12	-3.38216	-33.259	-32.9992	-3.55718
23.14	-3.38373	-33.4207	-33.1592	-3.55659
23.16	-3.38557	-33.5729	-33.3115	-3.55613
23.18	-3.38769	-33.7145	-33.455	-3.5558
23.2	-3.39009	-33.8447	-33.5888	-3.55562
23.22	-3.39275	-33.9623	-33.7122	-3.55559
23.24	-3.39568	-34.0664	-33.824	-3.55573
23.26	-3.39888	-34.1564	-33.9237	-3.55603
23.28	-3.40233	-34.2313	-34.0103	-3.55651
23.3	-3.40604	-34.2908	-34.0831	-3.55718
23.32	-3.41	-34.3343	-34.1418	-3.55803
23.34	-3.41421	-34.3616	-34.1856	-3.55909
23.36	-3.41867	-34.3726	-34.2145	-3.56035
23.38	-3.42338	-34.3675	-34.2281	-3.56183
23.4	-3.42832	-34.3465	-34.2265	-3.56353
23.42	-3.43351	-34.31	-34.2099	-3.56547
23.44	-3.43893	-34.2587	-34.1785	-3.56764
23.46	-3.44459	-34.1932	-34.1327	-3.57006
23.48	-3.45048	-34.1143	-34.0732	-3.57273
23.5	-3.45661	-34.023	-34.0005	-3.57566
23.52	-3.46297	-33.9203	-33.9154	-3.57887
23.54	-3.46956	-33.807	-33.8188	-3.58236
23.56	-3.47639	-33.6843	-33.7115	-3.58613
23.58	-3.48345	-33.553	-33.5944	-3.5902
23.6	-3.49075	-33.4142	-33.4684	-3.59458
23.62	-3.49829	-33.2687	-33.3344	-3.59927
23.64	-3.50606	-33.1175	-33.1933	-3.60428
23.66	-3.51408	-32.9614	-33.0459	-3.60963
23.68	-3.52235	-32.8012	-32.893	-3.61531
23.7	-3.53086	-32.6375	-32.7354	-3.62135
23.72	-3.53963	-32.471	-32.5738	-3.62774
23.74	-3.54866	-32.3023	-32.4088	-3.63451
23.76	-3.55795	-32.1319	-32.2411	-3.64165
23.78	-3.56751	-31.9603	-32.0712	-3.64919
23.8	-3.57735	-31.7879	-31.8996	-3.65712
23.82	-3.58748	-31.615	-31.7268	-3.66547
23.84	-3.59789	-31.4422	-31.5531	-3.67423
23.86	-3.60861	-31.2695	-31.379	-3.68343
23.88	-3.61964	-31.0972	-31.2048	-3.69307
23.9	-3.63099	-30.9257	-31.0307	-3.70317
23.92	-3.64267	-30.755	-30.857	-3.71373
23.94	-3.65469	-30.5854	-30.684	-3.72478
23.96	-3.66706	-30.4169	-30.5118	-3.73631
23.98	-3.67979	-30.2498	-30.3406	-3.74835
24	-3.6929	-30.084	-30.1706	-3.7609
24.02	-3.7064	-29.9197	-30.0018	-3.77398
24.04	-3.72031	-29.757	-29.8344	-3.78761
24.06	-3.73463	-29.5959	-29.6686	-3.80179
24.08	-3.74939	-29.4365	-29.5043	-3.81654
24.1	-3.76459	-29.2788	-29.3417	-3.83187
24.12	-3.78025	-29.1229	-29.1807	-3.8478
24.14	-3.7964	-28.9687	-29.0216	-3.86435
24.16	-3.81305	-28.8162	-28.8642	-3.88152
24.18	-3.8302	-28.6656	-28.7087	-3.89933
24.2	-3.8479	-28.5168	-28.555	-3.91781
24.22	-3.86614	-28.3698	-28.4032	-3.93695
24.24	-3.88495	-28.2247	-28.2533	-3.95679
24.26	-3.90435	-28.0813	-28.1053	-3.97733
24.28	-3.92436	-27.9398	-27.9593	-3.9986
24.3	-3.94499	-27.8001	-27.8151	-4.0206
24.32	-3.96628	-27.6622	-27.6729	-4.04337
24.34	-3.98823	-27.526	-27.5327	-4.0669
24.36	-4.01088	-27.3917	-27.3944	-4.09123
24.38	-4.03424	-27.2592	-27.258	-4.11637
24.4	-4.05833	-27.1285	-27.1235	-4.14234
24.42	-4.08318	-26.9995	-26.9909	-4.16915
24.44	-4.10881	-26.8723	-26.8603	-4.19684
24.46	-4.13524	-26.7469	-26.7316	-4.2254
24.48	-4.16249	-26.6232	-26.6048	-4.25487
24.5	-4.1906	-26.5012	-26.4798	-4.28526
24.52	-4.21958	-26.381	-26.3568	-4.3166
24.54	-4.24945	-26.2625	-26.2357	-4.3489
24.56	-4.28024	-26.1457	-26.1164	-4.38219
24.58	-4.31198	-26.0307	-25.9989	-4.41649
24.6	-4.34468	-25.9173	-25.8834	-4.45181
24.62	-4.37839	-25.8056	-25.7696	-4.48817
24.64	-4.41311	-25.6956	-25.6577	-4.52561
24.66	-4.44887	-25.5873	-25.5477	-4.56415
24.68	-4.48571	-25.4806	-25.4394	-4.60379
24.7	-4.52364	-25.3756	-25.3329	-4.64457
24.72	-4.56269	-25.2723	-25.2283	-4.68652
24.74	-4.60289	-25.1706	-25.1254	-4.72965
24.76	-4.64426	-25.0706	-25.0243	-4.77398
24.78	-4.68684	-24.9722	-24.925	-4.81954
24.8	-4.73064	-24.8754	-24.8274	-4.86637
24.82	-4.77569	-24.7803	-24.7316	-4.91447
24.84	-4.82203	-24.6867	-24.6375	-4.96387
24.86	-4.86967	-24.5948	-24.5452	-5.01461
24.88	-4.91865	-24.5046	-24.4545	-5.0667
24.9	-4.96899	-24.4159	-24.3656	-5.12018
24.92	-5.02073	-24.3288	-24.2784	-5.17506
24.94	-5.07388	-24.2433	-24.1929	-5.23138
24.96	-5.12848	-24.1594	-24.1091	-5.28916
24.98	-5.18456	-24.0771	-24.0269	-5.34843
25	-5.24214	-23.9963	-23.9464	-5.40923
25.02	-5.30126	-23.9172	-23.8676	-5.47157
25.04	-5.36194	-23.8396	-23.7904	-5.53548
25.06	-5.42422	-23.7635	-23.7149	-5.60101
25.08	-5.48812	-23.689	-23.641	-5.66817
25.1	-5.55367	-23.6161	-23.5687	-5.737
25.12	-5.62091	-23.5447	-23.498	-5.80754
25.14	-5.68987	-23.4749	-23.429	-5.8798
25.16	-5.76058	-23.4065	-23.3615	-5.95383
25.18	-5.83307	-23.3397	-23.2956	-6.02966
25.2	-5.90737	-23.2745	-23.2313	-6.10733
25.22	-5.98353	-23.2107	-23.1685	-6.18687
25.24	-6.06156	-23.1485	-23.1073	-6.26831
25.26	-6.14152	-23.0877	-23.0476	-6.35169
25.28	-6.22343	-23.0284	-22.9895	-6.43706
25.3	-6.30732	-22.9706	-22.9329	-6.52445
25.32	-6.39325	-22.9143	-22.8778	-6.6139
25.34	-6.48124	-22.8595	-22.8242	-6.70545
25.36	-6.57133	-22.8061	-22.7721	-6.79914
25.38	-6.66357	-22.7542	-22.7215	-6.89503
25.4	-6.75799	-22.7037	-22.6723	-6.99315
25.42	-6.85464	-22.6546	-22.6246	-7.09356
25.44	-6.95356	-22.607	-22.5784	-7.19629
25.46	-7.0548	-22.5608	-22.5335	-7.30141
25.48	-7.1584	-22.516	-22.4901	-7.40896
25.5	-7.2644	-22.4726	-22.4481	-7.519
25.52	-7.37287	-22.4306	-22.4076	-7.63157
25.54	-7.48385	-22.39	-22.3683	-7.74676
25.56	-7.59738	-22.3507	-22.3305	-7.8646
25.58	-7.71354	-22.3128	-22.294	-7.98516
25.6	-7.83237	-22.2762	-22.2589	-8.10852
25.62	-7.95393	-22.241	-22.2251	-8.23474
25.64	-8.07828	-22.2071	-22.1927	-8.36388
25.66	-8.20549	-22.1745	-22.1615	-8.49603
25.68	-8.33563	-22.1433	-22.1317	-8.63127
25.7	-8.46876	-22.1133	-22.1032	-8.76966
25.72	-8.60495	-22.0846	-22.0759	-8.91131
25.74	-8.74429	-22.0572	-22.0499	-9.0563
25.76	-8.88685	-22.0311	-22.0251	-9.20472
25.78	-9.03271	-22.0062	-22.0016	-9.35667
25.8	-9.18196	-21.9825	-21.9792	-9.51226
25.82	-9.3347	-21.9601	-21.9581	-9.67161
25.84	-9.49101	-21.9388	-21.9382	-9.83481
25.86	-9.651	-21.9188	-21.9195	-10.002
25.88	-9.81478	-21.9	-21.902	-10.1733
25.9	-9.98245	-21.8824	-21.8856	-10.3489
25.92	-10.1541	-21.8659	-21.8704	-10.5288
25.94	-10.33	-21.8506	-21.8562	-10.7134
25.96	-10.5101	-21.8364	-21.8433	-10.9026
25.98	-10.6946	-21.8234	-21.8314	-11.0967
26	-10.8836	-21.8115	-21.8206	-11.2959
26.02	-11.0774	-21.8007	-21.8109	-11.5004
26.04	-11.276	-21.791	-21.8022	-11.7104
26.06	-11.4798	-21.7824	-21.7947	-11.9261
26.08	-11.6887	-21.7749	-21.7881	-12.1477
26.1	-11.9031	-21.7684	-21.7826	-12.3756
26.12	-12.1231	-21.763	-21.7781	-12.6099
26.14	-12.349	-21.7586	-21.7746	-12.8511
26.16	-12.581	-21.7553	-21.7721	-13.0993
26.18	-12.8194	-21.753	-21.7706	-13.3551
26.2	-13.0644	-21.7516	-21.7701	-13.6186
26.22	-13.3163	-21.7513	-21.7705	-13.8905
26.24	-13.5755	-21.752	-21.7718	-14.171
26.26	-13.8422	-21.7536	-21.7741	-14.4607
26.28	-14.1169	-21.7562	-21.7773	-14.7601
26.3	-14.3998	-21.7597	-21.7814	-15.0698
26.32	-14.6915	-21.7641	-21.7864	-15.3903
26.34	-14.9923	-21.7695	-21.7923	-15.7224
26.36	-15.3028	-21.7758	-21.799	-16.0668
26.38	-15.6234	-21.783	-21.8066	-16.4243
26.4	-15.9546	-21.7911	-21.8151	-16.7959
26.42	-16.297	-21.8001	-21.8244	-17.1824
26.44	-16.6511	-21.8099	-21.8345	-17.585
26.46	-17.0178	-21.8206	-21.8454	-18.0049
26.48	-17.3974	-21.8322	-21.8572	-18.4433
26.5	-17.7908	-21.8446	-21.8697	-18.9018
26.52	-18.1987	-21.8577	-21.883	-19.3817
26.54	-18.6215	-21.8718	-21.897	-19.8848
26.56	-19.0601	-21.8866	-21.9118	-20.4128
26.58	-19.515	-21.9021	-21.9274	-20.9677
26.6	-19.9864	-21.9185	-21.9437	-21.5512
26.62	-20.4747	-21.9356	-21.9606	-22.1651
26.64	-20.9796	-21.9535	-21.9783	-22.8106
26.66	-21.5004	-21.9721	-21.9967	-23.4885
26.68	-22.0355	-21.9914	-22.0158	-24.1979
26.7	-22.5822	-22.0115	-22.0355	-24.9355
26.72	-23.1364	-22.0322	-22.0559	-25.694
26.74	-23.6914	-22.0536	-22.077	-26.4593
26.76	-24.238	-22.0757	-22.0986	-27.2075
26.78	-24.7632	-22.0985	-22.1209	-27.9015
26.8	-25.2504	-22.1219	-22.1437	-28.4897
26.82	-25.6792	-22.1459	-22.1672	-28.9113
26.84	-26.027	-22.1706	-22.1912	-29.1115
26.86	-26.2721	-22.1958	-22.2158	-29.0623
26.88	-26.3974	-22.2216	-22.2409	-28.7763
26.9	-26.3948	-22.248	-22.2666	-28.3001
26.92	-26.2672	-22.275	-22.2927	-27.6945
26.94	-26.0275	-22.3024	-22.3194	-27.016
26.96	-25.6956	-22.3304	-22.3465	-26.3074
26.98	-25.2943	-22.3589	-22.3741	-25.5976
27	-24.8452	-22.3879	-22.4021	-24.904
27.02	-24.3669	-22.4173	-22.4306	-24.2364
27.04	-23.8742	-22.4471	-22.4594	-23.5993
27.06	-23.3781	-22.4774	-22.4887	-22.9944
27.08	-22.8864	-22.5081	-22.5183	-22.4216
27.1	-22.4045	-22.5391	-22.5482	-21.8797
27.12	-21.9356	-22.5705	-22.5785	-21.367
27.14	-21.4819	-22.6022	-22.609	-20.8819
27.16	-21.0445	-22.6342	-22.6399	-20.4225
27.18	-20.6237	-22.6665	-22.6709	-19.9869
27.2	-20.2196	-22.699	-22.7022	-19.5734
27.22	-19.8318	-22.7317	-22.7337	-19.1805
27.24	-19.46	-22.7647	-22.7654	-18.8066
27.26	-19.1034	-22.7978	-22.7972	-18.4504
27.28	-18.7614	-22.831	-22.8291	-18.1108
27.3	-18.4333	-22.8643	-22.8611	-17.7864
27.32	-18.1185	-22.8976	-22.8932	-17.4765
27.34	-17.8163	-22.931	-22.9253	-17.1799
27.36	-17.5261	-22.9644	-22.9574	-16.8959
27.38	-17.2471	-22.9978	-22.9894	-16.6236
27.4	-16.9789	-23.031	-23.0213	-16.3625
27.42	-16.7209	-23.0642	-23.0531	-16.1118
27.44	-16.4726	-23.0972	-23.0848	-15.8709
27.46	-16.2334	-23.13	-23.1163	-15.6393
27.48	-16.003	-23.1625	-23.1476	-15.4165
27.5	-15.7808	-23.1948	-23.1786	-15.2021
27.52	-15.5666	-23.2267	-23.2093	-14.9955
27.54	-15.3598	-23.2583	-23.2396	-14.7965
27.56	-15.1602	-23.2894	-23.2696	-14.6046
27.58	-14.9674	-23.3201	-23.2991	-14.4195
27.6	-14.7811	-23.3503	-23.3281	-14.2409
27.62	-14.6011	-23.38	-23.3567	-14.0686
27.64	-14.427	-23.409	-23.3847	-13.9021
27.66	-14.2586	-23.4374	-23.412	-13.7413
27.68	-14.0956	-23.4652	-23.4388	-13.586
27.7	-13.9379	-23.4921	-23.4648	-13.4359
27.72	-13.7852	-23.5183	-23.4901	-13.2908
27.74	-13.6372	-23.5437	-23.5146	-13.1504
27.76	-13.4939	-23.5681	-23.5383	-13.0147
27.78	-13.3551	-23.5917	-23.5611	-12.8835
27.8	-13.2204	-23.6142	-23.583	-12.7565
27.82	-13.0899	-23.6358	-23.604	-12.6336
27.84	-12.9633	-23.6563	-23.6239	-12.5147
27.86	-12.8405	-23.6756	-23.6428	-12.3996
27.88	-12.7214	-23.6938	-23.6606	-12.2883
27.9	-12.6058	-23.7108	-23.6773	-12.1805
27.92	-12.4935	-23.7266	-23.6928	-12.0761
27.94	-12.3846	-23.7411	-23.7072	-11.9751
27.96	-12.2788	-23.7544	-23.7203	-11.8772
27.98	-12.176	-23.7662	-23.7321	-11.7825
28	-12.0762	-23.7767	-23.7427	-11.6908
28.02	-11.9793	-23.7858	-23.7519	-11.6021
28.04	-11.8851	-23.7934	-23.7597	-11.5161
28.06	-11.7935	-23.7996	-23.7662	-11.4329
28.08	-11.7045	-23.8044	-23.7713	-11.3523
28.1	-11.6179	-23.8076	-23.7749	-11.2742
28.12	-11.5338	-23.8093	-23.7771	-11.1987
28.14	-11.452	-23.8095	-23.7778	-11.1255
28.16	-11.3724	-23.8081	-23.7771	-11.0547
28.18	-11.2949	-23.8052	-23.7749	-10.9861
28.2	-11.2196	-23.8008	-23.7712	-10.9197
28.22	-11.1462	-23.7948	-23.766	-10.8554
28.24	-11.0749	-23.7872	-23.7594	-10.7932
28.26	-11.0054	-23.7781	-23.7512	-10.7329
28.28	-10.9377	-23.7675	-23.7415	-10.6746
28.3	-10.8718	-23.7553	-23.7304	-10.6181
28.32	-10.8076	-23.7417	-23.7178	-10.5634
28.34	-10.7451	-23.7265	-23.7037	-10.5104
28.36	-10.6841	-23.7099	-23.6883	-10.4591
28.38	-10.6247	-23.6918	-23.6713	-10.4094
28.4	-10.5668	-23.6723	-23.653	-10.3613
28.42	-10.5103	-23.6514	-23.6334	-10.3147
28.44	-10.4552	-23.6292	-23.6123	-10.2696
28.46	-10.4014	-23.6056	-23.59	-10.2259
28.48	-10.349	-23.5807	-23.5663	-10.1835
28.5	-10.2978	-23.5545	-23.5414	-10.1425
28.52	-10.2478	-23.5271	-23.5153	-10.1027
28.54	-10.199	-23.4985	-23.4879	-10.0641
28.56	-10.1512	-23.4688	-23.4595	-10.0267
28.58	-10.1046	-23.438	-23.4299	-9.99038
28.6	-10.0591	-23.4061	-23.3992	-9.95516
28.62	-10.0145	-23.3732	-23.3675	-9.92097
28.64	-9.97091	-23.3394	-23.3348	-9.88777
28.66	-9.92827	-23.3046	-23.3011	-9.85551
28.68	-9.88652	-23.2689	-23.2666	-9.82415
28.7	-9.84565	-23.2324	-23.2311	-9.79366
28.72	-9.80562	-23.1951	-23.1949	-9.76398
28.74	-9.76641	-23.157	-23.1578	-9.73509
28.76	-9.72797	-23.1183	-23.1201	-9.70694
28.78	-9.69028	-23.0789	-23.0816	-9.67949
28.8	-9.65331	-23.0389	-23.0425	-9.65271
28.82	-9.61704	-22.9983	-23.0027	-9.62656
28.84	-9.58144	-22.9572	-22.9624	-9.60101
28.86	-9.54649	-22.9156	-22.9216	-9.57602
28.88	-9.51216	-22.8736	-22.8803	-9.55155
28.9	-9.47842	-22.8312	-22.8386	-9.52758
28.92	-9.44526	-22.7885	-22.7964	-9.50406
28.94	-9.41266	-22.7454	-22.7539	-9.48097
28.96	-9.38058	-22.7021	-22.711	-9.45829
28.98	-9.34903	-22.6585	-22.6679	-9.43597
29	-9.31797	-22.6148	-22.6245	-9.41398
29.02	-9.28738	-22.5708	-22.5809	-9.39231
29.04	-9.25725	-22.5268	-22.5372	-9.37092
29.06	-9.22757	-22.4826	-22.4932	-9.34978
29.08	-9.19831	-22.4384	-22.4492	-9.32888
29.1	-9.16946	-22.3941	-22.4051	-9.30818
29.12	-9.14102	-22.3499	-22.3609	-9.28766
29.14	-9.11296	-22.3056	-22.3167	-9.26729
29.16	-9.08527	-22.2614	-22.2725	-9.24706
29.18	-9.05794	-22.2173	-22.2283	-9.22695
29.2	-9.03095	-22.1732	-22.1841	-9.20693
29.22	-9.00431	-22.1293	-22.1401	-9.18698
29.24	-8.978	-22.0856	-22.0961	-9.16709
29.26	-8.952	-22.042	-22.0523	-9.14723
29.28	-8.92631	-21.9985	-22.0086	-9.12739
29.3	-8.90092	-21.9553	-21.9651	-9.10756
29.32	-8.87583	-21.9123	-21.9218	-9.08772
29.34	-8.85102	-21.8696	-21.8786	-9.06785
29.36	-8.82649	-21.827	-21.8357	-9.04794
29.38	-8.80224	-21.7848	-21.793	-9.02799
29.4	-8.77825	-21.7428	-21.7506	-9.00796
29.42	-8.75453	-21.7011	-21.7084	-8.98787
29.44	-8.73106	-21.6598	-21.6666	-8.9677
29.46	-8.70785	-21.6187	-21.6249	-8.94743
29.48	-8.68489	-21.5779	-21.5836	-8.92706
29.5	-8.66217	-21.5375	-21.5426	-8.90658
29.52	-8.6397	-21.4974	-21.502	-8.886
29.54	-8.61747	-21.4577	-21.4616	-8.86529
29.56	-8.59548	-21.4183	-21.4216	-8.84446
29.58	-8.57372	-21.3793	-21.382	-8.8235
29.6	-8.5522	-21.3406	-21.3427	-8.8024
29.62	-8.53091	-21.3024	-21.3037	-8.78118
29.64	-8.50985	-21.2644	-21.2651	-8.75981
29.66	-8.48902	-21.2269	-21.2269	-8.73831
29.68	-8.46843	-21.1897	-21.189	-8.71667
29.7	-8.44805	-21.1529	-21.1516	-8.69489
29.72	-8.42791	-21.1165	-21.1145	-8.67298
29.74	-8.40799	-21.0804	-21.0778	-8.65093
29.76	-8.3883	-21.0448	-21.0414	-8.62874
29.78	-8.36884	-21.0095	-21.0055	-8.60642
29.8	-8.3496	-20.9746	-20.9699	-8.58397
29.82	-8.33059	-20.9401	-20.9348	-8.56139
29.84	-8.31181	-20.9059	-20.9	-8.53869
29.86	-8.29325	-20.8722	-20.8656	-8.51587
29.88	-8.27492	-20.8388	-20.8316	-8.49294
29.9	-8.25681	-20.8057	-20.7979	-8.46989
29.92	-8.23893	-20.773	-20.7647	-8.44674
29.94	-8.22128	-20.7407	-20.7318	-8.4235
29.96	-8.20385	-20.7088	-20.6993	-8.40016
29.98	-8.18664	-20.6772	-20.6672	-8.37673
30	-8.16967	-20.646	-20.6354	-8.35322
30.02	-8.15292	-20.6151	-20.6041	-8.32964
30.04	-8.13639	-20.5845	-20.5731	-8.306
30.06	-8.12009	-20.5543	-20.5424	-8.28229
30.08	-8.10401	-20.5244	-20.5121	-8.25853
30.1	-8.08816	-20.4949	-20.4822	-8.23472
30.12	-8.07253	-20.4657	-20.4526	-8.21088
30.14	-8.05712	-20.4368	-20.4234	-8.187
30.16	-8.04193	-20.4082	-20.3945	-8.1631
30.18	-8.02696	-20.3799	-20.3659	-8.13919
30.2	-8.01221	-20.3519	-20.3377	-8.11527
30.22	-7.99768	-20.3243	-20.3098	-8.09135
30.24	-7.98336	-20.2969	-20.2823	-8.06743
30.26	-7.96926	-20.2698	-20.255	-8.04353
30.28	-7.95537	-20.243	-20.2281	-8.01966
30.3	-7.94169	-20.2165	-20.2015	-7.99581
30.32	-7.92822	-20.1902	-20.1752	-7.972
30.34	-7.91495	-20.1642	-20.1492	-7.94823
30.36	-7.90189	-20.1385	-20.1234	-7.92452
30.38	-7.88903	-20.1131	-20.098	-7.90087
30.4	-7.87636	-20.0878	-20.0729	-7.87728
30.42	-7.86389	-20.0629	-20.048	-7.85376
30.44	-7.85161	-20.0382	-20.0234	-7.83033
30.46	-7.83953	-20.0137	-19.9991	-7.80698
30.48	-7.82762	-19.9895	-19.9751	-7.78372
30.5	-7.8159	-19.9655	-19.9513	-7.76056
30.52	-7.80436	-19.9417	-19.9278	-7.73751
30.54	-7.79299	-19.9182	-19.9045	-7.71457
30.56	-7.78179	-19.8949	-19.8815	-7.69174
30.58	-7.77076	-19.8718	-19.8588	-7.66904
30.6	-7.75989	-19.8489	-19.8362	-7.64646
30.62	-7.74918	-19.8263	-19.814	-7.62401
30.64	-7.73863	-19.8038	-19.7919	-7.60171
30.66	-7.72822	-19.7816	-19.7701	-7.57954
30.68	-7.71796	-19.7595	-19.7485	-7.55752
30.7	-7.70784	-19.7377	-19.7272	-7.53566
30.72	-7.69786	-19.7161	-19.7061	-7.51394
30.74	-7.68801	-19.6947	-19.6852	-7.49239
30.76	-7.67828	-19.6735	-19.6645	-7.471
30.78	-7.66868	-19.6525	-19.6441	-7.44977
30.8	-7.6592	-19.6317	-19.6238	-7.42872
30.82	-7.64983	-19.6111	-19.6038	-7.40783
30.84	-7.64056	-19.5907	-19.584	-7.38713
30.86	-7.63141	-19.5706	-19.5644	-7.3666
30.88	-7.62235	-19.5506	-19.5451	-7.34625
30.9	-7.61338	-19.5308	-19.5259	-7.32608
30.92	-7.6045	-19.5112	-19.507	-7.30611
30.94	-7.59571	-19.4919	-19.4882	-7.28631
30.96	-7.587	-19.4727	-19.4697	-7.26671
30.98	-7.57836	-19.4538	-19.4514	-7.2473
31	-7.5698	-19.4351	-19.4333	-7.22809
31.02	-7.5613	-19.4166	-19.4155	-7.20906
31.04	-7.55287	-19.3983	-19.3978	-7.19024
31.06	-7.5445	-19.3802	-19.3804	-7.17161
31.08	-7.53618	-19.3624	-19.3632	-7.15318
31.1	-7.52791	-19.3448	-19.3462	-7.13495
31.12	-7.51968	-19.3274	-19.3294	-7.11691
31.14	-7.51151	-19.3102	-19.3128	-7.09909
31.16	-7.50337	-19.2933	-19.2965	-7.08146
31.18	-7.49527	-19.2766	-19.2804	-7.06403
31.2	-7.4872	-19.2602	-19.2645	-7.04681
31.22	-7.47916	-19.244	-19.2488	-7.02979
31.24	-7.47115	-19.228	-19.2334	-7.01298
31.26	-7.46317	-19.2123	-19.2182	-6.99637
31.28	-7.45521	-19.1969	-19.2033	-6.97996
31.3	-7.44726	-19.1817	-19.1886	-6.96376
31.32	-7.43934	-19.1668	-19.1741	-6.94777
31.34	-7.43144	-19.1521	-19.1599	-6.93197
31.36	-7.42354	-19.1377	-19.1459	-6.91639
31.38	-7.41567	-19.1236	-19.1322	-6.90101
31.4	-7.4078	-19.1098	-19.1187	-6.88584
31.42	-7.39995	-19.0962	-19.1055	-6.87087
31.44	-7.3921	-19.0829	-19.0925	-6.85611
31.46	-7.38427	-19.0699	-19.0797	-6.84156
31.48	-7.37645	-19.0572	-19.0673	-6.82721
31.5	-7.36863	-19.0448	-19.0551	-6.81307
31.52	-7.36083	-19.0327	-19.0431	-6.79913
31.54	-7.35303	-19.0208	-19.0314	-6.7854
31.56	-7.34525	-19.0093	-19.02	-6.77188
31.58	-7.33748	-18.998	-19.0088	-6.75857
31.6	-7.32972	-18.987	-18.9979	-6.74546
31.62	-7.32197	-18.9764	-18.9873	-6.73256
31.64	-7.31424	-18.966	-18.9769	-6.71987
31.66	-7.30653	-18.9559	-18.9668	-6.70738
31.68	-7.29883	-18.9461	-18.9569	-6.6951
31.7	-7.29116	-18.9366	-18.9474	-6.68304
31.72	-7.28351	-18.9274	-18.938	-6.67118
31.74	-7.27589	-18.9185	-18.929	-6.65953
31.76	-7.26829	-18.9099	-18.9201	-6.64809
31.78	-7.26073	-18.9016	-18.9116	-6.63686
31.8	-7.2532	-18.8935	-18.9033	-6.62584
31.82	-7.24571	-18.8858	-18.8952	-6.61504
31.84	-7.23826	-18.8783	-18.8874	-6.60444
31.86	-7.23086	-18.871	-18.8799	-6.59406
31.88	-7.2235	-18.8641	-18.8725	-6.5839
31.9	-7.2162	-18.8574	-18.8654	-6.57394
31.92	-7.20896	-18.851	-18.8586	-6.56421
31.94	-7.20178	-18.8448	-18.8519	-6.55469
31.96	-7.19467	-18.8388	-18.8455	-6.54538
31.98	-7.18763	-18.8331	-18.8393	-6.5363
32	-7.18067	-18.8277	-18.8333	-6.52744
32.02	-7.17379	-18.8224	-18.8275	-6.51879
32.04	-7.167	-18.8174	-18.8219	-6.51037
32.06	-7.1603	-18.8125	-18.8164	-6.50217
32.08	-7.1537	-18.8078	-18.8111	-6.4942
32.1	-7.1472	-18.8034	-18.806	-6.48645
32.12	-7.14081	-18.799	-18.8011	-6.47893
32.14	-7.13454	-18.7949	-18.7962	-6.47164
32.16	-7.12839	-18.7909	-18.7916	-6.46458
32.18	-7.12238	-18.787	-18.787	-6.45775
32.2	-7.11649	-18.7832	-18.7825	-6.45116
32.22	-7.11074	-18.7795	-18.7781	-6.4448
32.24	-7.10515	-18.776	-18.7738	-6.43868
32.26	-7.0997	-18.7725	-18.7696	-6.4328
32.28	-7.09442	-18.769	-18.7655	-6.42716
32.3	-7.0893	-18.7656	-18.7613	-6.42177
32.32	-7.08436	-18.7622	-18.7572	-6.41662
32.34	-7.07961	-18.7588	-18.7531	-6.41172
32.36	-7.07503	-18.7554	-18.749	-6.40707
32.38	-7.07066	-18.752	-18.7449	-6.40268
32.4	-7.06649	-18.7485	-18.7407	-6.39854
32.42	-7.06252	-18.745	-18.7365	-6.39466
32.44	-7.05878	-18.7414	-18.7322	-6.39104
32.46	-7.05526	-18.7377	-18.7278	-6.38768
32.48	-7.05197	-18.7338	-18.7233	-6.38459
32.5	-7.04892	-18.7299	-18.7187	-6.38177
32.52	-7.04611	-18.7257	-18.7139	-6.37923
32.54	-7.04357	-18.7214	-18.709	-6.37696
32.56	-7.04128	-18.7168	-18.7039	-6.37497
32.58	-7.03926	-18.7121	-18.6986	-6.37326
32.6	-7.03752	-18.7071	-18.693	-6.37184
32.62	-7.03607	-18.7018	-18.6873	-6.37071
32.64	-7.03491	-18.6962	-18.6812	-6.36987
32.66	-7.03405	-18.6904	-18.6749	-6.36933
32.68	-7.03349	-18.6842	-18.6683	-6.36909
32.7	-7.03326	-18.6777	-18.6614	-6.36916
32.72	-7.03334	-18.6708	-18.6542	-6.36954
32.74	-7.03376	-18.6635	-18.6466	-6.37023
32.76	-7.03451	-18.6558	-18.6386	-6.37124
32.78	-7.03562	-18.6477	-18.6303	-6.37258
32.8	-7.03707	-18.6392	-18.6215	-6.37424
32.82	-7.03889	-18.6302	-18.6124	-6.37623
32.84	-7.04108	-18.6207	-18.6028	-6.37857
32.86	-7.04365	-18.6107	-18.5927	-6.38124
32.88	-7.0466	-18.6002	-18.5822	-6.38426
32.9	-7.04995	-18.5892	-18.5712	-6.38764
32.92	-7.05369	-18.5777	-18.5597	-6.39137
32.94	-7.05784	-18.5656	-18.5477	-6.39547
32.96	-7.06241	-18.553	-18.5351	-6.39994
32.98	-7.0674	-18.5398	-18.5221	-6.40478
33	-7.07282	-18.526	-18.5085	-6.41
33.02	-7.07868	-18.5116	-18.4943	-6.41561
33.04	-7.08498	-18.4966	-18.4796	-6.42161
33.06	-7.09174	-18.481	-18.4643	-6.42801
33.08	-7.09895	-18.4647	-18.4484	-6.43482
33.1	-7.10663	-18.4479	-18.4319	-6.44203
33.12	-7.11478	-18.4304	-18.4149	-6.44967
33.14	-7.12341	-18.4123	-18.3972	-6.45773
33.16	-7.13252	-18.3936	-18.3789	-6.46622
33.18	-7.14212	-18.3742	-18.3601	-6.47515
33.2	-7.15223	-18.3542	-18.3406	-6.48452
33.22	-7.16283	-18.3336	-18.3206	-6.49434
33.24	-7.17395	-18.3123	-18.2999	-6.50462
33.26	-7.18558	-18.2905	-18.2786	-6.51537
33.28	-7.19774	-18.268	-18.2568	-6.52658
33.3	-7.21042	-18.2448	-18.2343	-6.53828
33.32	-7.22363	-18.2211	-18.2113	-6.55046
33.34	-7.23737	-18.1968	-18.1877	-6.56313
33.36	-7.25166	-18.1719	-18.1635	-6.5763
33.38	-7.26649	-18.1465	-18.1388	-6.58997
33.4	-7.28187	-18.1205	-18.1135	-6.60416
33.42	-7.29781	-18.0939	-18.0876	-6.61887
33.44	-7.3143	-18.0668	-18.0613	-6.63411
33.46	-7.33134	-18.0391	-18.0344	-6.64988
33.48	-7.34895	-18.011	-18.007	-6.66619
33.5	-7.36713	-17.9824	-17.9791	-6.68304
33.52	-7.38586	-17.9533	-17.9508	-6.70045
33.54	-7.40517	-17.9238	-17.922	-6.71842
33.56	-7.42504	-17.8938	-17.8928	-6.73695
33.58	-7.44548	-17.8635	-17.8631	-6.75606
33.6	-7.46649	-17.8327	-17.8331	-6.77574
33.62	-7.48807	-17.8016	-17.8027	-6.796
33.64	-7.51021	-17.7701	-17.7719	-6.81686
33.66	-7.53292	-17.7383	-17.7408	-6.8383
33.68	-7.55619	-17.7062	-17.7093	-6.86035
33.7	-7.58002	-17.6738	-17.6776	-6.883
33.72	-7.6044	-17.6412	-17.6456	-6.90626
33.74	-7.62934	-17.6083	-17.6133	-6.93013
33.76	-7.65483	-17.5753	-17.5808	-6.95461
33.78	-7.68086	-17.542	-17.5481	-6.97971
33.8	-7.70742	-17.5086	-17.5152	-7.00544
33.82	-7.73451	-17.4751	-17.4822	-7.03179
33.84	-7.76212	-17.4415	-17.449	-7.05877
33.86	-7.79024	-17.4077	-17.4157	-7.08637
33.88	-7.81886	-17.374	-17.3824	-7.1146
33.9	-7.84797	-17.3401	-17.3489	-7.14347
33.92	-7.87756	-17.3063	-17.3155	-7.17296
33.94	-7.90761	-17.2725	-17.282	-7.20308
33.96	-7.93811	-17.2387	-17.2485	-7.23383
33.98	-7.96905	-17.205	-17.2151	-7.2652
34	-8.00041	-17.1714	-17.1817	-7.29719
34.02	-8.03217	-17.1379	-17.1484	-7.3298
34.04	-8.06431	-17.1046	-17.1151	-7.36303
34.06	-8.09681	-17.0714	-17.0821	-7.39686
34.08	-8.12966	-17.0383	-17.0491	-7.43129
34.1	-8.16283	-17.0055	-17.0164	-7.46632
34.12	-8.19629	-16.9729	-16.9838	-7.50193
34.14	-8.23002	-16.9406	-16.9515	-7.53812
34.16	-8.26399	-16.9085	-16.9193	-7.57487
34.18	-8.29818	-16.8767	-16.8875	-7.61218
34.2	-8.33255	-16.8452	-16.8559	-7.65003
34.22	-8.36708	-16.8141	-16.8247	-7.6884
34.24	-8.40173	-16.7833	-16.7937	-7.72729
34.26	-8.43646	-16.7529	-16.7631	-7.76667
34.28	-8.47125	-16.7228	-16.7329	-7.80652
34.3	-8.50605	-16.6932	-16.703	-7.84682
34.32	-8.54082	-16.664	-16.6735	-7.88756
34.34	-8.57553	-16.6353	-16.6445	-7.92871
34.36	-8.61013	-16.607	-16.6159	-7.97024
34.38	-8.64458	-16.5791	-16.5877	-8.01213
34.4	-8.67883	-16.5518	-16.56	-8.05434
34.42	-8.71284	-16.525	-16.5328	-8.09686
34.44	-8.74656	-16.4987	-16.5061	-8.13964
34.46	-8.77994	-16.473	-16.4799	-8.18265
34.48	-8.81293	-16.4478	-16.4543	-8.22585
34.5	-8.84548	-16.4231	-16.4292	-8.26921
34.52	-8.87753	-16.3991	-16.4046	-8.31268
34.54	-8.90904	-16.3756	-16.3807	-8.35622
34.56	-8.93994	-16.3528	-16.3573	-8.39979
34.58	-8.97019	-16.3306	-16.3345	-8.44334
34.6	-8.99972	-16.309	-16.3124	-8.48682
34.62	-9.02848	-16.288	-16.2909	-8.53018
34.64	-9.05641	-16.2677	-16.27	-8.57336
34.66	-9.08346	-16.2481	-16.2498	-8.61632
34.68	-9.10956	-16.2291	-16.2302	-8.65898
34.7	-9.13467	-16.2109	-16.2113	-8.70129
34.72	-9.15872	-16.1933	-16.1932	-8.74319
34.74	-9.18166	-16.1764	-16.1757	-8.78461
34.76	-9.20343	-16.1602	-16.1589	-8.82549
34.78	-9.22398	-16.1448	-16.1428	-8.86576
34.8	-9.24325	-16.13	-16.1274	-8.90535
34.82	-9.2612	-16.116	-16.1128	-8.94419
34.84	-9.27777	-16.1028	-16.0989	-8.98221
34.86	-9.29292	-16.0903	-16.0858	-9.01934
34.88	-9.30661	-16.0785	-16.0734	-9.05549
34.9	-9.31878	-16.0675	-16.0618	-9.0906
34.92	-9.3294	-16.0572	-16.0509	-9.12459
34.94	-9.33842	-16.0478	-16.0409	-9.15739
34.96	-9.34583	-16.0391	-16.0316	-9.18891
34.98	-9.35158	-16.0311	-16.023	-9.21909
35	-9.35565	-16.024	-16.0153	-9.24786
35.02	-9.35802	-16.0176	-16.0084	-9.27513
35.04	-9.35865	-16.012	-16.0022	-9.30084
35.06	-9.35754	-16.0072	-15.9969	-9.32492
35.08	-9.35468	-16.0032	-15.9924	-9.3473
35.1	-9.35006	-16	-15.9886	-9.36792
35.12	-9.34367	-15.9976	-15.9857	-9.38671
35.14	-9.33552	-15.9959	-15.9836	-9.40362
35.16	-9.3256	-15.9951	-15.9823	-9.4186
35.18	-9.31393	-15.9951	-15.9818	-9.43158
35.2	-9.30052	-15.9958	-15.9822	-9.44254
35.22	-9.28539	-15.9973	-15.9833	-9.45142
35.24	-9.26856	-15.9997	-15.9853	-9.45819
35.26	-9.25006	-16.0028	-15.988	-9.46281
35.28	-9.2299	-16.0067	-15.9916	-9.46528
35.3	-9.20814	-16.0113	-15.996	-9.46555
35.32	-9.1848	-16.0168	-16.0012	-9.46363
35.34	-9.15992	-16.023	-16.0072	-9.45949
35.36	-9.13355	-16.03	-16.014	-9.45316
35.38	-9.10573	-16.0378	-16.0216	-9.44461
35.4	-9.07652	-16.0464	-16.03	-9.43387
35.42	-9.04595	-16.0557	-16.0392	-9.42096
35.44	-9.01409	-16.0657	-16.0492	-9.40589
35.46	-8.98099	-16.0765	-16.0599	-9.3887
35.48	-8.94671	-16.088	-16.0715	-9.36942
35.5	-8.9113	-16.1003	-16.0838	-9.34809
35.52	-8.87484	-16.1133	-16.0968	-9.32476
35.54	-8.83737	-16.127	-16.1106	-9.29948
35.56	-8.79896	-16.1414	-16.1252	-9.2723
35.58	-8.75967	-16.1565	-16.1405	-9.24328
35.6	-8.71957	-16.1723	-16.1565	-9.21248
35.62	-8.67872	-16.1888	-16.1733	-9.17998
35.64	-8.63718	-16.206	-16.1907	-9.14585
35.66	-8.59502	-16.2238	-16.2089	-9.11016
35.68	-8.5523	-16.2423	-16.2277	-9.07298
35.7	-8.50907	-16.2614	-16.2472	-9.03439
35.72	-8.46541	-16.2811	-16.2674	-8.99448
35.74	-8.42138	-16.3014	-16.2882	-8.95332
35.76	-8.37703	-16.3223	-16.3097	-8.91101
35.78	-8.33242	-16.3438	-16.3318	-8.86762
35.8	-8.28761	-16.3659	-16.3545	-8.82323
35.82	-8.24265	-16.3885	-16.3778	-8.77794
35.84	-8.19761	-16.4117	-16.4017	-8.73183
35.86	-8.15254	-16.4354	-16.4261	-8.68497
35.88	-8.10748	-16.4596	-16.4511	-8.63745
35.9	-8.06249	-16.4843	-16.4767	-8.58937
35.92	-8.01762	-16.5095	-16.5027	-8.54078
35.94	-7.97291	-16.5351	-16.5292	-8.49178
35.96	-7.92842	-16.5612	-16.5562	-8.44244
35.98	-7.88418	-16.5877	-16.5837	-8.39284
36	-7.84024	-16.6146	-16.6116	-8.34305
36.02	-7.79664	-16.6419	-16.64	-8.29314
36.04	-7.75341	-16.6696	-16.6687	-8.24319
36.06	-7.7106	-16.6976	-16.6978	-8.19326
36.08	-7.66825	-16.7259	-16.7273	-8.14341
36.1	-7.62638	-16.7546	-16.7571	-8.09371
36.12	-7.58503	-16.7836	-16.7872	-8.04423
36.14	-7.54422	-16.8128	-16.8176	-7.99501
36.16	-7.504	-16.8423	-16.8483	-7.94611
36.18	-7.46438	-16.872	-16.8793	-7.89759
36.2	-7.42539	-16.9019	-16.9105	-7.8495
36.22	-7.38705	-16.932	-16.9418	-7.80188
36.24	-7.3494	-16.9623	-16.9734	-7.75479
36.26	-7.31244	-16.9927	-17.0051	-7.70826
36.28	-7.27621	-17.0233	-17.0369	-7.66234
36.3	-7.24071	-17.0539	-17.0689	-7.61707
36.32	-7.20596	-17.0847	-17.101	-7.57248
36.34	-7.17199	-17.1155	-17.1331	-7.52861
36.36	-7.1388	-17.1464	-17.1652	-7.48548
36.38	-7.1064	-17.1773	-17.1974	-7.44314
36.4	-7.07481	-17.2082	-17.2296	-7.40161
36.42	-7.04404	-17.2391	-17.2617	-7.3609
36.44	-7.01409	-17.27	-17.2938	-7.32106
36.46	-6.98498	-17.3008	-17.3258	-7.2821
36.48	-6.95671	-17.3316	-17.3577	-7.24404
36.5	-6.92928	-17.3622	-17.3895	-7.2069
36.52	-6.9027	-17.3928	-17.4212	-7.1707
36.54	-6.87697	-17.4232	-17.4527	-7.13545
36.56	-6.85209	-17.4536	-17.4841	-7.10116
36.58	-6.82806	-17.4837	-17.5152	-7.06784
36.6	-6.80488	-17.5137	-17.5461	-7.03552
36.62	-6.78255	-17.5435	-17.5768	-7.00419
36.64	-6.76107	-17.5731	-17.6073	-6.97386
36.66	-6.74043	-17.6025	-17.6375	-6.94454
36.68	-6.72062	-17.6317	-17.6673	-6.91623
36.7	-6.70165	-17.6606	-17.6969	-6.88894
36.72	-6.6835	-17.6893	-17.7262	-6.86266
36.74	-6.66617	-17.7177	-17.7552	-6.83741
36.76	-6.64965	-17.7459	-17.7838	-6.81316
36.78	-6.63392	-17.7737	-17.8121	-6.78994
36.8	-6.61898	-17.8013	-17.84	-6.76772
36.82	-6.60481	-17.8287	-17.8676	-6.74651
36.84	-6.59141	-17.8557	-17.8947	-6.7263
36.86	-6.57876	-17.8824	-17.9215	-6.70709
36.88	-6.56685	-17.9088	-17.948	-6.68886
36.9	-6.55565	-17.9349	-17.974	-6.67162
36.92	-6.54517	-17.9607	-17.9996	-6.65534
36.94	-6.53537	-17.9862	-18.0249	-6.64002
36.96	-6.52624	-18.0114	-18.0497	-6.62565
36.98	-6.51778	-18.0363	-18.0742	-6.61221
37	-6.50994	-18.0608	-18.0983	-6.5997
37.02	-6.50273	-18.0851	-18.1219	-6.58809
37.04	-6.49611	-18.1091	-18.1452	-6.57738
37.06	-6.49008	-18.1328	-18.1682	-6.56754
37.08	-6.4846	-18.1562	-18.1907	-6.55856
37.1	-6.47966	-18.1793	-18.2129	-6.55043
37.12	-6.47523	-18.2021	-18.2348	-6.54312
37.14	-6.4713	-18.2247	-18.2563	-6.53662
37.16	-6.46784	-18.2471	-18.2775	-6.5309
37.18	-6.46482	-18.2692	-18.2984	-6.52595
37.2	-6.46223	-18.2911	-18.319	-6.52175
37.22	-6.46004	-18.3127	-18.3393	-6.51827
37.24	-6.45822	-18.3342	-18.3593	-6.51549
37.26	-6.45676	-18.3555	-18.3791	-6.51339
37.28	-6.45563	-18.3766	-18.3986	-6.51195
37.3	-6.4548	-18.3975	-18.4179	-6.51113
37.32	-6.45424	-18.4183	-18.437	-6.51093
37.34	-6.45394	-18.439	-18.456	-6.5113
37.36	-6.45387	-18.4596	-18.4748	-6.51223
37.38	-6.45401	-18.4801	-18.4935	-6.5137
37.4	-6.45432	-18.5005	-18.512	-6.51566
37.42	-6.45478	-18.5208	-18.5305	-6.51811
37.44	-6.45538	-18.5412	-18.5489	-6.521
37.46	-6.45608	-18.5615	-18.5673	-6.52432
37.48	-6.45685	-18.5818	-18.5856	-6.52803
37.5	-6.45769	-18.6022	-18.604	-6.53211
37.52	-6.45856	-18.6226	-18.6224	-6.53652
37.54	-6.45944	-18.6431	-18.6408	-6.54125
37.56	-6.4603	-18.6637	-18.6594	-6.54626
37.58	-6.46113	-18.6843	-18.678	-6.55152
37.6	-6.4619	-18.7052	-18.6968	-6.55701
37.62	-6.46259	-18.7261	-18.7157	-6.56269
37.64	-6.46318	-18.7473	-18.7349	-6.56854
37.66	-6.46366	-18.7686	-18.7542	-6.57453
37.68	-6.46399	-18.7902	-18.7738	-6.58062
37.7	-6.46416	-18.8119	-18.7936	-6.5868
37.72	-6.46417	-18.834	-18.8138	-6.59303
37.74	-6.46397	-18.8563	-18.8342	-6.59929
37.76	-6.46357	-18.8789	-18.855	-6.60554
37.78	-6.46295	-18.9019	-18.8762	-6.61177
37.8	-6.46209	-18.9252	-18.8977	-6.61794
37.82	-6.46098	-18.9488	-18.9196	-6.62402
37.84	-6.45961	-18.9728	-18.942	-6.63
37.86	-6.45796	-18.9972	-18.9649	-6.63585
37.88	-6.45603	-19.0221	-18.9882	-6.64154
37.9	-6.4538	-19.0473	-19.012	-6.64704
37.92	-6.45127	-19.073	-19.0363	-6.65234
37.94	-6.44844	-19.0992	-19.0612	-6.65742
37.96	-6.44529	-19.1259	-19.0867	-6.66225
37.98	-6.44182	-19.153	-19.1127	-6.66681
38	-6.43802	-19.1807	-19.1394	-6.67107
38.02	-6.4339	-19.2089	-19.1666	-6.67503
38.04	-6.42946	-19.2376	-19.1945	-6.67867
38.06	-6.42468	-19.2669	-19.2231	-6.68196
38.08	-6.41958	-19.2968	-19.2523	-6.6849
38.1	-6.41415	-19.3273	-19.2823	-6.68746
38.12	-6.40839	-19.3583	-19.3129	-6.68963
38.14	-6.40231	-19.39	-19.3443	-6.6914
38.16	-6.39592	-19.4223	-19.3764	-6.69276
38.18	-6.38921	-19.4552	-19.4092	-6.6937
38.2	-6.3822	-19.4888	-19.4428	-6.6942
38.22	-6.37488	-19.523	-19.4772	-6.69427
38.24	-6.36728	-19.5578	-19.5123	-6.69388
38.26	-6.35938	-19.5934	-19.5482	-6.69305
38.28	-6.35121	-19.6295	-19.585	-6.69175
38.3	-6.34277	-19.6664	-19.6225	-6.68999
38.32	-6.33408	-19.704	-19.6609	-6.68776
38.34	-6.32513	-19.7422	-19.7	-6.68506
38.36	-6.31594	-19.7811	-19.74	-6.68189
38.38	-6.30653	-19.8207	-19.7809	-6.67825
38.4	-6.2969	-19.861	-19.8225	-6.67414
38.42	-6.28707	-19.9021	-19.865	-6.66956
38.44	-6.27704	-19.9438	-19.9083	-6.66451
38.46	-6.26682	-19.9862	-19.9525	-6.659
38.48	-6.25644	-20.0293	-19.9974	-6.65302
38.5	-6.24589	-20.073	-20.0432	-6.64659
38.52	-6.2352	-20.1175	-20.0899	-6.63971
38.54	-6.22436	-20.1627	-20.1373	-6.63238
38.56	-6.2134	-20.2085	-20.1856	-6.62461
38.58	-6.20232	-20.2551	-20.2347	-6.61641
38.6	-6.19113	-20.3023	-20.2846	-6.60778
38.62	-6.17984	-20.3501	-20.3353	-6.59873
38.64	-6.16847	-20.3986	-20.3867	-6.58926
38.66	-6.15702	-20.4478	-20.4389	-6.57939
38.68	-6.1455	-20.4976	-20.4919	-6.56912
38.7	-6.13391	-20.5481	-20.5457	-6.55846
38.72	-6.12227	-20.5991	-20.6001	-6.54741
38.74	-6.11058	-20.6508	-20.6553	-6.53599
38.76	-6.09885	-20.703	-20.7111	-6.5242
38.78	-6.08708	-20.7558	-20.7677	-6.51205
38.8	-6.07527	-20.8092	-20.8248	-6.49955
38.82	-6.06344	-20.8631	-20.8826	-6.48669
38.84	-6.05158	-20.9176	-20.9411	-6.4735
38.86	-6.0397	-20.9726	-21	-6.45998
38.88	-6.02779	-21.028	-21.0596	-6.44612
38.9	-6.01586	-21.084	-21.1197	-6.43195
38.92	-6.00391	-21.1404	-21.1802	-6.41745
38.94	-5.99193	-21.1972	-21.2413	-6.40265
38.96	-5.97993	-21.2544	-21.3027	-6.38753
38.98	-5.9679	-21.312	-21.3646	-6.37212
39	-5.95584	-21.37	-21.4268	-6.3564
39.02	-5.94374	-21.4283	-21.4894	-6.34039
39.04	-5.9316	-21.4869	-21.5522	-6.32408
39.06	-5.91941	-21.5458	-21.6153	-6.30747
39.08	-5.90716	-21.605	-21.6787	-6.29058
39.1	-5.89486	-21.6644	-21.7421	-6.27339
39.12	-5.88248	-21.724	-21.8057	-6.25592
39.14	-5.87002	-21.7838	-21.8694	-6.23815
39.16	-5.85747	-21.8437	-21.9332	-6.2201
39.18	-5.84482	-21.9037	-21.9969	-6.20175
39.2	-5.83207	-21.9638	-22.0606	-6.18311
39.22	-5.81918	-22.024	-22.1241	-6.16417
39.24	-5.80617	-22.0841	-22.1876	-6.14493
39.26	-5.793	-22.1443	-22.2508	-6.1254
39.28	-5.77968	-22.2044	-22.3138	-6.10556
39.3	-5.76618	-22.2645	-22.3765	-6.08541
39.32	-5.7525	-22.3244	-22.4388	-6.06496
39.34	-5.73861	-22.3842	-22.5008	-6.04419
39.36	-5.72451	-22.4438	-22.5623	-6.0231
39.38	-5.71018	-22.5032	-22.6233	-6.00169
39.4	-5.69561	-22.5624	-22.6838	-5.97996
39.42	-5.68078	-22.6213	-22.7436	-5.95789
39.44	-5.66568	-22.6799	-22.8029	-5.9355
39.46	-5.65029	-22.7382	-22.8615	-5.91276
39.48	-5.63461	-22.7961	-22.9193	-5.88968
39.5	-5.61861	-22.8536	-22.9764	-5.86625
39.52	-5.60229	-22.9107	-23.0327	-5.84248
39.54	-5.58562	-22.9673	-23.0881	-5.81835
39.56	-5.56861	-23.0235	-23.1427	-5.79387
39.58	-5.55124	-23.0792	-23.1963	-5.76903
39.6	-5.53349	-23.1343	-23.249	-5.74383
39.62	-5.51536	-23.1889	-23.3007	-5.71827
39.64	-5.49684	-23.2429	-23.3514	-5.69234
39.66	-5.47791	-23.2963	-23.401	-5.66605
39.68	-5.45857	-23.3491	-23.4496	-5.6394
39.7	-5.43882	-23.4012	-23.4972	-5.61238
39.72	-5.41865	-23.4527	-23.5436	-5.585
39.74	-5.39805	-23.5036	-23.589	-5.55726
39.76	-5.37701	-23.5537	-23.6332	-5.52917
39.78	-5.35554	-23.6032	-23.6764	-5.50072
39.8	-5.33364	-23.652	-23.7184	-5.47192
39.82	-5.3113	-23.7001	-23.7593	-5.44278
39.84	-5.28852	-23.7475	-23.7992	-5.4133
39.86	-5.26531	-23.7941	-23.8379	-5.38348
39.88	-5.24166	-23.8401	-23.8756	-5.35335
39.9	-5.21759	-23.8853	-23.9122	-5.3229
39.92	-5.1931	-23.9298	-23.9478	-5.29214
39.94	-5.16819	-23.9736	-23.9824	-5.26109
39.96	-5.14288	-24.0167	-24.016	-5.22975
39.98	-5.11717	-24.0591	-24.0487	-5.19814
40	-5.09107	-24.1009	-24.0804	-5.16627

## Sheet: Figure 10
Frequency / GHz	S11	S21	S22	S31	S33	S41	S44
------------------------	----------------------------------------------	----------------------------------------------	----------------------------------------------	----------------------------------------------	----------------------------------------------	----------------------------------------------	----------------------------------------------
20	-1.81728	-21.7579	-1.81326	-40.5327	-0.439982	-40.9721	-0.439929
20.02	-1.82287	-21.773	-1.81882	-40.5021	-0.43796	-40.919	-0.437908
20.04	-1.82863	-21.7865	-1.82456	-40.4758	-0.435271	-40.8665	-0.435221
20.06	-1.83456	-21.7984	-1.83048	-40.4537	-0.431971	-40.8149	-0.431922
20.08	-1.84062	-21.8089	-1.83655	-40.436	-0.42812	-40.7642	-0.428072
20.1	-1.84679	-21.818	-1.84275	-40.4226	-0.423788	-40.7146	-0.423741
20.12	-1.85307	-21.8258	-1.84906	-40.4135	-0.419049	-40.6662	-0.419003
20.14	-1.85942	-21.8325	-1.85545	-40.4087	-0.413982	-40.6193	-0.413938
20.16	-1.86582	-21.8381	-1.86192	-40.4083	-0.408669	-40.5738	-0.408625
20.18	-1.87226	-21.8427	-1.86843	-40.4121	-0.403196	-40.53	-0.403153
20.2	-1.87872	-21.8466	-1.87497	-40.4201	-0.397647	-40.4878	-0.397604
20.22	-1.88517	-21.8498	-1.88151	-40.4322	-0.392107	-40.4474	-0.392066
20.24	-1.8916	-21.8523	-1.88804	-40.4483	-0.38666	-40.4088	-0.38662
20.26	-1.89798	-21.8545	-1.89454	-40.4684	-0.381386	-40.3722	-0.381347
20.28	-1.90429	-21.8564	-1.90098	-40.4922	-0.376362	-40.3374	-0.376323
20.3	-1.91053	-21.858	-1.90734	-40.5196	-0.371659	-40.3046	-0.371621
20.32	-1.91666	-21.8597	-1.91361	-40.5504	-0.367343	-40.2737	-0.367305
20.34	-1.92268	Frequency / GHz	-1.91977	-40.5845	-0.363472	-40.2448	-0.363435
20.36	-1.92856	-21.8633	-1.92581	-40.6217	-0.360097	-40.2179	-0.360061
20.38	-1.93429	-21.8655	-1.93169	-40.6617	-0.357262	-40.1928	-0.357227
20.4	-1.93985	-21.8683	-1.93742	-40.7043	-0.355003	-40.1695	-0.354968
20.42	-1.94524	-21.8715	-1.94298	-40.7492	-0.353345	-40.1481	-0.353311
20.44	-1.95044	-21.8755	-1.94835	-40.7963	-0.352308	-40.1285	-0.352275
20.46	-1.95543	-21.8804	-1.95352	-40.8452	-0.351903	-40.1105	-0.35187
20.48	-1.96021	-21.8861	-1.95847	-40.8956	-0.352131	-40.0941	-0.352099
20.5	-1.96477	-21.8929	-1.96321	-40.9474	-0.352987	-40.0792	-0.352955
20.52	-1.9691	-21.9008	-1.96772	-41.0001	-0.354459	-40.0658	-0.354428
20.54	-1.9732	-21.91	-1.97199	-41.0535	-0.356527	-40.0537	-0.356496
20.56	-1.97705	-21.9206	-1.97602	-41.1074	-0.359166	-40.0428	-0.359136
20.58	-1.98065	-21.9326	-1.9798	-41.1614	-0.362344	-40.0332	-0.362314
20.6	-1.98401	-21.9461	-1.98333	-41.2152	-0.366025	-40.0246	-0.365996
20.62	-1.98712	-21.9613	-1.98661	-41.2685	-0.370167	-40.0169	-0.37014
20.64	-1.98997	-21.9781	-1.98963	-41.321	-0.374729	-40.0102	-0.374701
20.66	-1.99258	-21.9968	-1.9924	-41.3725	-0.379659	-40.0043	-0.379632
20.68	-1.99495	-22.0173	-1.99492	-41.4227	-0.384909	-39.9991	-0.384883
20.7	-1.99707	-22.0397	-1.9972	-41.4712	-0.390426	-39.9946	-0.390401
20.72	-1.99896	-22.0642	-1.99923	-41.5179	-0.396156	-39.9906	-0.396132
20.74	-2.00062	-22.0906	-2.00103	-41.5623	-0.402045	-39.9872	-0.402021
20.76	-2.00206	-22.1192	-2.00261	-41.6044	-0.408038	-39.9842	-0.408015
20.78	-2.00329	-22.1499	-2.00396	-41.6437	-0.41408	-39.9817	-0.414057
20.8	-2.00432	-22.1828	-2.00511	-41.6802	-0.420116	-39.9796	-0.420095
20.82	-2.00517	-22.2179	-2.00606	-41.7135	-0.426095	-39.9778	-0.426074
20.84	-2.00584	-22.2553	-2.00683	-41.7434	-0.431965	-39.9763	-0.431945
20.86	-2.00635	-22.2949	-2.00744	-41.7698	-0.437678	-39.9751	-0.437658
20.88	-2.00671	-22.3369	-2.00789	-41.7925	-0.443186	-39.9743	-0.443166
20.9	-2.00695	-22.3811	-2.0082	-41.8112	-0.448445	-39.9737	-0.448427
20.92	-2.00708	-22.4275	-2.0084	-41.8259	-0.453418	-39.9734	-0.4534
20.94	-2.00711	-22.4763	-2.00849	-41.8365	-0.458066	-39.9734	-0.458049
20.96	-2.00707	-22.5272	-2.0085	-41.8428	-0.462358	-39.9738	-0.462342
20.98	-2.00698	-22.5804	-2.00845	-41.8447	-0.466266	-39.9744	-0.46625
21	-2.00686	-22.6358	-2.00836	-41.8423	-0.469766	-39.9755	-0.469751
21.02	-2.00672	-22.6932	-2.00824	-41.8354	-0.472841	-39.9769	-0.472827
21.04	-2.0066	-22.7526	-2.00813	-41.824	-0.475478	-39.9788	-0.475464
21.06	-2.0065	-22.814	-2.00804	-41.8083	-0.477669	-39.9811	-0.477655
21.08	-2.00646	-22.8772	-2.008	-41.7882	-0.479411	-39.9839	-0.479399
21.1	-2.0065	-22.9422	-2.00803	-41.7637	-0.48071	-39.9872	-0.480697
21.12	-2.00664	-23.0086	-2.00815	-41.735	-0.481572	-39.9911	-0.481559
21.14	-2.0069	-23.0765	-2.00839	-41.7022	-0.482012	-39.9955	-0.482
21.16	-2.00731	-23.1456	-2.00877	-41.6655	-0.48205	-40.0006	-0.482038
21.18	-2.0079	-23.2156	-2.00932	-41.6249	-0.481711	-40.0062	-0.481699
21.2	-2.00867	-23.2864	-2.01005	-41.5806	-0.481024	-40.0125	-0.481012
21.22	-2.00967	-23.3577	-2.011	-41.5329	-0.480021	-40.0195	-0.48001
21.24	-2.01091	-23.4292	-2.01218	-41.482	-0.478742	-40.0271	-0.478731
21.26	-2.01242	-23.5006	-2.01363	-41.4279	-0.477227	-40.0353	-0.477217
21.28	-2.01421	-23.5715	-2.01536	-41.3711	-0.47552	-40.0442	-0.475509
21.3	-2.01632	-23.6416	-2.0174	-41.3117	-0.473667	-40.0536	-0.473657
21.32	-2.01876	-23.7103	-2.01977	-41.2499	-0.471715	-40.0636	-0.471705
21.34	-2.02156	-23.7773	-2.02249	-41.186	-0.469715	-40.0742	-0.469704
21.36	-2.02474	-23.8421	-2.02559	-41.1202	-0.467713	-40.0852	-0.467702
21.38	-2.02831	-23.9041	-2.02909	-41.0527	-0.465759	-40.0967	-0.465748
21.4	-2.03232	-23.9628	-2.03301	-40.9838	-0.463899	-40.1084	-0.463889
21.42	-2.03676	-24.0177	-2.03737	-40.9137	-0.46218	-40.1205	-0.46217
21.44	-2.04167	-24.0681	-2.04219	-40.8426	-0.460646	-40.1328	-0.460636
21.46	-2.04705	-24.1134	-2.04749	-40.7706	-0.459336	-40.1451	-0.459326
21.48	-2.05294	-24.1531	-2.05329	-40.6981	-0.458289	-40.1575	-0.458278
21.5	-2.05935	-24.1864	-2.05962	-40.6251	-0.457536	-40.1697	-0.457525
21.52	-2.0663	-24.2128	-2.06647	-40.5519	-0.457109	-40.1818	-0.457097
21.54	-2.0738	-24.2316	-2.07389	-40.4786	-0.45703	-40.1935	-0.457019
21.56	-2.08187	-24.2423	-2.08187	-40.4053	-0.457323	-40.2049	-0.457311
21.58	-2.09053	-24.2444	-2.09045	-40.3321	-0.458001	-40.2157	-0.457989
21.6	-2.09979	-24.2374	-2.09962	-40.2593	-0.459076	-40.2258	-0.459064
21.62	-2.10966	-24.2207	-2.10942	-40.1868	-0.460555	-40.2353	-0.460543
21.64	-2.12017	-24.1942	-2.11984	-40.1149	-0.46244	-40.2439	-0.462427
21.66	-2.13131	-24.1574	-2.13091	-40.0435	-0.464726	-40.2515	-0.464715
21.68	-2.14312	-24.1102	-2.14264	-39.9727	-0.467409	-40.2581	-0.467397
21.7	-2.15558	-24.0525	-2.15504	-39.9027	-0.470476	-40.2636	-0.470464
21.72	-2.16873	-23.9843	-2.16812	-39.8335	-0.473914	-40.2679	-0.473901
21.74	-2.18256	-23.9056	-2.18188	-39.7651	-0.477702	-40.2708	-0.47769
21.76	-2.19709	-23.8167	-2.19635	-39.6975	-0.481821	-40.2725	-0.481808
21.78	-2.21233	-23.7177	-2.21153	-39.631	-0.486244	-40.2727	-0.486232
21.8	-2.22828	-23.609	-2.22743	-39.5654	-0.490946	-40.2714	-0.490933
21.82	-2.24495	-23.491	-2.24405	-39.5008	-0.495897	-40.2686	-0.495884
21.84	-2.26234	-23.3642	-2.2614	-39.4372	-0.501066	-40.2643	-0.501054
21.86	-2.28047	-23.2291	-2.27949	-39.3748	-0.506421	-40.2583	-0.506408
21.88	-2.29934	-23.0863	-2.29832	-39.3135	-0.511928	-40.2508	-0.511914
21.9	-2.31896	-22.9363	-2.3179	-39.2533	-0.517552	-40.2417	-0.517538
21.92	-2.33932	-22.7797	-2.33823	-39.1944	-0.523259	-40.2309	-0.523245
21.94	-2.36043	-22.6171	-2.35932	-39.1367	-0.529013	-40.2185	-0.528999
21.96	-2.38229	-22.4493	-2.38116	-39.0802	-0.534781	-40.2046	-0.534767
21.98	-2.40491	-22.2767	-2.40377	-39.0252	-0.540526	-40.189	-0.540513
22	-2.42829	-22.0999	-2.42714	-38.9714	-0.546218	-40.1719	-0.546204
22.02	-2.45243	-21.9196	-2.45127	-38.9192	-0.551822	-40.1534	-0.551808
22.04	-2.47733	-21.7362	-2.47617	-38.8684	-0.557308	-40.1333	-0.557293
22.06	-2.50298	-21.5503	-2.50183	-38.8191	-0.562646	-40.1119	-0.562631
22.08	-2.5294	-21.3624	-2.52825	-38.7714	-0.56781	-40.0891	-0.567795
22.1	-2.55657	-21.1729	-2.55544	-38.7254	-0.572773	-40.0651	-0.572759
22.12	-2.58451	-20.9822	-2.58339	-38.681	-0.577515	-40.0398	-0.5775
22.14	-2.61319	-20.7908	-2.6121	-38.6385	-0.582013	-40.0134	-0.581998
22.16	-2.64264	-20.5989	-2.64156	-38.5978	-0.586251	-39.986	-0.586235
22.18	-2.67283	-20.407	-2.67178	-38.559	-0.590214	-39.9577	-0.590198
22.2	-2.70377	-20.2152	-2.70276	-38.5221	-0.593892	-39.9284	-0.593875
22.22	-2.73545	-20.024	-2.73448	-38.4873	-0.597275	-39.8985	-0.597258
22.24	-2.76788	-19.8334	-2.76694	-38.4546	-0.600358	-39.8678	-0.600341
22.26	-2.80104	-19.6439	-2.80015	-38.4241	-0.603141	-39.8367	-0.603123
22.28	-2.83493	-19.4554	-2.83409	-38.3958	-0.605625	-39.8051	-0.605606
22.3	-2.86956	-19.2682	-2.86876	-38.3698	-0.607814	-39.7731	-0.607796
22.32	-2.9049	-19.0826	-2.90416	-38.3462	-0.609718	-39.741	-0.609698
22.34	-2.94097	-18.8985	-2.94028	-38.325	-0.611346	-39.7088	-0.611326
22.36	-2.97774	-18.7161	-2.97711	-38.3062	-0.612713	-39.6766	-0.612693
22.38	-3.01522	-18.5356	-3.01465	-38.29	-0.613837	-39.6445	-0.613816
22.4	-3.05341	-18.357	-3.05289	-38.2763	-0.614734	-39.6127	-0.614713
22.42	-3.09228	-18.1804	-3.09183	-38.2653	-0.615428	-39.5813	-0.615406
22.44	-3.13185	-18.0058	-3.13146	-38.2569	-0.615942	-39.5504	-0.615919
22.46	-3.1721	-17.8334	-3.17177	-38.2511	-0.616299	-39.5201	-0.616277
22.48	-3.21302	-17.6632	-3.21276	-38.248	-0.616527	-39.4905	-0.616504
22.5	-3.2546	-17.4952	-3.25442	-38.2477	-0.616651	-39.4617	-0.616628
22.52	-3.29685	-17.3294	-3.29673	-38.2501	-0.616699	-39.4339	-0.616675
22.54	-3.33975	-17.1659	-3.33969	-38.2552	-0.616698	-39.4071	-0.616674
22.56	-3.38329	-17.0047	-3.3833	-38.263	-0.616674	-39.3814	-0.616649
22.58	-3.42746	-16.8458	-3.42755	-38.2736	-0.616654	-39.357	-0.616629
22.6	-3.47227	-16.6893	-3.47242	-38.2869	-0.616663	-39.3338	-0.616637
22.62	-3.51769	-16.5351	-3.51791	-38.3029	-0.616723	-39.312	-0.616697
22.64	-3.56372	-16.3832	-3.564	-38.3215	-0.616857	-39.2917	-0.616831
22.66	-3.61035	-16.2337	-3.6107	-38.3429	-0.617084	-39.2729	-0.617058
22.68	-3.65757	-16.0865	-3.65798	-38.3669	-0.617422	-39.2556	-0.617396
22.7	-3.70537	-15.9417	-3.70585	-38.3935	-0.617887	-39.24	-0.61786
22.72	-3.75374	-15.7991	-3.75428	-38.4227	-0.61849	-39.2261	-0.618463
22.74	-3.80267	-15.6589	-3.80327	-38.4544	-0.619241	-39.2138	-0.619214
22.76	-3.85215	-15.5211	-3.85281	-38.4887	-0.620148	-39.2033	-0.62012
22.78	-3.90217	-15.3855	-3.90288	-38.5254	-0.621213	-39.1946	-0.621186
22.8	-3.95272	-15.2522	-3.95348	-38.5646	-0.622441	-39.1876	-0.622413
22.82	-4.00379	-15.1212	-4.00459	-38.6062	-0.623826	-39.1825	-0.623799
22.84	-4.05535	-14.9925	-4.05621	-38.6503	-0.625368	-39.1792	-0.62534
22.86	-4.10742	-14.866	-4.10831	-38.6967	-0.627058	-39.1777	-0.62703
22.88	-4.15996	-14.7418	-4.16089	-38.7454	-0.628887	-39.1781	-0.62886
22.9	-4.21297	-14.6197	-4.21394	-38.7965	-0.630844	-39.1803	-0.630816
22.92	-4.26644	-14.4999	-4.26743	-38.8498	-0.632914	-39.1843	-0.632887
22.94	-4.32034	-14.3823	-4.32136	-38.9055	-0.635082	-39.1902	-0.635055
22.96	-4.37468	-14.2668	-4.37572	-38.9635	-0.637332	-39.1979	-0.637304
22.98	-4.42943	-14.1535	-4.43049	-39.0237	-0.639642	-39.2074	-0.639616
23	-4.48458	-14.0424	-4.48565	-39.0863	-0.641995	-39.2188	-0.641968
23.02	-4.54012	-13.9333	-4.54119	-39.1512	-0.644367	-39.232	-0.64434
23.04	-4.59603	-13.8264	-4.5971	-39.2184	-0.646737	-39.2471	-0.64671
23.06	-4.65229	-13.7215	-4.65336	-39.288	-0.649082	-39.2639	-0.649056
23.08	-4.7089	-13.6187	-4.70996	-39.3599	-0.65138	-39.2826	-0.651353
23.1	-4.76583	-13.518	-4.76688	-39.4343	-0.653607	-39.3032	-0.65358
23.12	-4.82307	-13.4193	-4.8241	-39.5111	-0.65574	-39.3255	-0.655714
23.14	-4.8806	-13.3226	-4.88162	-39.5905	-0.657757	-39.3497	-0.657731
23.16	-4.93841	-13.2279	-4.9394	-39.6724	-0.659637	-39.3758	-0.659611
23.18	-4.99648	-13.1352	-4.99744	-39.757	-0.661358	-39.4037	-0.661333
23.2	-5.0548	-13.0445	-5.05572	-39.8442	-0.662902	-39.4334	-0.662877
23.22	-5.11334	-12.9557	-5.11422	-39.9343	-0.664251	-39.4651	-0.664226
23.24	-5.17209	-12.8689	-5.17292	-40.0273	-0.665388	-39.4987	-0.665363
23.26	-5.23104	-12.7839	-5.23182	-40.1232	-0.666299	-39.5341	-0.666274
23.28	-5.29016	-12.7009	-5.29088	-40.2221	-0.666972	-39.5716	-0.666947
23.3	-5.34944	-12.6198	-5.3501	-40.3242	-0.667396	-39.6109	-0.667371
23.32	-5.40885	-12.5405	-5.40946	-40.4296	-0.667564	-39.6523	-0.667539
23.34	-5.46839	-12.4631	-5.46893	-40.5383	-0.667469	-39.6957	-0.667446
23.36	-5.52803	-12.3875	-5.52851	-40.6505	-0.667111	-39.7411	-0.667088
23.38	-5.58776	-12.3137	-5.58817	-40.7663	-0.666489	-39.7885	-0.666465
23.4	-5.64756	-12.2417	-5.64789	-40.8857	-0.665605	-39.838	-0.665582
23.42	-5.70741	-12.1716	-5.70767	-41.009	-0.664464	-39.8897	-0.664441
23.44	-5.7673	-12.1032	-5.76747	-41.1362	-0.663076	-39.9434	-0.663053
23.46	-5.8272	-12.0365	-5.8273	-41.2675	-0.66145	-39.9992	-0.661427
23.48	-5.88709	-11.9716	-5.88711	-41.4029	-0.659599	-40.0572	-0.659576
23.5	-5.94698	-11.9084	-5.94692	-41.5427	-0.657539	-40.1174	-0.657517
23.52	-6.00682	-11.847	-6.00668	-41.6868	-0.655288	-40.1797	-0.655266
23.54	-6.06662	-11.7872	-6.06639	-41.8355	-0.652864	-40.2441	-0.652843
23.56	-6.12634	-11.7291	-6.12604	-41.9889	-0.650291	-40.3107	-0.65027
23.58	-6.18599	-11.6727	-6.1856	-42.147	-0.647591	-40.3795	-0.64757
23.6	-6.24553	-11.618	-6.24507	-42.3101	-0.644787	-40.4503	-0.644767
23.62	-6.30495	-11.5648	-6.30442	-42.4782	-0.641905	-40.5232	-0.641885
23.64	-6.36425	-11.5133	-6.36364	-42.6514	-0.638971	-40.5982	-0.638951
23.66	-6.4234	-11.4634	-6.42272	-42.8298	-0.63601	-40.6752	-0.63599
23.68	-6.4824	-11.4151	-6.48164	-43.0137	-0.633049	-40.7542	-0.63303
23.7	-6.54121	-11.3684	-6.54038	-43.2031	-0.630113	-40.835	-0.630094
23.72	-6.59984	-11.3232	-6.59895	-43.3981	-0.627227	-40.9177	-0.627208
23.74	-6.65827	-11.2795	-6.65732	-43.5989	-0.624415	-41.0021	-0.624397
23.76	-6.71649	-11.2374	-6.71547	-43.8056	-0.6217	-41.0882	-0.621682
23.78	-6.77448	-11.1969	-6.77341	-44.0183	-0.619104	-41.1758	-0.619086
23.8	-6.83224	-11.1578	-6.83111	-44.2371	-0.616645	-41.2648	-0.616628
23.82	-6.88974	-11.1202	-6.88857	-44.4623	-0.614342	-41.3552	-0.614325
23.84	-6.94698	-11.084	-6.94577	-44.694	-0.612211	-41.4467	-0.612194
23.86	-7.00396	-11.0493	-7.0027	-44.9323	-0.610263	-41.5393	-0.610247
23.88	-7.06065	-11.0161	-7.05936	-45.1775	-0.608512	-41.6327	-0.608496
23.9	-7.11705	-10.9843	-7.11573	-45.4297	-0.606965	-41.7269	-0.606949
23.92	-7.17315	-10.9539	-7.1718	-45.6891	-0.605628	-41.8216	-0.605613
23.94	-7.22894	-10.9249	-7.22758	-45.956	-0.604506	-41.9167	-0.604491
23.96	-7.28442	-10.8972	-7.28303	-46.2307	-0.603599	-42.012	-0.603585
23.98	-7.33956	-10.871	-7.33817	-46.5133	-0.602908	-42.1072	-0.602894
24	-7.39438	-10.8461	-7.39298	-46.8042	-0.602428	-42.2023	-0.602414
24.02	-7.44885	-10.8225	-7.44746	-47.1038	-0.602154	-42.2969	-0.60214
24.04	-7.50298	-10.8002	-7.50159	-47.4124	-0.602078	-42.391	-0.602065
24.06	-7.55675	-10.7793	-7.55537	-47.7305	-0.602192	-42.4841	-0.602179
24.08	-7.61016	-10.7596	-7.6088	-48.0584	-0.602483	-42.5763	-0.60247
24.1	-7.6632	-10.7412	-7.66186	-48.3967	-0.60294	-42.6671	-0.602927
24.12	-7.71588	-10.7241	-7.71456	-48.746	-0.603548	-42.7564	-0.603535
24.14	-7.76817	-10.7082	-7.76689	-49.1069	-0.604291	-42.8441	-0.604278
24.16	-7.82009	-10.6935	-7.81884	-49.4801	-0.605152	-42.9298	-0.60514
24.18	-7.87162	-10.6801	-7.87041	-49.8663	-0.606116	-43.0134	-0.606104
24.2	-7.92276	-10.6679	-7.9216	-50.2665	-0.607164	-43.0946	-0.607152
24.22	-7.97351	-10.6568	-7.97239	-50.6817	-0.608276	-43.1732	-0.608265
24.24	-8.02385	-10.6469	-8.02279	-51.1129	-0.609436	-43.2492	-0.609426
24.26	-8.0738	-10.6382	-8.07279	-51.5613	-0.610625	-43.3222	-0.610614
24.28	-8.12334	-10.6306	-8.12239	-52.0285	-0.611824	-43.3921	-0.611813
24.3	-8.17247	-10.6241	-8.17159	-52.516	-0.613015	-43.4587	-0.613005
24.32	-8.22119	-10.6187	-8.22037	-53.0255	-0.614181	-43.5219	-0.614171
24.34	-8.26949	-10.6145	-8.26875	-53.5593	-0.615306	-43.5816	-0.615295
24.36	-8.31738	-10.6113	-8.3167	-54.1195	-0.616372	-43.6376	-0.616362
24.38	-8.36484	-10.6091	-8.36424	-54.7091	-0.617367	-43.6898	-0.617357
24.4	-8.41188	-10.608	-8.41135	-55.3309	-0.618277	-43.7381	-0.618267
24.42	-8.45848	-10.6079	-8.45803	-55.9888	-0.619089	-43.7825	-0.61908
24.44	-8.50466	-10.6089	-8.50428	-56.6867	-0.619794	-43.8229	-0.619784
24.46	-8.55039	-10.6108	-8.55009	-57.4294	-0.620382	-43.8593	-0.620373
24.48	-8.59569	-10.6137	-8.59546	-58.2222	-0.620846	-43.8916	-0.620837
24.5	-8.64054	-10.6176	-8.64039	-59.0712	-0.621181	-43.9198	-0.621172
24.52	-8.68494	-10.6224	-8.68486	-59.9825	-0.621382	-43.944	-0.621374
24.54	-8.72889	-10.6281	-8.72888	-60.9621	-0.62145	-43.9642	-0.621441
24.56	-8.77237	-10.6348	-8.77244	-62.014	-0.621384	-43.9805	-0.621375
24.58	-8.81539	-10.6423	-8.81553	-63.1368	-0.621184	-43.9928	-0.621176
24.6	-8.85795	-10.6507	-8.85814	-64.3159	-0.620857	-44.0013	-0.620849
24.62	-8.90002	-10.66	-8.90028	-65.5099	-0.620407	-44.006	-0.620398
24.64	-8.94161	-10.6701	-8.94193	-66.6272	-0.619841	-44.0071	-0.619833
24.66	-8.9827	-10.681	-8.98308	-67.5077	-0.619169	-44.0046	-0.619161
24.68	-9.0233	-10.6927	-9.02373	-67.9532	-0.618401	-43.9987	-0.618393
24.7	-9.0634	-10.7052	-9.06387	-67.8468	-0.617548	-43.9895	-0.61754
24.72	-9.10298	-10.7184	-9.1035	-67.2552	-0.616624	-43.9772	-0.616617
24.74	-9.14203	-10.7324	-9.14259	-66.3678	-0.615643	-43.9618	-0.615635
24.76	-9.18056	-10.7471	-9.18115	-65.3634	-0.614619	-43.9435	-0.614611
24.78	-9.21854	-10.7626	-9.21917	-64.353	-0.613567	-43.9224	-0.61356
24.8	-9.25598	-10.7787	-9.25662	-63.3905	-0.612504	-43.8987	-0.612497
24.82	-9.29285	-10.7955	-9.29352	-62.4967	-0.611446	-43.8725	-0.611439
24.84	-9.32915	-10.8129	-9.32983	-61.6759	-0.610408	-43.8439	-0.610401
24.86	-9.36488	-10.8309	-9.36556	-60.9253	-0.609406	-43.8131	-0.609399
24.88	-9.40001	-10.8496	-9.40069	-60.2392	-0.608456	-43.7803	-0.608449
24.9	-9.43453	-10.8688	-9.43521	-59.6115	-0.607572	-43.7454	-0.607565
24.92	-9.46844	-10.8886	-9.46912	-59.0362	-0.606768	-43.7087	-0.606761
24.94	-9.50173	-10.909	-9.50239	-58.5075	-0.606058	-43.6703	-0.606051
24.96	-9.53438	-10.9299	-9.53501	-58.0208	-0.605452	-43.6303	-0.605446
24.98	-9.56638	-10.9512	-9.56699	-57.5717	-0.604963	-43.5888	-0.604957
25	-9.59772	-10.9731	-9.59829	-57.1564	-0.604599	-43.5459	-0.604592
25.02	-9.62839	-10.9955	-9.62893	-56.7716	-0.604367	-43.5017	-0.604361
25.04	-9.65837	-11.0182	-9.65887	-56.4146	-0.604275	-43.4563	-0.604269
25.06	-9.68767	-11.0414	-9.68811	-56.0829	-0.604327	-43.4097	-0.604321
25.08	-9.71625	-11.0651	-9.71665	-55.7743	-0.604525	-43.3621	-0.604519
25.1	-9.74412	-11.0891	-9.74446	-55.4868	-0.604873	-43.3136	-0.604867
25.12	-9.77127	-11.1134	-9.77155	-55.2188	-0.605368	-43.2641	-0.605362
25.14	-9.79768	-11.1381	-9.79789	-54.9688	-0.60601	-43.2138	-0.606005
25.16	-9.82334	-11.1632	-9.82349	-54.7354	-0.606796	-43.1627	-0.60679
25.18	-9.84825	-11.1885	-9.84833	-54.5175	-0.60772	-43.1109	-0.607715
25.2	-9.8724	-11.2142	-9.87241	-54.3139	-0.608777	-43.0584	-0.608771
25.22	-9.89577	-11.2401	-9.89571	-54.1238	-0.609958	-43.0054	-0.609953
25.24	-9.91837	-11.2663	-9.91824	-53.9462	-0.611256	-42.9517	-0.611251
25.26	-9.94019	-11.2927	-9.93998	-53.7804	-0.612661	-42.8975	-0.612655
25.28	-9.96122	-11.3193	-9.96093	-53.6256	-0.614161	-42.8429	-0.614155
25.3	-9.98146	-11.3461	-9.98109	-53.4812	-0.615746	-42.7877	-0.615741
25.32	-10.0009	-11.3731	-10.0005	-53.3466	-0.617402	-42.7322	-0.617397
25.34	-10.0195	-11.4003	-10.019	-53.2212	-0.619118	-42.6763	-0.619113
25.36	-10.0374	-11.4276	-10.0368	-53.1046	-0.62088	-42.6201	-0.620875
25.38	-10.0544	-11.4551	-10.0537	-52.9963	-0.622674	-42.5636	-0.622669
25.4	-10.0706	-11.4827	-10.0699	-52.8959	-0.624487	-42.5068	-0.624482
25.42	-10.0861	-11.5104	-10.0853	-52.803	-0.626304	-42.4497	-0.6263
25.44	-10.1007	-11.5382	-10.0998	-52.7172	-0.628114	-42.3925	-0.628109
25.46	-10.1146	-11.566	-10.1136	-52.6382	-0.629902	-42.3351	-0.629897
25.48	-10.1276	-11.594	-10.1266	-52.5658	-0.631655	-42.2775	-0.63165
25.5	-10.1399	-11.622	-10.1388	-52.4995	-0.633361	-42.2199	-0.633356
25.52	-10.1514	-11.65	-10.1503	-52.4393	-0.63501	-42.1621	-0.635005
25.54	-10.1621	-11.6781	-10.161	-52.3847	-0.636589	-42.1044	-0.636584
25.56	-10.1721	-11.7062	-10.1709	-52.3356	-0.63809	-42.0466	-0.638085
25.58	-10.1813	-11.7344	-10.1801	-52.2918	-0.639503	-41.9889	-0.639498
25.6	-10.1898	-11.7625	-10.1885	-52.253	-0.640821	-41.9313	-0.640816
25.62	-10.1976	-11.7907	-10.1963	-52.2191	-0.642038	-41.8737	-0.642034
25.64	-10.2046	-11.8188	-10.2033	-52.1899	-0.643148	-41.8163	-0.643144
25.66	-10.211	-11.847	-10.2096	-52.1652	-0.644149	-41.7591	-0.644145
25.68	-10.2166	-11.8751	-10.2153	-52.1449	-0.645037	-41.7021	-0.645033
25.7	-10.2216	-11.9032	-10.2203	-52.1287	-0.645812	-41.6454	-0.645807
25.72	-10.226	-11.9313	-10.2247	-52.1165	-0.646473	-41.5889	-0.646469
25.74	-10.2298	-11.9594	-10.2284	-52.1082	-0.647023	-41.5327	-0.647019
25.76	-10.2329	-11.9875	-10.2315	-52.1036	-0.647466	-41.4769	-0.647461
25.78	-10.2354	-12.0156	-10.2341	-52.1025	-0.647805	-41.4215	-0.6478
25.8	-10.2374	-12.0436	-10.2361	-52.1048	-0.648047	-41.3664	-0.648043
25.82	-10.2389	-12.0717	-10.2376	-52.1104	-0.648199	-41.3118	-0.648194
25.84	-10.2398	-12.0997	-10.2385	-52.1191	-0.648269	-41.2576	-0.648264
25.86	-10.2402	-12.1277	-10.239	-52.1308	-0.648266	-41.204	-0.648262
25.88	-10.2402	-12.1557	-10.239	-52.1453	-0.648202	-41.1508	-0.648197
25.9	-10.2397	-12.1837	-10.2385	-52.1624	-0.648085	-41.0981	-0.648081
25.92	-10.2387	-12.2117	-10.2376	-52.182	-0.647929	-41.0459	-0.647925
25.94	-10.2374	-12.2398	-10.2364	-52.204	-0.647746	-40.9943	-0.647742
25.96	-10.2357	-12.2678	-10.2347	-52.2281	-0.647548	-40.9432	-0.647544
25.98	-10.2337	-12.2959	-10.2327	-52.2543	-0.647348	-40.8926	-0.647343
26	-10.2313	-12.3241	-10.2304	-52.2824	-0.647157	-40.8426	-0.647153
26.02	-10.2287	-12.3523	-10.2278	-52.3121	-0.64699	-40.7931	-0.646986
26.04	-10.2257	-12.3805	-10.225	-52.3434	-0.646858	-40.7441	-0.646853
26.06	-10.2226	-12.4089	-10.2218	-52.3761	-0.646773	-40.6957	-0.646769
26.08	-10.2192	-12.4373	-10.2185	-52.41	-0.646746	-40.6478	-0.646742
26.1	-10.2156	-12.4658	-10.215	-52.445	-0.646788	-40.6003	-0.646784
26.12	-10.2118	-12.4944	-10.2113	-52.4809	-0.646908	-40.5533	-0.646904
26.14	-10.208	-12.5232	-10.2075	-52.5175	-0.647116	-40.5068	-0.647112
26.16	-10.204	-12.5521	-10.2036	-52.5547	-0.647419	-40.4607	-0.647415
26.18	-10.1999	-12.5811	-10.1996	-52.5924	-0.647823	-40.4149	-0.647819
26.2	-10.1958	-12.6104	-10.1955	-52.6303	-0.648334	-40.3696	-0.648331
26.22	-10.1916	-12.6398	-10.1914	-52.6684	-0.648957	-40.3246	-0.648953
26.24	-10.1874	-12.6694	-10.1873	-52.7065	-0.649694	-40.2799	-0.64969
26.26	-10.1833	-12.6992	-10.1832	-52.7445	-0.650547	-40.2355	-0.650544
26.28	-10.1791	-12.7292	-10.1791	-52.7821	-0.651516	-40.1914	-0.651512
26.3	-10.1751	-12.7596	-10.1751	-52.8195	-0.652601	-40.1475	-0.652597
26.32	-10.1711	-12.7901	-10.1712	-52.8562	-0.6538	-40.1037	-0.653796
26.34	-10.1672	-12.821	-10.1674	-52.8924	-0.655109	-40.0602	-0.655106
26.36	-10.1635	-12.8521	-10.1637	-52.9279	-0.656524	-40.0168	-0.656521
26.38	-10.1599	-12.8836	-10.1602	-52.9625	-0.658041	-39.9736	-0.658037
26.4	-10.1565	-12.9154	-10.1568	-52.9962	-0.659652	-39.9304	-0.659647
26.42	-10.1533	-12.9476	-10.1537	-53.0288	-0.661349	-39.8874	-0.661345
26.44	-10.1503	-12.9801	-10.1507	-53.0604	-0.663126	-39.8444	-0.663123
26.46	-10.1475	-13.013	-10.148	-53.0908	-0.664974	-39.8015	-0.664971
26.48	-10.145	-13.0463	-10.1455	-53.1199	-0.666884	-39.7586	-0.66688
26.5	-10.1427	-13.0801	-10.1433	-53.1478	-0.668844	-39.7157	-0.66884
26.52	-10.1408	-13.1142	-10.1413	-53.1742	-0.670846	-39.6729	-0.670842
26.54	-10.1391	-13.1489	-10.1397	-53.1992	-0.672879	-39.6302	-0.672874
26.56	-10.1377	-13.1839	-10.1383	-53.2227	-0.674931	-39.5875	-0.674927
26.58	-10.1367	-13.2195	-10.1374	-53.2447	-0.676994	-39.5448	-0.67699
26.6	-10.1361	-13.2556	-10.1367	-53.265	-0.679055	-39.5022	-0.679052
26.62	-10.1357	-13.2922	-10.1364	-53.2837	-0.681107	-39.4596	-0.681102
26.64	-10.1358	-13.3293	-10.1365	-53.3007	-0.683136	-39.4172	-0.683131
26.66	-10.1363	-13.3669	-10.1369	-53.3159	-0.685133	-39.3748	-0.68513
26.68	-10.1371	-13.4051	-10.1378	-53.3293	-0.687092	-39.3326	-0.687088
26.7	-10.1383	-13.4439	-10.139	-53.3408	-0.689002	-39.2906	-0.688997
26.72	-10.14	-13.4833	-10.1407	-53.3505	-0.690856	-39.2487	-0.690851
26.74	-10.1421	-13.5233	-10.1428	-53.3581	-0.692646	-39.2071	-0.692643
26.76	-10.1446	-13.5638	-10.1453	-53.3638	-0.694368	-39.1657	-0.694363
26.78	-10.1476	-13.605	-10.1482	-53.3674	-0.696014	-39.1246	-0.69601
26.8	-10.151	-13.6469	-10.1516	-53.3688	-0.697583	-39.0838	-0.697579
26.82	-10.1549	-13.6893	-10.1555	-53.368	-0.699071	-39.0434	-0.699066
26.84	-10.1592	-13.7325	-10.1598	-53.365	-0.700475	-39.0034	-0.700471
26.86	-10.164	-13.7762	-10.1645	-53.3596	-0.701795	-38.9638	-0.70179
26.88	-10.1692	-13.8207	-10.1698	-53.3519	-0.703031	-38.9247	-0.703027
26.9	-10.1749	-13.8658	-10.1755	-53.3417	-0.704185	-38.8861	-0.70418
26.92	-10.1812	-13.9116	-10.1816	-53.329	-0.705258	-38.848	-0.705255
26.94	-10.1878	-13.9582	-10.1883	-53.3137	-0.706256	-38.8105	-0.706252
26.96	-10.195	-14.0054	-10.1954	-53.2957	-0.707184	-38.7736	-0.707179
26.98	-10.2026	-14.0533	-10.203	-53.2751	-0.708045	-38.7374	-0.70804
27	-10.2108	-14.1019	-10.2111	-53.2517	-0.708847	-38.7019	-0.708843
27.02	-10.2194	-14.1513	-10.2197	-53.2254	-0.709598	-38.667	-0.709594
27.04	-10.2285	-14.2013	-10.2287	-53.1964	-0.710305	-38.6329	-0.710302
27.06	-10.238	-14.2521	-10.2382	-53.1644	-0.71098	-38.5995	-0.710976
27.08	-10.2481	-14.3036	-10.2483	-53.1295	-0.71163	-38.5668	-0.711626
27.1	-10.2586	-14.3558	-10.2587	-53.0917	-0.712265	-38.535	-0.712261
27.12	-10.2696	-14.4088	-10.2697	-53.0509	-0.712896	-38.5039	-0.712892
27.14	-10.2811	-14.4624	-10.2811	-53.0071	-0.713533	-38.4735	-0.713528
27.16	-10.293	-14.5168	-10.293	-52.9604	-0.714185	-38.444	-0.714181
27.18	-10.3054	-14.5719	-10.3054	-52.9107	-0.714865	-38.4153	-0.714862
27.2	-10.3183	-14.6278	-10.3182	-52.858	-0.715583	-38.3873	-0.715579
27.22	-10.3316	-14.6843	-10.3315	-52.8024	-0.716347	-38.36	-0.716343
27.24	-10.3454	-14.7415	-10.3453	-52.7439	-0.717168	-38.3336	-0.717163
27.26	-10.3597	-14.7995	-10.3595	-52.6825	-0.718053	-38.3078	-0.718049
27.28	-10.3744	-14.8581	-10.3741	-52.6183	-0.719012	-38.2828	-0.719008
27.3	-10.3895	-14.9174	-10.3892	-52.5513	-0.720052	-38.2584	-0.720049
27.32	-10.4051	-14.9774	-10.4047	-52.4816	-0.721179	-38.2347	-0.721175
27.34	-10.4211	-15.0381	-10.4207	-52.4093	-0.722399	-38.2116	-0.722396
27.36	-10.4375	-15.0994	-10.4371	-52.3344	-0.723717	-38.1891	-0.723714
27.38	-10.4543	-15.1614	-10.4539	-52.257	-0.725138	-38.1672	-0.725134
27.4	-10.4716	-15.224	-10.4712	-52.1771	-0.726662	-38.1458	-0.726658
27.42	-10.4893	-15.2872	-10.4888	-52.0948	-0.728291	-38.1249	-0.728288
27.44	-10.5074	-15.3511	-10.5069	-52.0102	-0.730028	-38.1044	-0.730024
27.46	-10.5259	-15.4155	-10.5254	-51.9233	-0.731871	-38.0843	-0.731867
27.48	-10.5448	-15.4805	-10.5442	-51.8343	-0.733818	-38.0646	-0.733814
27.5	-10.564	-15.5461	-10.5635	-51.7432	-0.735868	-38.0453	-0.735864
27.52	-10.5837	-15.6123	-10.5832	-51.6501	-0.738015	-38.0262	-0.738012
27.54	-10.6038	-15.679	-10.6032	-51.555	-0.740258	-38.0074	-0.740254
27.56	-10.6242	-15.7462	-10.6237	-51.458	-0.74259	-37.9889	-0.742586
27.58	-10.6451	-15.8138	-10.6445	-51.3592	-0.745005	-37.9705	-0.745001
27.6	-10.6663	-15.882	-10.6657	-51.2587	-0.747496	-37.9523	-0.747492
27.62	-10.6878	-15.9506	-10.6873	-51.1564	-0.750056	-37.9343	-0.750053
27.64	-10.7098	-16.0197	-10.7092	-51.0525	-0.752678	-37.9164	-0.752674
27.66	-10.7321	-16.0892	-10.7315	-50.9471	-0.755352	-37.8985	-0.755348
27.68	-10.7548	-16.1591	-10.7542	-50.8402	-0.758069	-37.8808	-0.758065
27.7	-10.7778	-16.2293	-10.7773	-50.7319	-0.760821	-37.8631	-0.760817
27.72	-10.8013	-16.2999	-10.8008	-50.6223	-0.763599	-37.8454	-0.763595
27.74	-10.8251	-16.3709	-10.8246	-50.5113	-0.766392	-37.8278	-0.766389
27.76	-10.8492	-16.4421	-10.8488	-50.3992	-0.769192	-37.8102	-0.769189
27.78	-10.8738	-16.5136	-10.8734	-50.2859	-0.771989	-37.7926	-0.771986
27.8	-10.8987	-16.5854	-10.8983	-50.1716	-0.774774	-37.7751	-0.77477
27.82	-10.924	-16.6575	-10.9237	-50.0563	-0.777538	-37.7575	-0.777534
27.84	-10.9497	-16.7297	-10.9494	-49.9401	-0.780272	-37.74	-0.780268
27.86	-10.9758	-16.8021	-10.9755	-49.8231	-0.782969	-37.7225	-0.782965
27.88	-11.0023	-16.8748	-11.0021	-49.7053	-0.785621	-37.705	-0.785617
27.9	-11.0292	-16.9475	-11.029	-49.5869	-0.788221	-37.6876	-0.788217
27.92	-11.0566	-17.0204	-11.0564	-49.4679	-0.790763	-37.6702	-0.790759
27.94	-11.0843	-17.0934	-11.0842	-49.3485	-0.793241	-37.6529	-0.793237
27.96	-11.1125	-17.1665	-11.1125	-49.2287	-0.795651	-37.6357	-0.795648
27.98	-11.1412	-17.2396	-11.1412	-49.1085	-0.79799	-37.6186	-0.797987
28	-11.1703	-17.3128	-11.1703	-48.9882	-0.800255	-37.6016	-0.800251
28.02	-11.1999	-17.386	-11.2	-48.8678	-0.802444	-37.5848	-0.80244
28.04	-11.23	-17.4593	-11.2301	-48.7475	-0.804555	-37.5681	-0.804551
28.06	-11.2606	-17.5325	-11.2608	-48.6272	-0.806591	-37.5515	-0.806587
28.08	-11.2918	-17.6057	-11.292	-48.5071	-0.808551	-37.5351	-0.808548
28.1	-11.3235	-17.6789	-11.3237	-48.3873	-0.810439	-37.519	-0.810436
28.12	-11.3557	-17.752	-11.3561	-48.2678	-0.812258	-37.503	-0.812254
28.14	-11.3886	-17.8251	-11.389	-48.1489	-0.814011	-37.4873	-0.814008
28.16	-11.422	-17.8981	-11.4225	-48.0306	-0.815704	-37.4718	-0.815701
28.18	-11.4562	-17.971	-11.4566	-47.9129	-0.817344	-37.4565	-0.81734
28.2	-11.4909	-18.0438	-11.4914	-47.7959	-0.818936	-37.4415	-0.818932
28.22	-11.5264	-18.1166	-11.5269	-47.6798	-0.820489	-37.4267	-0.820485
28.24	-11.5625	-18.1892	-11.5632	-47.5646	-0.82201	-37.4121	-0.822006
28.26	-11.5995	-18.2618	-11.6001	-47.4504	-0.823508	-37.3978	-0.823504
28.28	-11.6372	-18.3343	-11.6379	-47.3372	-0.824992	-37.3837	-0.824988
28.3	-11.6757	-18.4066	-11.6764	-47.2252	-0.826471	-37.3698	-0.826468
28.32	-11.715	-18.4789	-11.7158	-47.1143	-0.827956	-37.3561	-0.827952
28.34	-11.7552	-18.5511	-11.756	-47.0047	-0.829454	-37.3426	-0.829451
28.36	-11.7963	-18.6232	-11.7971	-46.8963	-0.830977	-37.3292	-0.830974
28.38	-11.8383	-18.6953	-11.8392	-46.7893	-0.832533	-37.316	-0.83253
28.4	-11.8814	-18.7672	-11.8823	-46.6836	-0.834131	-37.303	-0.834128
28.42	-11.9254	-18.8391	-11.9263	-46.5793	-0.83578	-37.29	-0.835776
28.44	-11.9705	-18.911	-11.9714	-46.4765	-0.837488	-37.277	-0.837484
28.46	-12.0166	-18.9828	-12.0176	-46.375	-0.839262	-37.2641	-0.839259
28.48	-12.0639	-19.0546	-12.065	-46.275	-0.84111	-37.2512	-0.841106
28.5	-12.1124	-19.1264	-12.1134	-46.1764	-0.843037	-37.2382	-0.843034
28.52	-12.1621	-19.1983	-12.1632	-46.0793	-0.84505	-37.2252	-0.845047
28.54	-12.2131	-19.2701	-12.2141	-45.9837	-0.847151	-37.212	-0.847148
28.56	-12.2653	-19.342	-12.2664	-45.8895	-0.849347	-37.1987	-0.849343
28.58	-12.3189	-19.4139	-12.32	-45.7967	-0.851637	-37.1852	-0.851634
28.6	-12.3739	-19.4859	-12.375	-45.7054	-0.854024	-37.1714	-0.854021
28.62	-12.4304	-19.558	-12.4315	-45.6155	-0.856509	-37.1575	-0.856506
28.64	-12.4883	-19.6302	-12.4894	-45.527	-0.859092	-37.1432	-0.859089
28.66	-12.5478	-19.7024	-12.5489	-45.4399	-0.861771	-37.1286	-0.861767
28.68	-12.6089	-19.7748	-12.61	-45.3541	-0.864543	-37.1137	-0.864539
28.7	-12.6717	-19.8474	-12.6727	-45.2697	-0.867405	-37.0983	-0.867402
28.72	-12.7361	-19.92	-12.7371	-45.1866	-0.870353	-37.0826	-0.87035
28.74	-12.8023	-19.9928	-12.8033	-45.1048	-0.873382	-37.0665	-0.873379
28.76	-12.8704	-20.0657	-12.8714	-45.0243	-0.876486	-37.0499	-0.876483
28.78	-12.9403	-20.1388	-12.9412	-44.9451	-0.879658	-37.0329	-0.879655
28.8	-13.0121	-20.212	-13.0131	-44.8671	-0.882891	-37.0154	-0.882888
28.82	-13.0859	-20.2853	-13.0869	-44.7903	-0.886176	-36.9974	-0.886172
28.84	-13.1618	-20.3587	-13.1627	-44.7148	-0.889504	-36.979	-0.889501
28.86	-13.2399	-20.4321	-13.2407	-44.6404	-0.892867	-36.9601	-0.892864
28.88	-13.3201	-20.5056	-13.3209	-44.5673	-0.896256	-36.9408	-0.896253
28.9	-13.4025	-20.5792	-13.4033	-44.4954	-0.899659	-36.921	-0.899656
28.92	-13.4873	-20.6526	-13.4881	-44.4247	-0.903066	-36.9008	-0.903063
28.94	-13.5745	-20.726	-13.5752	-44.3551	-0.906468	-36.8802	-0.906465
28.96	-13.6642	-20.7993	-13.6648	-44.2868	-0.909853	-36.8592	-0.90985
28.98	-13.7564	-20.8723	-13.757	-44.2197	-0.913212	-36.8378	-0.913209
29	-13.8512	-20.9451	-13.8518	-44.1538	-0.916533	-36.8162	-0.91653
29.02	-13.9487	-21.0174	-13.9493	-44.0891	-0.919806	-36.7942	-0.919803
29.04	-14.0491	-21.0893	-14.0495	-44.0257	-0.923023	-36.772	-0.92302
29.06	-14.1522	-21.1605	-14.1527	-43.9636	-0.926173	-36.7496	-0.92617
29.08	-14.2584	-21.231	-14.2587	-43.9027	-0.929247	-36.7271	-0.929244
29.1	-14.3676	-21.3007	-14.3679	-43.8432	-0.932237	-36.7045	-0.932234
29.12	-14.4799	-21.3693	-14.4801	-43.7851	-0.935135	-36.6818	-0.935132
29.14	-14.5955	-21.4367	-14.5956	-43.7283	-0.937935	-36.6591	-0.937932
29.16	-14.7144	-21.5027	-14.7145	-43.673	-0.94063	-36.6365	-0.940627
29.18	-14.8367	-21.5671	-14.8368	-43.6191	-0.943214	-36.614	-0.943211
29.2	-14.9626	-21.6298	-14.9626	-43.5667	-0.945684	-36.5917	-0.945682
29.22	-15.0922	-21.6903	-15.0921	-43.5158	-0.948037	-36.5696	-0.948035
29.24	-15.2255	-21.7486	-15.2254	-43.4665	-0.95027	-36.5478	-0.950268
29.26	-15.3627	-21.8044	-15.3625	-43.4188	-0.952384	-36.5264	-0.952382
29.28	-15.504	-21.8573	-15.5037	-43.3727	-0.954377	-36.5054	-0.954374
29.3	-15.6494	-21.9072	-15.6491	-43.3284	-0.956251	-36.4849	-0.956249
29.32	-15.7992	-21.9536	-15.7988	-43.2857	-0.958009	-36.4649	-0.958006
29.34	-15.9534	-21.9963	-15.9529	-43.2448	-0.959654	-36.4454	-0.959651
29.36	-16.1121	-22.035	-16.1116	-43.2056	-0.961191	-36.4266	-0.961188
29.38	-16.2757	-22.0694	-16.275	-43.1683	-0.962626	-36.4085	-0.962624
29.4	-16.4441	-22.0991	-16.4434	-43.1328	-0.963966	-36.391	-0.963964
29.42	-16.6177	-22.1238	-16.6169	-43.0992	-0.965218	-36.3744	-0.965216
29.44	-16.7965	-22.1432	-16.7956	-43.0674	-0.966391	-36.3585	-0.966389
29.46	-16.9808	-22.1571	-16.9798	-43.0376	-0.967494	-36.3434	-0.967493
29.48	-17.1708	-22.1651	-17.1698	-43.0096	-0.968538	-36.3291	-0.968536
29.5	-17.3667	-22.1669	-17.3656	-42.9836	-0.969532	-36.3157	-0.96953
29.52	-17.5687	-22.1623	-17.5675	-42.9595	-0.970488	-36.3032	-0.970486
29.54	-17.7771	-22.1512	-17.7758	-42.9374	-0.971416	-36.2916	-0.971414
29.56	-17.9921	-22.1333	-17.9907	-42.9171	-0.972328	-36.2809	-0.972326
29.58	-18.214	-22.1084	-18.2126	-42.8988	-0.973234	-36.2711	-0.973232
29.6	-18.4431	-22.0765	-18.4416	-42.8824	-0.974146	-36.2621	-0.974144
29.62	-18.6797	-22.0374	-18.6781	-42.8679	-0.975074	-36.2541	-0.975072
29.64	-18.9241	-21.9912	-18.9225	-42.8553	-0.976029	-36.2469	-0.976027
29.66	-19.1767	-21.9378	-19.175	-42.8445	-0.977019	-36.2406	-0.977017
29.68	-19.4379	-21.8773	-19.4361	-42.8356	-0.978054	-36.2351	-0.978052
29.7	-19.708	-21.8098	-19.7062	-42.8284	-0.979143	-36.2304	-0.979141
29.72	-19.9875	-21.7354	-19.9856	-42.823	-0.980291	-36.2266	-0.98029
29.74	-20.2768	-21.6543	-20.2749	-42.8194	-0.981507	-36.2235	-0.981505
29.76	-20.5765	-21.5667	-20.5746	-42.8175	-0.982794	-36.2211	-0.982792
29.78	-20.8871	-21.4728	-20.8851	-42.8172	-0.984157	-36.2194	-0.984155
29.8	-21.2091	-21.373	-21.2071	-42.8186	-0.985599	-36.2185	-0.985597
29.82	-21.5432	-21.2675	-21.5412	-42.8216	-0.987122	-36.2181	-0.98712
29.84	-21.89	-21.1567	-21.8879	-42.8261	-0.988727	-36.2184	-0.988725
29.86	-22.2503	-21.0408	-22.2482	-42.8322	-0.990412	-36.2192	-0.99041
29.88	-22.6247	-20.9202	-22.6226	-42.8398	-0.992177	-36.2206	-0.992174
29.9	-23.0141	-20.7954	-23.012	-42.8488	-0.994017	-36.2226	-0.994015
29.92	-23.4193	-20.6665	-23.4172	-42.8593	-0.995929	-36.225	-0.995928
29.94	-23.8412	-20.5341	-23.8392	-42.8711	-0.997909	-36.2279	-0.997907
29.96	-24.2807	-20.3985	-24.2788	-42.8844	-0.999949	-36.2312	-0.999947
29.98	-24.7388	-20.26	-24.737	-42.899	-1.00204	-36.235	-1.00204
30	-25.2164	-20.119	-25.2147	-42.9149	-1.00418	-36.2392	-1.00418
30.02	-25.7142	-19.9758	-25.7127	-42.9322	-1.00635	-36.2438	-1.00635
30.04	-26.2331	-19.8307	-26.2318	-42.9508	-1.00855	-36.2487	-1.00855
30.06	-26.7734	-19.6841	-26.7724	-42.9706	-1.01076	-36.2541	-1.01076
30.08	-27.3352	-19.5362	-27.3345	-42.9918	-1.01298	-36.2599	-1.01298
30.1	-27.9179	-19.3874	-27.9176	-43.0143	-1.01519	-36.266	-1.01518
30.12	-28.5197	-19.2379	-28.5199	-43.0381	-1.01737	-36.2726	-1.01737
30.14	-29.1375	-19.088	-29.1383	-43.0632	-1.01953	-36.2795	-1.01952
30.16	-29.7656	-18.9378	-29.7671	-43.0897	-1.02163	-36.287	-1.02163
30.18	-30.3955	-18.7877	-30.3979	-43.1175	-1.02368	-36.2948	-1.02368
30.2	-31.0141	-18.6378	-31.0174	-43.1467	-1.02566	-36.3032	-1.02566
30.22	-31.603	-18.4883	-31.6074	-43.1773	-1.02755	-36.3121	-1.02755
30.24	-32.1383	-18.3394	-32.1439	-43.2093	-1.02935	-36.3216	-1.02935
30.26	-32.5911	-18.1913	-32.5979	-43.2428	-1.03104	-36.3316	-1.03104
30.28	-32.9314	-18.0441	-32.9391	-43.2778	-1.03262	-36.3423	-1.03262
30.3	-33.1335	-17.8979	-33.1418	-43.3143	-1.03406	-36.3537	-1.03406
30.32	-33.1828	-17.7529	-33.1914	-43.3525	-1.03537	-36.3658	-1.03537
30.34	-33.0806	-17.6092	-33.089	-43.3923	-1.03654	-36.3787	-1.03654
30.36	-32.8434	-17.4668	-32.8512	-43.4337	-1.03756	-36.3924	-1.03755
30.38	-32.4982	-17.326	-32.5052	-43.4769	-1.03842	-36.407	-1.03842
30.4	-32.0751	-17.1867	-32.0811	-43.5218	-1.03912	-36.4226	-1.03912
30.42	-31.6025	-17.0491	-31.6075	-43.5686	-1.03966	-36.4391	-1.03966
30.44	-31.1036	-16.9132	-31.1077	-43.6172	-1.04004	-36.4567	-1.04003
30.46	-30.596	-16.7791	-30.5992	-43.6677	-1.04025	-36.4754	-1.04025
30.48	-30.092	-16.6468	-30.0945	-43.7202	-1.04031	-36.4952	-1.04031
30.5	-29.5998	-16.5163	-29.6017	-43.7747	-1.04022	-36.5162	-1.04022
30.52	-29.1247	-16.3878	-29.126	-43.8311	-1.03999	-36.5384	-1.03999
30.54	-28.6697	-16.2613	-28.6704	-43.8896	-1.03961	-36.5618	-1.03961
30.56	-28.2363	-16.1367	-28.2366	-43.9502	-1.03911	-36.5865	-1.03911
30.58	-27.825	-16.0142	-27.825	-44.0129	-1.03849	-36.6125	-1.03849
30.6	-27.436	-15.8937	-27.4356	-44.0776	-1.03778	-36.6398	-1.03778
30.62	-27.0686	-15.7753	-27.068	-44.1445	-1.03697	-36.6685	-1.03697
30.64	-26.7223	-15.6589	-26.7215	-44.2135	-1.03609	-36.6984	-1.03609
30.66	-26.3963	-15.5447	-26.3953	-44.2846	-1.03515	-36.7297	-1.03515
30.68	-26.0897	-15.4325	-26.0885	-44.3578	-1.03418	-36.7622	-1.03418
30.7	-25.8016	-15.3225	-25.8003	-44.4331	-1.03319	-36.796	-1.03319
30.72	-25.5313	-15.2145	-25.5298	-44.5104	-1.03219	-36.8311	-1.03219
30.74	-25.2778	-15.1087	-25.2762	-44.5898	-1.03121	-36.8673	-1.03121
30.76	-25.0405	-15.005	-25.0388	-44.6712	-1.03026	-36.9047	-1.03026
30.78	-24.8186	-14.9034	-24.8168	-44.7546	-1.02937	-36.9432	-1.02937
30.8	-24.6115	-14.8039	-24.6096	-44.8399	-1.02854	-36.9827	-1.02854
30.82	-24.4184	-14.7065	-24.4166	-44.927	-1.0278	-37.0232	-1.0278
30.84	-24.239	-14.6113	-24.2371	-45.016	-1.02717	-37.0645	-1.02717
30.86	-24.0726	-14.5181	-24.0706	-45.1067	-1.02665	-37.1067	-1.02665
30.88	-23.9188	-14.427	-23.9168	-45.1991	-1.02626	-37.1495	-1.02625
30.9	-23.7771	-14.338	-23.7751	-45.2931	-1.02601	-37.193	-1.02601
30.92	-23.6472	-14.251	-23.6452	-45.3887	-1.02591	-37.237	-1.02591
30.94	-23.5287	-14.1661	-23.5267	-45.4858	-1.02597	-37.2814	-1.02597
30.96	-23.4213	-14.0832	-23.4193	-45.5843	-1.0262	-37.3262	-1.0262
30.98	-23.3247	-14.0024	-23.3227	-45.6842	-1.02661	-37.3712	-1.02661
31	-23.2387	-13.9236	-23.2367	-45.7854	-1.02719	-37.4163	-1.02719
31.02	-23.163	-13.8468	-23.161	-45.8878	-1.02795	-37.4615	-1.02795
31.04	-23.0974	-13.7719	-23.0955	-45.9914	-1.02888	-37.5066	-1.02888
31.06	-23.0419	-13.6991	-23.0399	-46.0961	-1.02999	-37.5515	-1.02999
31.08	-22.9962	-13.6282	-22.9942	-46.2019	-1.03128	-37.5962	-1.03128
31.1	-22.9602	-13.5592	-22.9583	-46.3087	-1.03273	-37.6405	-1.03273
31.12	-22.9339	-13.4922	-22.932	-46.4164	-1.03433	-37.6844	-1.03433
31.14	-22.9171	-13.4271	-22.9153	-46.5251	-1.03609	-37.7278	-1.03609
31.16	-22.91	-13.3639	-22.9082	-46.6346	-1.03799	-37.7707	-1.03799
31.18	-22.9123	-13.3026	-22.9106	-46.7451	-1.04001	-37.813	-1.04001
31.2	-22.9242	-13.2432	-22.9226	-46.8564	-1.04214	-37.8546	-1.04214
31.22	-22.9457	-13.1856	-22.9441	-46.9685	-1.04437	-37.8955	-1.04437
31.24	-22.9769	-13.1298	-22.9753	-47.0815	-1.04669	-37.9356	-1.04669
31.26	-23.0178	-13.0759	-23.0163	-47.1954	-1.04906	-37.9751	-1.04906
31.28	-23.0686	-13.0238	-23.0671	-47.3101	-1.05148	-38.0137	-1.05148
31.3	-23.1293	-12.9735	-23.128	-47.4257	-1.05393	-38.0516	-1.05393
31.32	-23.2003	-12.925	-23.199	-47.5423	-1.05638	-38.0887	-1.05638
31.34	-23.2816	-12.8783	-23.2804	-47.6599	-1.05881	-38.1251	-1.05881
31.36	-23.3735	-12.8333	-23.3724	-47.7785	-1.06121	-38.1607	-1.06121
31.38	-23.4764	-12.7901	-23.4753	-47.8981	-1.06354	-38.1958	-1.06354
31.4	-23.5905	-12.7486	-23.5895	-48.019	-1.06579	-38.2302	-1.0658
31.42	-23.7162	-12.7089	-23.7153	-48.1411	-1.06794	-38.2641	-1.06794
31.44	-23.8539	-12.6708	-23.8531	-48.2646	-1.06996	-38.2976	-1.06996
31.46	-24.004	-12.6345	-24.0034	-48.3894	-1.07183	-38.3307	-1.07183
31.48	-24.1672	-12.5998	-24.1666	-48.5158	-1.07354	-38.3636	-1.07354
31.5	-24.344	-12.5668	-24.3436	-48.6438	-1.07505	-38.3964	-1.07505
31.52	-24.5351	-12.5355	-24.5348	-48.7736	-1.07635	-38.4291	-1.07635
31.54	-24.7413	-12.5059	-24.7411	-48.9052	-1.07743	-38.4619	-1.07743
31.56	-24.9633	-12.4779	-24.9633	-49.0387	-1.07828	-38.495	-1.07828
31.58	-25.2024	-12.4515	-25.2025	-49.1743	-1.07886	-38.5284	-1.07887
31.6	-25.4595	-12.4268	-25.4597	-49.3121	-1.07919	-38.5624	-1.07919
31.62	-25.7359	-12.4037	-25.7363	-49.4521	-1.07925	-38.597	-1.07925
31.64	-26.0332	-12.3822	-26.0338	-49.5945	-1.07903	-38.6325	-1.07903
31.66	-26.3531	-12.3623	-26.3539	-49.7394	-1.07853	-38.6688	-1.07853
31.68	-26.6975	-12.344	-26.6985	-49.8869	-1.07776	-38.7063	-1.07776
31.7	-27.0689	-12.3273	-27.0701	-50.037	-1.07672	-38.745	-1.07672
31.72	-27.4698	-12.3122	-27.4713	-50.1898	-1.07542	-38.785	-1.07543
31.74	-27.9036	-12.2986	-27.9054	-50.3454	-1.07388	-38.8265	-1.07388
31.76	-28.3743	-12.2867	-28.3763	-50.5038	-1.0721	-38.8696	-1.07211
31.78	-28.8863	-12.2762	-28.8888	-50.6651	-1.07012	-38.9143	-1.07012
31.8	-29.4457	-12.2674	-29.4485	-50.8292	-1.06795	-38.9608	-1.06795
31.82	-30.0594	-12.26	-30.0627	-50.9962	-1.06562	-39.0091	-1.06562
31.84	-30.7366	-12.2542	-30.7404	-51.166	-1.06316	-39.0592	-1.06316
31.86	-31.4889	-12.25	-31.4933	-51.3387	-1.0606	-39.1112	-1.06061
31.88	-32.3316	-12.2473	-32.3366	-51.5142	-1.05799	-39.1651	-1.05799
31.9	-33.2852	-12.2461	-33.2912	-51.6924	-1.05534	-39.2208	-1.05534
31.92	-34.3787	-12.2464	-34.3857	-51.8733	-1.0527	-39.2784	-1.0527
31.94	-35.6539	-12.2482	-35.6623	-52.0568	-1.05011	-39.3378	-1.05011
31.96	-37.1747	-12.2515	-37.1849	-52.2427	-1.04761	-39.3988	-1.04761
31.98	-39.0452	-12.2563	-39.0581	-52.4311	-1.04523	-39.4615	-1.04523
32	-41.4499	-12.2626	-41.4667	-52.6216	-1.04301	-39.5257	-1.04301
32.02	-44.7448	-12.2703	-44.7678	-52.8143	-1.04099	-39.5913	-1.04099
32.04	-49.5391	-12.2796	-49.5667	-53.0089	-1.0392	-39.658	-1.0392
32.06	-52.9111	-12.2903	-52.875	-53.2054	-1.03767	-39.7259	-1.03768
32.08	-47.8912	-12.3025	-47.8484	-53.4035	-1.03644	-39.7946	-1.03644
32.1	-43.4459	-12.3161	-43.4189	-53.6031	-1.03554	-39.864	-1.03554
32.12	-40.3282	-12.3312	-40.3092	-53.804	-1.03498	-39.9339	-1.03498
32.14	-37.9757	-12.3477	-37.9612	-54.006	-1.03479	-40.0041	-1.03479
32.16	-36.0939	-12.3657	-36.0822	-54.209	-1.035	-40.0744	-1.035
32.18	-34.5269	-12.3851	-34.5172	-54.4128	-1.03561	-40.1445	-1.03561
32.2	-33.1844	-12.4059	-33.1762	-54.6172	-1.03666	-40.2142	-1.03666
32.22	-32.0099	-12.4282	-32.0029	-54.8221	-1.03814	-40.2834	-1.03814
32.24	-30.9658	-12.4518	-30.9597	-55.0272	-1.04007	-40.3517	-1.04008
32.26	-30.0258	-12.4768	-30.0204	-55.2324	-1.04247	-40.4189	-1.04247
32.28	-29.171	-12.5033	-29.1662	-55.4376	-1.04533	-40.4848	-1.04533
32.3	-28.3872	-12.5311	-28.3829	-55.6425	-1.04865	-40.5492	-1.04866
32.32	-27.6634	-12.5603	-27.6596	-55.847	-1.05245	-40.6119	-1.05245
32.34	-26.9912	-12.5909	-26.9879	-56.0511	-1.05672	-40.6727	-1.05672
32.36	-26.3639	-12.6229	-26.3609	-56.2544	-1.06146	-40.7313	-1.06146
32.38	-25.7758	-12.6562	-25.7731	-56.457	-1.06666	-40.7875	-1.06666
32.4	-25.2225	-12.6908	-25.2201	-56.6587	-1.07233	-40.8412	-1.07233
32.42	-24.7002	-12.7268	-24.6981	-56.8593	-1.07845	-40.8921	-1.07845
32.44	-24.2058	-12.7641	-24.2039	-57.0589	-1.08501	-40.9402	-1.08501
32.46	-23.7365	-12.8028	-23.7349	-57.2573	-1.092	-40.9851	-1.092
32.48	-23.2901	-12.8427	-23.2887	-57.4545	-1.09941	-41.0269	-1.09941
32.5	-22.8646	-12.884	-22.8633	-57.6505	-1.10722	-41.0653	-1.10722
32.52	-22.4582	-12.9265	-22.4572	-57.8452	-1.1154	-41.1002	-1.1154
32.54	-22.0695	-12.9704	-22.0686	-58.0386	-1.12393	-41.1315	-1.12394
32.56	-21.6971	-13.0155	-21.6964	-58.231	-1.13279	-41.1592	-1.13279
32.58	-21.3399	-13.0618	-21.3393	-58.4222	-1.14191	-41.1831	-1.14192
32.6	-20.9968	-13.1094	-20.9963	-58.6125	-1.15127	-41.2034	-1.15128
32.62	-20.6668	-13.1583	-20.6665	-58.802	-1.1608	-41.2199	-1.1608
32.64	-20.3492	-13.2083	-20.349	-58.9911	-1.17041	-41.2327	-1.17041
32.66	-20.0432	-13.2596	-20.0432	-59.1801	-1.18001	-41.242	-1.18002
32.68	-19.7481	-13.3121	-19.7482	-59.3695	-1.1895	-41.2479	-1.1895
32.7	-19.4633	-13.3657	-19.4634	-59.5597	-1.19871	-41.2507	-1.19871
32.72	-19.1882	-13.4206	-19.1885	-59.7516	-1.20746	-41.2509	-1.20747
32.74	-18.9223	-13.4765	-18.9227	-59.9462	-1.21552	-41.2488	-1.21553
32.76	-18.6652	-13.5337	-18.6656	-60.1444	-1.22261	-41.2452	-1.22261
32.78	-18.4164	-13.5919	-18.4169	-60.3478	-1.22833	-41.2412	-1.22834
32.8	-18.1755	-13.6512	-18.176	-60.5581	-1.23224	-41.2378	-1.23224
32.82	-17.9421	-13.7117	-17.9427	-60.7776	-1.23374	-41.2368	-1.23375
32.84	-17.716	-13.7732	-17.7166	-61.009	-1.23212	-41.2404	-1.23212
32.86	-17.4967	-13.8358	-17.4974	-61.2558	-1.22645	-41.2515	-1.22646
32.88	-17.284	-13.8994	-17.2848	-61.5222	-1.21562	-41.274	-1.21563
32.9	-17.0777	-13.9641	-17.0785	-61.8134	-1.19826	-41.3131	-1.19826
32.92	-16.8774	-14.0298	-16.8782	-62.1358	-1.17271	-41.3758	-1.17271
32.94	-16.6829	-14.0964	-16.6838	-62.4973	-1.13702	-41.4718	-1.13702
32.96	-16.4941	-14.1641	-16.4949	-62.9078	-1.08899	-41.6146	-1.089
32.98	-16.3106	-14.2327	-16.3115	-63.3795	-1.02629	-41.8231	-1.0263
33	-16.1323	-14.3022	-16.1332	-63.9289	-0.946617	-42.1248	-0.946623
33.02	-15.959	-14.3727	-15.9599	-64.5805	-0.848089	-42.5612	-0.848095
33.04	-15.7905	-14.444	-15.7913	-65.3769	-0.729725	-43.1994	-0.729729
33.06	-15.6267	-14.5163	-15.6275	-66.4065	-0.591915	-44.1599	-0.591919
33.08	-15.4672	-14.5894	-15.468	-67.8927	-0.436362	-45.7036	-0.436365
33.1	-15.3121	-14.6634	-15.3129	-70.6208	-0.262709	-48.663	-0.26271
33.12	-15.1608	-14.7383	-15.1616	-81.0458	-0.183225	-59.8916	-0.183226
33.14	-15.0133	-14.8138	-15.014	-68.8483	-0.669664	-48.2442	-0.669668
33.16	-14.87	-14.89	-14.8708	-65.9023	-0.938124	-45.6325	-0.93813
33.18	-14.7307	-14.9668	-14.7314	-64.2302	-1.13275	-44.2199	-1.13275
33.2	-14.5952	-15.0443	-14.5959	-63.1443	-1.27311	-43.3416	-1.27312
33.22	-14.4633	-15.1224	-14.4641	-62.4105	-1.36846	-42.7744	-1.36847
33.24	-14.335	-15.2011	-14.3357	-61.9134	-1.42673	-42.4114	-1.42674
33.26	-14.2101	-15.2803	-14.2109	-61.5834	-1.45569	-42.1908	-1.4557
33.28	-14.0886	-15.3601	-14.0893	-61.3735	-1.46267	-42.0724	-1.46268
33.3	-13.9702	-15.4405	-13.971	-61.2503	-1.45401	-42.0288	-1.45401
33.32	-13.8551	-15.5214	-13.8559	-61.189	-1.43486	-42.0401	-1.43487
33.34	-13.743	-15.6027	-13.7437	-61.1709	-1.40921	-42.0918	-1.40922
33.36	-13.6338	-15.6846	-13.6345	-61.1819	-1.38	-42.1731	-1.38
33.38	-13.5275	-15.7668	-13.5282	-61.2114	-1.3493	-42.2757	-1.3493
33.4	-13.424	-15.8495	-13.4248	-61.2513	-1.31855	-42.3936	-1.31855
33.42	-13.3233	-15.9326	-13.324	-61.2958	-1.28869	-42.5221	-1.28869
33.44	-13.2252	-16.016	-13.2259	-61.3402	-1.26032	-42.6575	-1.26033
33.46	-13.1297	-16.0997	-13.1303	-61.3813	-1.2338	-42.7971	-1.2338
33.48	-13.0368	-16.1838	-13.0373	-61.4168	-1.2093	-42.9388	-1.2093
33.5	-12.9463	-16.2681	-12.9468	-61.4448	-1.18689	-43.081	-1.18689
33.52	-12.8582	-16.3526	-12.8587	-61.4643	-1.16657	-43.2224	-1.16657
33.54	-12.7724	-16.4373	-12.7729	-61.4747	-1.14829	-43.3621	-1.1483
33.56	-12.689	-16.5222	-12.6894	-61.4754	-1.13198	-43.4994	-1.13198
33.58	-12.6078	-16.6073	-12.6081	-61.4664	-1.11753	-43.6336	-1.11753
33.6	-12.5288	-16.6924	-12.529	-61.4477	-1.10485	-43.7645	-1.10485
33.62	-12.4519	-16.7776	-12.4521	-61.4196	-1.09383	-43.8917	-1.09383
33.64	-12.3771	-16.8629	-12.3773	-61.3822	-1.08438	-44.0149	-1.08438
33.66	-12.3043	-16.9482	-12.3044	-61.3361	-1.0764	-44.1341	-1.0764
33.68	-12.2335	-17.0335	-12.2336	-61.2815	-1.06979	-44.2491	-1.06979
33.7	-12.1647	-17.1187	-12.1648	-61.2191	-1.06447	-44.3599	-1.06448
33.72	-12.0978	-17.2039	-12.0978	-61.1492	-1.06036	-44.4665	-1.06037
33.74	-12.0328	-17.289	-12.0327	-61.0723	-1.05739	-44.5689	-1.05739
33.76	-11.9696	-17.3739	-11.9695	-60.9891	-1.05547	-44.6672	-1.05547
33.78	-11.9082	-17.4586	-11.9081	-60.8999	-1.05455	-44.7613	-1.05455
33.8	-11.8486	-17.5432	-11.8484	-60.8053	-1.05456	-44.8515	-1.05457
33.82	-11.7907	-17.6275	-11.7904	-60.7058	-1.05545	-44.9377	-1.05545
33.84	-11.7345	-17.7116	-11.7341	-60.6019	-1.05715	-45.0201	-1.05716
33.86	-11.6799	-17.7954	-11.6795	-60.4941	-1.05962	-45.0988	-1.05962
33.88	-11.627	-17.8789	-11.6265	-60.3828	-1.06279	-45.1739	-1.06279
33.9	-11.5756	-17.962	-11.5751	-60.2685	-1.06661	-45.2456	-1.06662
33.92	-11.5258	-18.0448	-11.5253	-60.1518	-1.07104	-45.3141	-1.07104
33.94	-11.4776	-18.1271	-11.477	-60.0329	-1.07601	-45.3794	-1.07602
33.96	-11.4308	-18.2091	-11.4302	-59.9124	-1.08148	-45.4417	-1.08149
33.98	-11.3856	-18.2906	-11.3849	-59.7908	-1.08739	-45.5013	-1.0874
34	-11.3417	-18.3716	-11.341	-59.6684	-1.09369	-45.5582	-1.09369
34.02	-11.2993	-18.4521	-11.2986	-59.5457	-1.10031	-45.6127	-1.10032
34.04	-11.2583	-18.532	-11.2576	-59.4232	-1.1072	-45.6649	-1.10721
34.06	-11.2187	-18.6114	-11.2179	-59.3011	-1.1143	-45.7151	-1.1143
34.08	-11.1804	-18.6903	-11.1796	-59.1801	-1.12154	-45.7634	-1.12154
34.1	-11.1435	-18.7685	-11.1426	-59.0604	-1.12886	-45.8101	-1.12886
34.12	-11.1078	-18.8461	-11.1069	-58.9424	-1.1362	-45.8553	-1.1362
34.14	-11.0734	-18.923	-11.0726	-58.8266	-1.14348	-45.8992	-1.14349
34.16	-11.0403	-18.9992	-11.0394	-58.7133	-1.15065	-45.942	-1.15065
34.18	-11.0084	-19.0748	-11.0075	-58.6029	-1.15763	-45.9838	-1.15764
34.2	-10.9778	-19.1496	-10.9769	-58.4958	-1.16437	-46.025	-1.16437
34.22	-10.9483	-19.2237	-10.9474	-58.3922	-1.17079	-46.0655	-1.1708
34.24	-10.92	-19.297	-10.9191	-58.2926	-1.17685	-46.1056	-1.17685
34.26	-10.8929	-19.3695	-10.892	-58.1971	-1.18247	-46.1454	-1.18247
34.28	-10.8669	-19.4412	-10.8659	-58.1061	-1.18762	-46.1851	-1.18762
34.3	-10.8419	-19.5121	-10.841	-58.0199	-1.19225	-46.2246	-1.19225
34.32	-10.8181	-19.5822	-10.8172	-57.9385	-1.19631	-46.2642	-1.19632
34.34	-10.7954	-19.6514	-10.7945	-57.8623	-1.19979	-46.3038	-1.19979
34.36	-10.7737	-19.7197	-10.7728	-57.7913	-1.20265	-46.3435	-1.20265
34.38	-10.753	-19.7871	-10.7522	-57.7258	-1.20488	-46.3832	-1.20488
34.4	-10.7333	-19.8536	-10.7325	-57.6657	-1.20648	-46.4231	-1.20648
34.42	-10.7147	-19.9192	-10.7139	-57.6112	-1.20745	-46.4629	-1.20746
34.44	-10.6969	-19.9839	-10.6962	-57.5623	-1.20781	-46.5027	-1.20781
34.46	-10.6802	-20.0476	-10.6795	-57.5189	-1.20758	-46.5424	-1.20758
34.48	-10.6643	-20.1103	-10.6637	-57.481	-1.20678	-46.5817	-1.20678
34.5	-10.6494	-20.1721	-10.6487	-57.4486	-1.20546	-46.6207	-1.20546
34.52	-10.6353	-20.2329	-10.6347	-57.4214	-1.20366	-46.6592	-1.20366
34.54	-10.6221	-20.2927	-10.6215	-57.3995	-1.20142	-46.6969	-1.20142
34.56	-10.6097	-20.3515	-10.6092	-57.3827	-1.1988	-46.7338	-1.19881
34.58	-10.5981	-20.4093	-10.5976	-57.3707	-1.19586	-46.7696	-1.19587
34.6	-10.5873	-20.466	-10.5869	-57.3634	-1.19266	-46.8042	-1.19266
34.62	-10.5772	-20.5218	-10.5769	-57.3606	-1.18925	-46.8374	-1.18925
34.64	-10.5679	-20.5765	-10.5676	-57.3621	-1.1857	-46.8689	-1.1857
34.66	-10.5592	-20.6302	-10.559	-57.3676	-1.18206	-46.8987	-1.18206
34.68	-10.5513	-20.6828	-10.5511	-57.377	-1.1784	-46.9266	-1.1784
34.7	-10.544	-20.7344	-10.5439	-57.3899	-1.17476	-46.9523	-1.17476
34.72	-10.5373	-20.785	-10.5372	-57.4062	-1.1712	-46.9759	-1.17121
34.74	-10.5312	-20.8346	-10.5312	-57.4256	-1.16778	-46.9971	-1.16778
34.76	-10.5256	-20.8831	-10.5257	-57.448	-1.16453	-47.0158	-1.16453
34.78	-10.5206	-20.9306	-10.5208	-57.4731	-1.16149	-47.032	-1.1615
34.8	-10.5161	-20.9771	-10.5163	-57.5007	-1.15871	-47.0456	-1.15872
34.82	-10.512	-21.0226	-10.5123	-57.5307	-1.15622	-47.0566	-1.15623
34.84	-10.5084	-21.0671	-10.5087	-57.5628	-1.15405	-47.0648	-1.15405
34.86	-10.5051	-21.1106	-10.5055	-57.5969	-1.15222	-47.0704	-1.15222
34.88	-10.5023	-21.1531	-10.5027	-57.6329	-1.15075	-47.0734	-1.15075
34.9	-10.4997	-21.1946	-10.5002	-57.6706	-1.14966	-47.0737	-1.14966
34.92	-10.4974	-21.2353	-10.498	-57.7099	-1.14896	-47.0714	-1.14897
34.94	-10.4954	-21.2749	-10.496	-57.7508	-1.14867	-47.0666	-1.14867
34.96	-10.4935	-21.3137	-10.4942	-57.793	-1.14878	-47.0594	-1.14878
34.98	-10.4918	-21.3515	-10.4926	-57.8367	-1.14929	-47.0498	-1.1493
35	-10.4903	-21.3885	-10.4911	-57.8817	-1.15021	-47.0381	-1.15022
35.02	-10.4888	-21.4247	-10.4897	-57.9281	-1.15154	-47.0243	-1.15154
35.04	-10.4874	-21.46	-10.4883	-57.9757	-1.15325	-47.0087	-1.15325
35.06	-10.486	-21.4945	-10.4869	-58.0245	-1.15534	-46.9912	-1.15535
35.08	-10.4845	-21.5282	-10.4855	-58.0747	-1.1578	-46.9723	-1.1578
35.1	-10.4829	-21.5611	-10.4839	-58.1262	-1.1606	-46.9519	-1.1606
35.12	-10.4812	-21.5934	-10.4823	-58.179	-1.16373	-46.9304	-1.16373
35.14	-10.4793	-21.6249	-10.4804	-58.2332	-1.16716	-46.9079	-1.16716
35.16	-10.4772	-21.6558	-10.4783	-58.2889	-1.17086	-46.8847	-1.17086
35.18	-10.4748	-21.6861	-10.476	-58.346	-1.17481	-46.8609	-1.17481
35.2	-10.4722	-21.7158	-10.4733	-58.4047	-1.17898	-46.8368	-1.17898
35.22	-10.4691	-21.7449	-10.4703	-58.465	-1.18332	-46.8127	-1.18333
35.24	-10.4656	-21.7735	-10.4668	-58.5271	-1.18781	-46.7888	-1.18782
35.26	-10.4617	-21.8016	-10.4629	-58.5909	-1.19241	-46.7652	-1.19242
35.28	-10.4573	-21.8292	-10.4585	-58.6565	-1.19708	-46.7423	-1.19708
35.3	-10.4524	-21.8565	-10.4536	-58.724	-1.20178	-46.7203	-1.20178
35.32	-10.4469	-21.8833	-10.4481	-58.7934	-1.20646	-46.6994	-1.20646
35.34	-10.4408	-21.9099	-10.4419	-58.8649	-1.21109	-46.6799	-1.21109
35.36	-10.434	-21.9361	-10.4351	-58.9384	-1.21563	-46.6619	-1.21563
35.38	-10.4265	-21.9621	-10.4276	-59.0139	-1.22002	-46.6457	-1.22003
35.4	-10.4182	-21.9879	-10.4193	-59.0915	-1.22425	-46.6315	-1.22425
35.42	-10.4092	-22.0135	-10.4103	-59.1712	-1.22826	-46.6194	-1.22826
35.44	-10.3994	-22.039	-10.4004	-59.2529	-1.23202	-46.6097	-1.23202
35.46	-10.3887	-22.0644	-10.3897	-59.3366	-1.2355	-46.6026	-1.2355
35.48	-10.3772	-22.0898	-10.3781	-59.4222	-1.23867	-46.5981	-1.23867
35.5	-10.3647	-22.1151	-10.3656	-59.5096	-1.2415	-46.5963	-1.2415
35.52	-10.3513	-22.1405	-10.3522	-59.5988	-1.24397	-46.5975	-1.24398
35.54	-10.337	-22.166	-10.3378	-59.6895	-1.24607	-46.6016	-1.24607
35.56	-10.3216	-22.1916	-10.3224	-59.7817	-1.24778	-46.6088	-1.24778
35.58	-10.3053	-22.2174	-10.306	-59.8752	-1.24909	-46.6191	-1.2491
35.6	-10.288	-22.2434	-10.2886	-59.9697	-1.25001	-46.6326	-1.25001
35.62	-10.2696	-22.2696	-10.2702	-60.0651	-1.25054	-46.6491	-1.25054
35.64	-10.2502	-22.2962	-10.2507	-60.1611	-1.25068	-46.6687	-1.25068
35.66	-10.2298	-22.323	-10.2302	-60.2574	-1.25046	-46.6913	-1.25046
35.68	-10.2082	-22.3503	-10.2086	-60.3538	-1.24988	-46.7169	-1.24989
35.7	-10.1857	-22.378	-10.186	-60.45	-1.24899	-46.7454	-1.24899
35.72	-10.162	-22.4061	-10.1623	-60.5458	-1.24779	-46.7767	-1.2478
35.74	-10.1373	-22.4347	-10.1375	-60.6407	-1.24633	-46.8106	-1.24634
35.76	-10.1116	-22.4638	-10.1117	-60.7345	-1.24464	-46.8469	-1.24464
35.78	-10.0848	-22.4935	-10.0849	-60.8269	-1.24275	-46.8856	-1.24276
35.8	-10.057	-22.5238	-10.057	-60.9177	-1.24071	-46.9264	-1.24071
35.82	-10.0282	-22.5548	-10.0281	-61.0063	-1.23855	-46.9691	-1.23856
35.84	-9.99836	-22.5864	-9.99825	-61.0927	-1.23632	-47.0136	-1.23632
35.86	-9.96756	-22.6187	-9.96739	-61.1765	-1.23405	-47.0596	-1.23405
35.88	-9.93581	-22.6518	-9.93558	-61.2573	-1.23179	-47.1068	-1.23179
35.9	-9.90313	-22.6857	-9.90285	-61.335	-1.22957	-47.1551	-1.22957
35.92	-9.86954	-22.7203	-9.86921	-61.4092	-1.22743	-47.2042	-1.22743
35.94	-9.83508	-22.7559	-9.83471	-61.4797	-1.22541	-47.2538	-1.22542
35.96	-9.79978	-22.7922	-9.79937	-61.5464	-1.22355	-47.3037	-1.22355
35.98	-9.76366	-22.8295	-9.76322	-61.609	-1.22187	-47.3538	-1.22187
36	-9.72678	-22.8677	-9.7263	-61.6672	-1.2204	-47.4036	-1.2204
36.02	-9.68915	-22.9069	-9.68864	-61.7211	-1.21917	-47.453	-1.21917
36.04	-9.65083	-22.947	-9.65029	-61.7703	-1.21821	-47.5017	-1.21821
36.06	-9.61184	-22.9882	-9.61129	-61.8149	-1.21752	-47.5495	-1.21753
36.08	-9.57223	-23.0303	-9.57166	-61.8547	-1.21714	-47.5961	-1.21715
36.1	-9.53204	-23.0736	-9.53146	-61.8897	-1.21707	-47.6414	-1.21708
36.12	-9.4913	-23.1179	-9.49073	-61.9198	-1.21733	-47.685	-1.21734
36.14	-9.45007	-23.1633	-9.4495	-61.9449	-1.21792	-47.7269	-1.21793
36.16	-9.40839	-23.2098	-9.40781	-61.9653	-1.21885	-47.7667	-1.21885
36.18	-9.36629	-23.2574	-9.36572	-61.9808	-1.22011	-47.8043	-1.22012
36.2	-9.32381	-23.3062	-9.32327	-61.9915	-1.22171	-47.8395	-1.22172
36.22	-9.28101	-23.3562	-9.28049	-61.9975	-1.22364	-47.8721	-1.22365
36.24	-9.23792	-23.4073	-9.23742	-61.999	-1.2259	-47.9019	-1.2259
36.26	-9.19459	-23.4596	-9.19412	-61.996	-1.22845	-47.9289	-1.22846
36.28	-9.15105	-23.5132	-9.15061	-61.9887	-1.23131	-47.9528	-1.23131
36.3	-9.10735	-23.5679	-9.10695	-61.9773	-1.23444	-47.9736	-1.23444
36.32	-9.06352	-23.6239	-9.06316	-61.962	-1.23783	-47.9911	-1.23783
36.34	-9.01961	-23.6811	-9.0193	-61.9429	-1.24145	-48.0053	-1.24145
36.36	-8.97565	-23.7396	-8.97538	-61.9203	-1.24528	-48.0161	-1.24528
36.38	-8.93168	-23.7993	-8.93147	-61.8944	-1.24928	-48.0234	-1.24928
36.4	-8.88774	-23.8603	-8.88758	-61.8654	-1.25343	-48.0272	-1.25343
36.42	-8.84385	-23.9225	-8.84375	-61.8336	-1.2577	-48.0275	-1.2577
36.44	-8.80006	-23.986	-8.80003	-61.7993	-1.26204	-48.0242	-1.26204
36.46	-8.7564	-24.0507	-8.75643	-61.7626	-1.26643	-48.0175	-1.26643
36.48	-8.71289	-24.1167	-8.71298	-61.7238	-1.27082	-48.0073	-1.27082
36.5	-8.66957	-24.184	-8.66973	-61.6833	-1.27518	-47.9937	-1.27518
36.52	-8.62646	-24.2525	-8.62669	-61.6412	-1.27947	-47.9767	-1.27947
36.54	-8.58359	-24.3222	-8.58389	-61.5977	-1.28365	-47.9565	-1.28365
36.56	-8.54099	-24.3932	-8.54136	-61.5532	-1.28768	-47.9332	-1.28768
36.58	-8.49868	-24.4655	-8.49912	-61.5079	-1.29153	-47.9068	-1.29153
36.6	-8.45667	-24.5389	-8.45719	-61.4619	-1.29516	-47.8775	-1.29516
36.62	-8.415	-24.6135	-8.41559	-61.4154	-1.29853	-47.8455	-1.29854
36.64	-8.37368	-24.6893	-8.37434	-61.3688	-1.30163	-47.8108	-1.30163
36.66	-8.33273	-24.7663	-8.33345	-61.322	-1.30442	-47.7737	-1.30442
36.68	-8.29216	-24.8445	-8.29295	-61.2754	-1.30688	-47.7342	-1.30688
36.7	-8.25199	-24.9238	-8.25285	-61.229	-1.30898	-47.6926	-1.30899
36.72	-8.21224	-25.0042	-8.21316	-61.183	-1.31073	-47.6491	-1.31073
36.74	-8.1729	-25.0856	-8.17389	-61.1374	-1.3121	-47.6037	-1.3121
36.76	-8.134	-25.1682	-8.13505	-61.0923	-1.31309	-47.5567	-1.31309
36.78	-8.09555	-25.2517	-8.09665	-61.0478	-1.3137	-47.5081	-1.31371
36.8	-8.05754	-25.3363	-8.05869	-61.004	-1.31395	-47.4582	-1.31395
36.82	-8.01998	-25.4218	-8.02119	-60.9608	-1.31383	-47.4071	-1.31383
36.84	-7.98289	-25.5082	-7.98415	-60.9182	-1.31336	-47.3549	-1.31336
36.86	-7.94627	-25.5955	-7.94757	-60.8763	-1.31257	-47.3018	-1.31257
36.88	-7.9101	-25.6836	-7.91145	-60.835	-1.31148	-47.2478	-1.31148
36.9	-7.87441	-25.7726	-7.87579	-60.7942	-1.31011	-47.1931	-1.31011
36.92	-7.83919	-25.8623	-7.8406	-60.754	-1.3085	-47.1377	-1.30851
36.94	-7.80443	-25.9526	-7.80587	-60.7141	-1.30669	-47.0818	-1.30669
36.96	-7.77013	-26.0437	-7.7716	-60.6746	-1.3047	-47.0254	-1.30471
36.98	-7.7363	-26.1353	-7.73779	-60.6354	-1.30259	-46.9686	-1.30259
37	-7.70292	-26.2274	-7.70443	-60.5963	-1.30038	-46.9114	-1.30038
37.02	-7.67	-26.3199	-7.67151	-60.5573	-1.29811	-46.8539	-1.29812
37.04	-7.63752	-26.4129	-7.63904	-60.5183	-1.29584	-46.7962	-1.29584
37.06	-7.60549	-26.5062	-7.60701	-60.4791	-1.2936	-46.7382	-1.2936
37.08	-7.57388	-26.5997	-7.5754	-60.4397	-1.29142	-46.68	-1.29142
37.1	-7.5427	-26.6934	-7.54421	-60.4	-1.28935	-46.6216	-1.28935
37.12	-7.51194	-26.7871	-7.51343	-60.3598	-1.28742	-46.563	-1.28742
37.14	-7.48159	-26.8809	-7.48306	-60.3192	-1.28567	-46.5043	-1.28567
37.16	-7.45163	-26.9745	-7.45307	-60.278	-1.28412	-46.4455	-1.28412
37.18	-7.42206	-27.068	-7.42347	-60.2362	-1.28281	-46.3865	-1.28281
37.2	-7.39286	-27.1612	-7.39425	-60.1938	-1.28177	-46.3274	-1.28177
37.22	-7.36404	-27.254	-7.36538	-60.1506	-1.28101	-46.2682	-1.28101
37.24	-7.33556	-27.3463	-7.33686	-60.1067	-1.28055	-46.209	-1.28055
37.26	-7.30743	-27.438	-7.30868	-60.0621	-1.28042	-46.1496	-1.28042
37.28	-7.27964	-27.529	-7.28084	-60.0168	-1.28063	-46.0903	-1.28063
37.3	-7.25216	-27.6192	-7.2533	-59.9707	-1.28118	-46.0309	-1.28119
37.32	-7.22499	-27.7084	-7.22607	-59.924	-1.28209	-45.9716	-1.2821
37.34	-7.19812	-27.7966	-7.19914	-59.8767	-1.28336	-45.9124	-1.28336
37.36	-7.17154	-27.8836	-7.17249	-59.8289	-1.28499	-45.8532	-1.28499
37.38	-7.14523	-27.9693	-7.14611	-59.7805	-1.28697	-45.7943	-1.28697
37.4	-7.11918	-28.0536	-7.11999	-59.7319	-1.28929	-45.7355	-1.28929
37.42	-7.09338	-28.1363	-7.09412	-59.683	-1.29195	-45.6771	-1.29195
37.44	-7.06783	-28.2174	-7.06849	-59.6341	-1.29494	-45.619	-1.29494
37.46	-7.04251	-28.2966	-7.04308	-59.5852	-1.29822	-45.5614	-1.29822
37.48	-7.0174	-28.3739	-7.0179	-59.5366	-1.30179	-45.5043	-1.3018
37.5	-6.99251	-28.4491	-6.99292	-59.4883	-1.30562	-45.4478	-1.30563
37.52	-6.96782	-28.5221	-6.96815	-59.4407	-1.30969	-45.3921	-1.30969
37.54	-6.94332	-28.5928	-6.94357	-59.3939	-1.31395	-45.3371	-1.31395
37.56	-6.91901	-28.6611	-6.91917	-59.3481	-1.31838	-45.2831	-1.31838
37.58	-6.89488	-28.7268	-6.89495	-59.3035	-1.32294	-45.2301	-1.32295
37.6	-6.87091	-28.7898	-6.8709	-59.2605	-1.3276	-45.1783	-1.3276
37.62	-6.84711	-28.85	-6.84702	-59.2192	-1.33232	-45.1277	-1.33232
37.64	-6.82347	-28.9074	-6.82329	-59.1798	-1.33704	-45.0784	-1.33704
37.66	-6.79998	-28.9617	-6.79972	-59.1427	-1.34174	-45.0307	-1.34174
37.68	-6.77663	-29.013	-6.7763	-59.1081	-1.34636	-44.9846	-1.34636
37.7	-6.75344	-29.0611	-6.75302	-59.0762	-1.35087	-44.9402	-1.35087
37.72	-6.73038	-29.106	-6.72989	-59.0472	-1.35521	-44.8976	-1.35521
37.74	-6.70746	-29.1476	-6.7069	-59.0215	-1.35936	-44.8569	-1.35936
37.76	-6.68468	-29.1858	-6.68405	-58.9992	-1.36326	-44.8181	-1.36326
37.78	-6.66204	-29.2205	-6.66134	-58.9805	-1.36688	-44.7815	-1.36688
37.8	-6.63954	-29.2518	-6.63877	-58.9657	-1.37018	-44.747	-1.37018
37.82	-6.61717	-29.2797	-6.61634	-58.9549	-1.37314	-44.7147	-1.37314
37.84	-6.59494	-29.304	-6.59406	-58.9483	-1.37572	-44.6847	-1.37572
37.86	-6.57286	-29.3248	-6.57192	-58.9461	-1.3779	-44.6569	-1.3779
37.88	-6.55092	-29.3421	-6.54993	-58.9483	-1.37966	-44.6314	-1.37966
37.9	-6.52912	-29.3559	-6.52809	-58.9551	-1.381	-44.6082	-1.381
37.92	-6.50748	-29.3662	-6.5064	-58.9665	-1.3819	-44.5872	-1.3819
37.94	-6.48599	-29.373	-6.48488	-58.9826	-1.38236	-44.5685	-1.38236
37.96	-6.46467	-29.3765	-6.46353	-59.0034	-1.38239	-44.5519	-1.38239
37.98	-6.44352	-29.3766	-6.44235	-59.0289	-1.382	-44.5373	-1.382
38	-6.42254	-29.3734	-6.42134	-59.059	-1.38121	-44.5247	-1.38121
38.02	-6.40174	-29.367	-6.40053	-59.0936	-1.38003	-44.514	-1.38003
38.04	-6.38113	-29.3575	-6.37991	-59.1327	-1.37851	-44.505	-1.37851
38.06	-6.36072	-29.3449	-6.35949	-59.1761	-1.37666	-44.4976	-1.37666
38.08	-6.34052	-29.3293	-6.33929	-59.2236	-1.37453	-44.4915	-1.37453
38.1	-6.32053	-29.3108	-6.3193	-59.275	-1.37215	-44.4867	-1.37215
38.12	-6.30076	-29.2895	-6.29955	-59.33	-1.36957	-44.4829	-1.36957
38.14	-6.28123	-29.2656	-6.28003	-59.3884	-1.36684	-44.4799	-1.36684
38.16	-6.26195	-29.2391	-6.26076	-59.4499	-1.364	-44.4776	-1.364
38.18	-6.24292	-29.2101	-6.24175	-59.5141	-1.3611	-44.4756	-1.3611
38.2	-6.22415	-29.1788	-6.22301	-59.5807	-1.35818	-44.4737	-1.35818
38.22	-6.20565	-29.1452	-6.20455	-59.6491	-1.3553	-44.4718	-1.3553
38.24	-6.18744	-29.1095	-6.18637	-59.7191	-1.35249	-44.4696	-1.35249
38.26	-6.16953	-29.0718	-6.1685	-59.7901	-1.34982	-44.4669	-1.34981
38.28	-6.15192	-29.0322	-6.15093	-59.8615	-1.34731	-44.4634	-1.34731
38.3	-6.13462	-28.9908	-6.13369	-59.9328	-1.34501	-44.4589	-1.34501
38.32	-6.11765	-28.9477	-6.11677	-60.0035	-1.34296	-44.4533	-1.34296
38.34	-6.10101	-28.9031	-6.10019	-60.0728	-1.34119	-44.4463	-1.34119
38.36	-6.08472	-28.857	-6.08396	-60.1402	-1.33974	-44.4376	-1.33974
38.38	-6.06878	-28.8095	-6.06809	-60.2049	-1.33863	-44.4272	-1.33863
38.4	-6.05321	-28.7607	-6.05258	-60.2661	-1.33789	-44.4149	-1.33789
38.42	-6.038	-28.7108	-6.03744	-60.3231	-1.33754	-44.4005	-1.33754
38.44	-6.02318	-28.6598	-6.02269	-60.3751	-1.3376	-44.3839	-1.3376
38.46	-6.00874	-28.6078	-6.00832	-60.4213	-1.33808	-44.3649	-1.33807
38.48	-5.9947	-28.5549	-5.99436	-60.4607	-1.33898	-44.3435	-1.33898
38.5	-5.98106	-28.5012	-5.98079	-60.4927	-1.34033	-44.3195	-1.34033
38.52	-5.96782	-28.4467	-5.96763	-60.5162	-1.34211	-44.293	-1.34211
38.54	-5.955	-28.3916	-5.95489	-60.5306	-1.34432	-44.2639	-1.34432
38.56	-5.94259	-28.3358	-5.94256	-60.5351	-1.34696	-44.2322	-1.34696
38.58	-5.93061	-28.2796	-5.93066	-60.5289	-1.35001	-44.1978	-1.35001
38.6	-5.91905	-28.2228	-5.91918	-60.5114	-1.35345	-44.1608	-1.35345
38.62	-5.90792	-28.1657	-5.90812	-60.482	-1.35728	-44.1213	-1.35728
38.64	-5.89722	-28.1081	-5.8975	-60.4403	-1.36146	-44.0792	-1.36146
38.66	-5.88695	-28.0503	-5.8873	-60.386	-1.36596	-44.0348	-1.36596
38.68	-5.87712	-27.9922	-5.87754	-60.3189	-1.37075	-43.9881	-1.37075
38.7	-5.86771	-27.9338	-5.8682	-60.239	-1.37579	-43.9392	-1.37579
38.72	-5.85873	-27.8752	-5.85929	-60.1463	-1.38105	-43.8883	-1.38105
38.74	-5.85018	-27.8165	-5.8508	-60.0411	-1.38648	-43.8356	-1.38648
38.76	-5.84206	-27.7576	-5.84274	-59.9239	-1.39203	-43.7811	-1.39203
38.78	-5.83435	-27.6987	-5.83509	-59.7951	-1.39765	-43.7252	-1.39764
38.8	-5.82706	-27.6396	-5.82785	-59.6555	-1.40328	-43.6679	-1.40328
38.82	-5.82018	-27.5804	-5.82102	-59.5057	-1.40889	-43.6095	-1.40888
38.84	-5.8137	-27.5212	-5.81458	-59.3467	-1.4144	-43.5503	-1.41439
38.86	-5.80762	-27.4619	-5.80854	-59.1794	-1.41976	-43.4903	-1.41976
38.88	-5.80192	-27.4026	-5.80288	-59.0047	-1.42491	-43.43	-1.42491
38.9	-5.79661	-27.3432	-5.79758	-58.8236	-1.42981	-43.3694	-1.42981
38.92	-5.79165	-27.2837	-5.79265	-58.6371	-1.43439	-43.3088	-1.43439
38.94	-5.78706	-27.2242	-5.78807	-58.4462	-1.43861	-43.2484	-1.43861
38.96	-5.78281	-27.1647	-5.78383	-58.2518	-1.44242	-43.1884	-1.44242
38.98	-5.77889	-27.1051	-5.77991	-58.0548	-1.44577	-43.129	-1.44577
39	-5.77529	-27.0454	-5.7763	-57.8561	-1.44863	-43.0704	-1.44863
39.02	-5.77199	-26.9856	-5.77299	-57.6564	-1.45097	-43.0127	-1.45097
39.04	-5.76898	-26.9257	-5.76996	-57.4565	-1.45276	-42.9562	-1.45276
39.06	-5.76624	-26.8657	-5.76719	-57.2571	-1.45399	-42.9009	-1.45398
39.08	-5.76376	-26.8055	-5.76467	-57.0586	-1.45464	-42.847	-1.45464
39.1	-5.76151	-26.7452	-5.76239	-56.8616	-1.45472	-42.7945	-1.45472
39.12	-5.75949	-26.6847	-5.76031	-56.6666	-1.45424	-42.7436	-1.45423
39.14	-5.75767	-26.624	-5.75843	-56.4738	-1.4532	-42.6943	-1.45319
39.16	-5.75604	-26.5631	-5.75673	-56.2836	-1.45163	-42.6467	-1.45163
39.18	-5.75457	-26.5019	-5.75519	-56.0963	-1.44957	-42.6007	-1.44957
39.2	-5.75324	-26.4404	-5.75378	-55.9119	-1.44705	-42.5565	-1.44705
39.22	-5.75204	-26.3785	-5.75249	-55.7306	-1.44411	-42.5138	-1.44411
39.24	-5.75095	-26.3164	-5.7513	-55.5525	-1.44081	-42.4728	-1.44081
39.26	-5.74994	-26.2539	-5.7502	-55.3775	-1.4372	-42.4334	-1.4372
39.28	-5.749	-26.1909	-5.74914	-55.2058	-1.43334	-42.3954	-1.43334
39.3	-5.7481	-26.1276	-5.74813	-55.0372	-1.42929	-42.3589	-1.42928
39.32	-5.74722	-26.0638	-5.74714	-54.8717	-1.4251	-42.3237	-1.4251
39.34	-5.74635	-25.9995	-5.74615	-54.7092	-1.42085	-42.2898	-1.42085
39.36	-5.74547	-25.9347	-5.74513	-54.5496	-1.4166	-42.257	-1.4166
39.38	-5.74455	-25.8693	-5.74408	-54.3928	-1.41241	-42.2252	-1.41241
39.4	-5.74357	-25.8034	-5.74297	-54.2387	-1.40835	-42.1943	-1.40835
39.42	-5.74253	-25.737	-5.74178	-54.0871	-1.40447	-42.1643	-1.40446
39.44	-5.74139	-25.6699	-5.7405	-53.938	-1.40082	-42.1349	-1.40082
39.46	-5.74014	-25.6022	-5.73911	-53.7911	-1.39747	-42.1062	-1.39747
39.48	-5.73876	-25.5338	-5.73759	-53.6464	-1.39447	-42.0779	-1.39446
39.5	-5.73724	-25.4648	-5.73593	-53.5038	-1.39185	-42.0499	-1.39184
39.52	-5.73557	-25.3952	-5.73411	-53.3632	-1.38966	-42.0223	-1.38966
39.54	-5.73372	-25.3248	-5.73211	-53.2244	-1.38794	-41.9949	-1.38793
39.56	-5.73168	-25.2538	-5.72994	-53.0875	-1.38671	-41.9675	-1.38671
39.58	-5.72945	-25.182	-5.72756	-52.9523	-1.38602	-41.9403	-1.38602
39.6	-5.727	-25.1096	-5.72498	-52.8188	-1.38587	-41.913	-1.38587
39.62	-5.72433	-25.0364	-5.72218	-52.6871	-1.3863	-41.8858	-1.38629
39.64	-5.72143	-24.9626	-5.71915	-52.557	-1.3873	-41.8584	-1.3873
39.66	-5.71829	-24.888	-5.71589	-52.4286	-1.38889	-41.831	-1.38889
39.68	-5.7149	-24.8128	-5.71239	-52.302	-1.39107	-41.8035	-1.39107
39.7	-5.71127	-24.7368	-5.70864	-52.1771	-1.39384	-41.776	-1.39383
39.72	-5.70737	-24.6603	-5.70464	-52.0541	-1.39718	-41.7484	-1.39718
39.74	-5.70322	-24.583	-5.7004	-51.9331	-1.40109	-41.7208	-1.40108
39.76	-5.6988	-24.5051	-5.6959	-51.8142	-1.40554	-41.6933	-1.40553
39.78	-5.69413	-24.4266	-5.69114	-51.6974	-1.4105	-41.6659	-1.4105
39.8	-5.68919	-24.3476	-5.68614	-51.5831	-1.41595	-41.6388	-1.41595
39.82	-5.684	-24.2679	-5.68089	-51.4713	-1.42186	-41.6119	-1.42185
39.84	-5.67855	-24.1878	-5.67539	-51.3623	-1.42816	-41.5855	-1.42816
39.86	-5.67285	-24.1071	-5.66966	-51.2562	-1.43482	-41.5596	-1.43482
39.88	-5.66692	-24.026	-5.66369	-51.1534	-1.44179	-41.5345	-1.44179
39.9	-5.66074	-23.9445	-5.65751	-51.054	-1.44899	-41.5101	-1.44899
39.92	-5.65435	-23.8626	-5.6511	-50.9584	-1.45637	-41.4868	-1.45637
39.94	-5.64773	-23.7804	-5.6445	-50.8668	-1.46386	-41.4646	-1.46386
39.96	-5.64092	-23.6979	-5.6377	-50.7795	-1.47138	-41.4437	-1.47138
39.98	-5.63391	-23.6152	-5.63072	-50.6968	-1.47886	-41.4243	-1.47885
40	-5.62672	-23.5323	-5.62358	-50.6191	-1.4862	-41.4066	-1.4862

## Sheet: Figure 12 and 15
Frequency / GHz	S11	S22	S33	S44	S55	S66	S77	S88
20	-2.47549	-2.44164	-2.6	-2.45273	-2.46882	-2.47741	-2.48812	-2.59397
20.02	-2.4951	-2.46558	-2.60737	-2.47678	-2.48826	-2.49788	-2.50861	-2.61381
20.04	-2.51501	-2.48958	-2.62736	-2.50086	-2.50799	-2.51828	-2.52903	-2.63381
20.06	-2.53521	-2.51359	-2.64747	-2.52496	-2.528	-2.5386	-2.54936	-2.65395
20.08	-2.55568	-2.53759	-2.6677	-2.54903	-2.54828	-2.55882	-2.56959	-2.67423
20.1	-2.57641	-2.56155	-2.68802	-2.57305	-2.56882	-2.57891	-2.58968	-2.69461
20.12	-2.59739	-2.58543	-2.70842	-2.59699	-2.5896	-2.59886	-2.60964	-2.71509
20.14	-2.6186	-2.6092	-2.72889	-2.6208	-2.61061	-2.61865	-2.62943	-2.73565
20.16	-2.64002	-2.63283	-2.7494	-2.64447	-2.63183	-2.63827	-2.64903	-2.75626
20.18	-2.66164	-2.65629	-2.76994	-2.66795	-2.65324	-2.65769	-2.66844	-2.77691
20.2	-2.68344	-2.67955	-2.7905	-2.69122	-2.67483	-2.67689	-2.68764	-2.79759
20.22	-2.70539	-2.70256	-2.81105	-2.71425	-2.69657	-2.69587	-2.7066	-2.81827
20.24	-2.72748	-2.72531	-2.83157	-2.73699	-2.71845	-2.7146	-2.72531	-2.83893
20.26	-2.74969	-2.74776	-2.85205	-2.75943	-2.74045	-2.73306	-2.74375	-2.85955
20.28	-2.77198	-2.76988	-2.87247	-2.78153	-2.76254	-2.75124	-2.76191	-2.88012
20.3	-2.79435	-2.79163	-2.8928	-2.80326	-2.78469	-2.76913	-2.77977	-2.90061
20.32	-2.81675	-2.813	-2.91304	-2.82459	-2.80689	-2.78671	-2.79732	-2.921
20.34	-2.83917	-2.83395	-2.93316	-2.8455	-2.82911	-2.80395	-2.81454	-2.94127
20.36	-2.86159	-2.85445	-2.95314	-2.86595	-2.85133	-2.82086	-2.83142	-2.9614
20.38	-2.88396	-2.87448	-2.97297	-2.88593	-2.87351	-2.83741	-2.84794	-2.98137
20.4	-2.90627	-2.89402	-2.99262	-2.9054	-2.89563	-2.8536	-2.86408	-3.00116
20.42	-2.92849	-2.91303	-3.01207	-2.92434	-2.91767	-2.8694	-2.87985	-3.02074
20.44	-2.95058	-2.9315	-3.0313	-2.94274	-2.93959	-2.88481	-2.89522	-3.0401
20.46	-2.97253	-2.94941	-3.0503	-2.96057	-2.96137	-2.89982	-2.91018	-3.05921
20.48	-2.99429	-2.96673	-3.06905	-2.97781	-2.98298	-2.91441	-2.92473	-3.07806
20.5	-3.01585	-2.98345	-3.08752	-2.99445	-3.00439	-2.92858	-2.93885	-3.09661
20.52	-3.03716	-2.99955	-3.1057	-3.01046	-3.02557	-2.94231	-2.95253	-3.11486
20.54	-3.05821	-3.01503	-3.12357	-3.02584	-3.04649	-2.9556	-2.96577	-3.13278
20.56	-3.07896	-3.02985	-3.14111	-3.04056	-3.06712	-2.96843	-2.97855	-3.15035
20.58	-3.09938	-3.04402	-3.1583	-3.05463	-3.08744	-2.98081	-2.99087	-3.16755
20.6	-3.11945	-3.05752	-3.17512	-3.06803	-3.10741	-2.99272	-3.00273	-3.18436
20.62	-3.13913	-3.07035	-3.19155	-3.08075	-3.12701	-3.00417	-3.01411	-3.20076
20.64	-3.15839	-3.0825	-3.20758	-3.09279	-3.14622	-3.01513	-3.02501	-3.21673
20.66	-3.17722	-3.09396	-3.22319	-3.10414	-3.16499	-3.02561	-3.03543	-3.23226
20.68	-3.19558	-3.10474	-3.23836	-3.1148	-3.18331	-3.03561	-3.04537	-3.24732
20.7	-3.21344	-3.11482	-3.25307	-3.12477	-3.20115	-3.04512	-3.05481	-3.26191
20.72	-3.23078	-3.12422	-3.26732	-3.13405	-3.21848	-3.05414	-3.06376	-3.27599
20.74	-3.24758	-3.13293	-3.28108	-3.14264	-3.23529	-3.06267	-3.07221	-3.28956
20.76	-3.26381	-3.14096	-3.29434	-3.15055	-3.25154	-3.07071	-3.08017	-3.30261
20.78	-3.27945	-3.14831	-3.30709	-3.15778	-3.26722	-3.07825	-3.08763	-3.31511
20.8	-3.29448	-3.15499	-3.3193	-3.16434	-3.2823	-3.0853	-3.0946	-3.32705
20.82	-3.30888	-3.161	-3.33098	-3.17023	-3.29677	-3.09186	-3.10108	-3.33842
20.84	-3.32263	-3.16637	-3.34211	-3.17547	-3.3106	-3.09792	-3.10706	-3.34922
20.86	-3.33571	-3.17109	-3.35267	-3.18007	-3.32378	-3.1035	-3.11254	-3.35942
20.88	-3.34811	-3.17517	-3.36265	-3.18403	-3.33629	-3.10859	-3.11754	-3.36901
20.9	-3.35982	-3.17864	-3.37205	-3.18738	-3.34812	-3.1132	-3.12206	-3.378
20.92	-3.37081	-3.18151	-3.38085	-3.19012	-3.35925	-3.11733	-3.12609	-3.38636
20.94	-3.38109	-3.18378	-3.38906	-3.19226	-3.36968	-3.12099	-3.12965	-3.3941
20.96	-3.39064	-3.18547	-3.39665	-3.19383	-3.37939	-3.12417	-3.13273	-3.4012
20.98	-3.39946	-3.18661	-3.40363	-3.19484	-3.38838	-3.1269	-3.13535	-3.40767
21	-3.40753	-3.1872	-3.40999	-3.19531	-3.39664	-3.12916	-3.1375	-3.41349
21.02	-3.41486	-3.18727	-3.41572	-3.19525	-3.40416	-3.13097	-3.1392	-3.41866
21.04	-3.42143	-3.18683	-3.42082	-3.19468	-3.41095	-3.13233	-3.14045	-3.42319
21.06	-3.42726	-3.18589	-3.42529	-3.19362	-3.41699	-3.13326	-3.14125	-3.42706
21.08	-3.43235	-3.18449	-3.42913	-3.19209	-3.4223	-3.13375	-3.14163	-3.43029
21.1	-3.43668	-3.18263	-3.43233	-3.1901	-3.42687	-3.13381	-3.14157	-3.43286
21.12	-3.44027	-3.18033	-3.4349	-3.18768	-3.4307	-3.13346	-3.1411	-3.43479
21.14	-3.44313	-3.17762	-3.43683	-3.18484	-3.4338	-3.1327	-3.14021	-3.43608
21.16	-3.44526	-3.17451	-3.43813	-3.1816	-3.43618	-3.13155	-3.13893	-3.43672
21.18	-3.44666	-3.17101	-3.4388	-3.17798	-3.43784	-3.13	-3.13725	-3.43672
21.2	-3.44736	-3.16716	-3.43885	-3.174	-3.43879	-3.12806	-3.13518	-3.4361
21.22	-3.44736	-3.16297	-3.43828	-3.16968	-3.43905	-3.12576	-3.13274	-3.43485
21.24	-3.44666	-3.15845	-3.43709	-3.16503	-3.43862	-3.12309	-3.12994	-3.43298
21.26	-3.4453	-3.15362	-3.4353	-3.16008	-3.43751	-3.12006	-3.12678	-3.43051
21.28	-3.44328	-3.1485	-3.4329	-3.15483	-3.43575	-3.11669	-3.12328	-3.42743
21.3	-3.44061	-3.14311	-3.42991	-3.14932	-3.43335	-3.11299	-3.11944	-3.42377
21.32	-3.43732	-3.13747	-3.42634	-3.14355	-3.43032	-3.10897	-3.11527	-3.41953
21.34	-3.43343	-3.13159	-3.42219	-3.13754	-3.42668	-3.10463	-3.11079	-3.41473
21.36	-3.42894	-3.12548	-3.41748	-3.13131	-3.42244	-3.09999	-3.10601	-3.40936
21.38	-3.42388	-3.11917	-3.41222	-3.12488	-3.41764	-3.09505	-3.10094	-3.40346
21.4	-3.41828	-3.11267	-3.40642	-3.11825	-3.41228	-3.08984	-3.09558	-3.39704
21.42	-3.41215	-3.10599	-3.40009	-3.11145	-3.40639	-3.08435	-3.08996	-3.39009
21.44	-3.40551	-3.09916	-3.39325	-3.10449	-3.39998	-3.07861	-3.08408	-3.38266
21.46	-3.39838	-3.09217	-3.38591	-3.09739	-3.39309	-3.07262	-3.07795	-3.37474
21.48	-3.3908	-3.08505	-3.37808	-3.09015	-3.38572	-3.0664	-3.07159	-3.36635
21.5	-3.38277	-3.07781	-3.36979	-3.08279	-3.37791	-3.05995	-3.065	-3.35752
21.52	-3.37433	-3.07047	-3.36104	-3.07533	-3.36968	-3.05329	-3.05821	-3.34825
21.54	-3.3655	-3.06303	-3.35185	-3.06778	-3.36104	-3.04643	-3.05121	-3.33857
21.56	-3.35629	-3.0555	-3.34225	-3.06014	-3.35203	-3.03938	-3.04403	-3.32849
21.58	-3.34674	-3.04791	-3.33224	-3.05244	-3.34266	-3.03216	-3.03668	-3.31804
21.6	-3.33686	-3.04026	-3.32185	-3.04469	-3.33296	-3.02477	-3.02916	-3.30723
21.62	-3.32669	-3.03257	-3.31109	-3.03688	-3.32295	-3.01723	-3.0215	-3.29608
21.64	-3.31624	-3.02484	-3.29999	-3.02905	-3.31265	-3.00956	-3.0137	-3.28461
21.66	-3.30553	-3.01708	-3.28856	-3.02119	-3.3021	-3.00176	-3.00578	-3.27284
21.68	-3.2946	-3.00931	-3.27683	-3.01332	-3.2913	-2.99385	-2.99776	-3.2608
21.7	-3.28346	-3.00153	-3.2648	-3.00545	-3.28029	-2.98584	-2.98963	-3.24849
21.72	-3.27214	-2.99376	-3.25251	-2.99759	-3.26909	-2.97775	-2.98142	-3.23595
21.74	-3.26065	-2.98601	-3.23997	-2.98975	-3.25771	-2.96958	-2.97315	-3.22319
21.76	-3.24903	-2.97828	-3.22721	-2.98194	-3.24619	-2.96135	-2.96482	-3.21024
21.78	-3.23729	-2.97059	-3.21424	-2.97417	-3.23455	-2.95308	-2.95644	-3.19711
21.8	-3.22545	-2.96295	-3.20109	-2.96645	-3.2228	-2.94478	-2.94804	-3.18383
21.82	-3.21354	-2.95536	-3.18777	-2.95878	-3.21096	-2.93646	-2.93963	-3.17041
21.84	-3.20158	-2.94783	-3.17432	-2.95119	-3.19907	-2.92813	-2.93121	-3.15688
21.86	-3.18958	-2.94038	-3.16074	-2.94367	-3.18714	-2.91981	-2.9228	-3.14327
21.88	-3.17758	-2.93301	-3.14707	-2.93623	-3.17519	-2.91151	-2.91443	-3.12958
21.9	-3.16558	-2.92573	-3.13332	-2.9289	-3.16324	-2.90325	-2.90609	-3.11585
21.92	-3.15361	-2.91855	-3.11952	-2.92167	-3.1513	-2.89505	-2.89781	-3.10209
21.94	-3.14169	-2.91149	-3.10568	-2.91456	-3.13941	-2.8869	-2.88959	-3.08833
21.96	-3.12983	-2.90454	-3.09183	-2.90757	-3.12758	-2.87883	-2.88146	-3.07459
21.98	-3.11805	-2.89773	-3.078	-2.90071	-3.11583	-2.87085	-2.87342	-3.06088
22	-3.10638	-2.89105	-3.06419	-2.894	-3.10417	-2.86298	-2.8655	-3.04723
22.02	-3.09482	-2.88452	-3.05044	-2.88744	-3.09262	-2.85522	-2.85769	-3.03365
22.04	-3.0834	-2.87815	-3.03675	-2.88104	-3.08121	-2.8476	-2.85002	-3.02018
22.06	-3.07214	-2.87195	-3.02317	-2.87481	-3.06994	-2.84012	-2.8425	-3.00682
22.08	-3.06104	-2.86592	-3.0097	-2.86876	-3.05883	-2.8328	-2.83515	-2.9936
22.1	-3.05012	-2.86008	-2.99636	-2.86291	-3.04791	-2.82565	-2.82797	-2.98054
22.12	-3.0394	-2.85443	-2.98318	-2.85725	-3.03718	-2.81869	-2.82098	-2.96766
22.14	-3.0289	-2.84899	-2.97018	-2.85181	-3.02666	-2.81192	-2.8142	-2.95497
22.16	-3.01862	-2.84376	-2.95737	-2.84658	-3.01636	-2.80537	-2.80762	-2.9425
22.18	-3.00859	-2.83876	-2.94477	-2.84158	-3.0063	-2.79904	-2.80128	-2.93025
22.2	-2.99881	-2.83399	-2.9324	-2.83682	-2.9965	-2.79294	-2.79518	-2.91826
22.22	-2.9893	-2.82946	-2.92029	-2.8323	-2.98696	-2.78709	-2.78933	-2.90653
22.24	-2.98007	-2.82519	-2.90844	-2.82804	-2.9777	-2.7815	-2.78374	-2.89509
22.26	-2.97113	-2.82118	-2.89688	-2.82405	-2.96872	-2.77618	-2.77843	-2.88395
22.28	-2.96249	-2.81744	-2.88563	-2.82034	-2.96006	-2.77114	-2.7734	-2.87312
22.3	-2.95417	-2.81398	-2.87469	-2.8169	-2.9517	-2.7664	-2.76868	-2.86262
22.32	-2.94618	-2.81081	-2.86409	-2.81377	-2.94367	-2.76196	-2.76426	-2.85248
22.34	-2.93852	-2.80794	-2.85383	-2.81093	-2.93598	-2.75784	-2.76016	-2.84269
22.36	-2.93121	-2.80538	-2.84395	-2.80841	-2.92863	-2.75404	-2.75639	-2.83328
22.38	-2.92426	-2.80314	-2.83444	-2.8062	-2.92164	-2.75058	-2.75296	-2.82425
22.4	-2.91767	-2.80122	-2.82532	-2.80433	-2.91502	-2.74746	-2.74988	-2.81562
22.42	-2.91146	-2.79964	-2.81662	-2.80279	-2.90876	-2.7447	-2.74715	-2.80741
22.44	-2.90562	-2.7984	-2.80833	-2.8016	-2.9029	-2.74229	-2.7448	-2.79963
22.46	-2.90018	-2.79751	-2.80048	-2.80076	-2.89742	-2.74026	-2.74281	-2.79227
22.48	-2.89514	-2.79698	-2.79306	-2.80028	-2.89233	-2.73861	-2.74121	-2.78537
22.5	-2.8905	-2.79681	-2.78611	-2.80017	-2.88766	-2.73734	-2.74	-2.77892
22.52	-2.88627	-2.79702	-2.77961	-2.80044	-2.88339	-2.73647	-2.73918	-2.77294
22.54	-2.88246	-2.79761	-2.77359	-2.80109	-2.87955	-2.736	-2.73877	-2.76743
22.56	-2.87908	-2.79859	-2.76805	-2.80213	-2.87612	-2.73593	-2.73876	-2.7624
22.58	-2.87612	-2.79996	-2.763	-2.80356	-2.87313	-2.73627	-2.73917	-2.75786
22.6	-2.8736	-2.80173	-2.75845	-2.80539	-2.87057	-2.73703	-2.74	-2.75381
22.62	-2.87151	-2.80391	-2.75441	-2.80763	-2.86845	-2.73822	-2.74125	-2.75027
22.64	-2.86987	-2.80649	-2.75087	-2.81029	-2.86678	-2.73983	-2.74293	-2.74724
22.66	-2.86867	-2.80949	-2.74786	-2.81335	-2.86555	-2.74186	-2.74505	-2.74472
22.68	-2.86793	-2.81291	-2.74536	-2.81684	-2.86477	-2.74433	-2.74759	-2.74271
22.7	-2.86763	-2.81676	-2.74339	-2.82075	-2.86444	-2.74724	-2.75058	-2.74122
22.72	-2.86779	-2.82103	-2.74195	-2.82509	-2.86456	-2.75058	-2.754	-2.74026
22.74	-2.8684	-2.82572	-2.74103	-2.82986	-2.86515	-2.75437	-2.75786	-2.73982
22.76	-2.86948	-2.83085	-2.74066	-2.83506	-2.86619	-2.75859	-2.76217	-2.73991
22.78	-2.87101	-2.83641	-2.74081	-2.84069	-2.86769	-2.76325	-2.76691	-2.74052
22.8	-2.873	-2.84241	-2.7415	-2.84676	-2.86965	-2.76836	-2.7721	-2.74166
22.82	-2.87545	-2.84884	-2.74273	-2.85326	-2.87207	-2.7739	-2.77773	-2.74333
22.84	-2.87836	-2.85571	-2.74449	-2.8602	-2.87495	-2.77988	-2.7838	-2.74552
22.86	-2.88173	-2.86301	-2.74679	-2.86757	-2.87828	-2.78631	-2.79031	-2.74823
22.88	-2.88555	-2.87075	-2.74961	-2.87537	-2.88208	-2.79316	-2.79725	-2.75147
22.9	-2.88984	-2.87892	-2.75297	-2.88361	-2.88633	-2.80045	-2.80462	-2.75523
22.92	-2.89457	-2.88752	-2.75685	-2.89228	-2.89103	-2.80817	-2.81243	-2.7595
22.94	-2.89976	-2.89654	-2.76125	-2.90137	-2.89619	-2.81632	-2.82066	-2.76428
22.96	-2.90539	-2.906	-2.76617	-2.91089	-2.9018	-2.82489	-2.82932	-2.76956
22.98	-2.91147	-2.91587	-2.7716	-2.92083	-2.90785	-2.83388	-2.83839	-2.77535
23	-2.918	-2.92617	-2.77754	-2.93119	-2.91434	-2.84328	-2.84787	-2.78163
23.02	-2.92496	-2.93687	-2.78398	-2.94196	-2.92127	-2.85308	-2.85776	-2.7884
23.04	-2.93235	-2.94799	-2.79091	-2.95314	-2.92863	-2.86329	-2.86805	-2.79565
23.06	-2.94018	-2.9595	-2.79832	-2.96472	-2.93642	-2.8739	-2.87874	-2.80338
23.08	-2.94843	-2.97141	-2.80622	-2.97669	-2.94464	-2.88489	-2.88981	-2.81157
23.1	-2.95709	-2.98372	-2.81458	-2.98905	-2.95327	-2.89627	-2.90126	-2.82022
23.12	-2.96617	-2.9964	-2.8234	-3.00179	-2.96232	-2.90802	-2.91309	-2.82932
23.14	-2.97566	-3.00946	-2.83268	-3.01491	-2.97177	-2.92013	-2.92528	-2.83886
23.16	-2.98555	-3.02289	-2.8424	-3.0284	-2.98162	-2.93261	-2.93783	-2.84883
23.18	-2.99583	-3.03668	-2.85255	-3.04224	-2.99187	-2.94543	-2.95072	-2.85922
23.2	-3.0065	-3.05082	-2.86313	-3.05643	-3.0025	-2.9586	-2.96395	-2.87003
23.22	-3.01755	-3.0653	-2.87412	-3.07097	-3.01351	-2.9721	-2.97752	-2.88123
23.24	-3.02897	-3.08012	-2.8855	-3.08583	-3.0249	-2.98592	-2.99141	-2.89283
23.26	-3.04076	-3.09526	-2.89728	-3.10102	-3.03665	-3.00006	-3.00561	-2.90481
23.28	-3.0529	-3.11072	-2.90944	-3.11652	-3.04875	-3.0145	-3.02011	-2.91716
23.3	-3.0654	-3.12648	-2.92197	-3.13233	-3.06121	-3.02925	-3.03491	-2.92986
23.32	-3.07824	-3.14254	-2.93485	-3.14843	-3.07401	-3.04428	-3.04999	-2.94292
23.34	-3.09141	-3.15888	-2.94807	-3.16482	-3.08714	-3.05959	-3.06535	-2.95631
23.36	-3.10491	-3.17551	-2.96163	-3.18148	-3.1006	-3.07517	-3.08098	-2.97002
23.38	-3.11872	-3.19239	-2.97551	-3.1984	-3.11438	-3.09101	-3.09686	-2.98405
23.4	-3.13285	-3.20954	-2.98971	-3.21558	-3.12847	-3.10711	-3.11299	-2.99839
23.42	-3.14728	-3.22693	-3.0042	-3.23301	-3.14286	-3.12344	-3.12936	-3.01302
23.44	-3.16201	-3.24457	-3.01898	-3.25067	-3.15754	-3.14001	-3.14596	-3.02793
23.46	-3.17702	-3.26242	-3.03404	-3.26856	-3.17251	-3.15681	-3.16278	-3.04311
23.48	-3.19231	-3.2805	-3.04936	-3.28667	-3.18776	-3.17382	-3.17982	-3.05856
23.5	-3.20787	-3.2988	-3.06494	-3.30498	-3.20329	-3.19105	-3.19707	-3.07426
23.52	-3.22369	-3.31729	-3.08076	-3.3235	-3.21907	-3.20847	-3.21451	-3.0902
23.54	-3.23977	-3.33597	-3.09682	-3.34221	-3.23512	-3.2261	-3.23214	-3.10637
23.56	-3.25611	-3.35485	-3.11311	-3.3611	-3.25141	-3.24391	-3.24996	-3.12278
23.58	-3.27268	-3.3739	-3.12962	-3.38017	-3.26795	-3.26191	-3.26796	-3.13939
23.6	-3.28949	-3.39312	-3.14633	-3.3994	-3.28473	-3.28008	-3.28613	-3.15622
23.62	-3.30654	-3.41251	-3.16325	-3.4188	-3.30174	-3.29843	-3.30447	-3.17326
23.64	-3.3238	-3.43206	-3.18035	-3.43836	-3.31898	-3.31694	-3.32298	-3.19048
23.66	-3.34129	-3.45176	-3.19765	-3.45806	-3.33644	-3.33562	-3.34164	-3.2079
23.68	-3.35899	-3.47161	-3.21513	-3.47792	-3.35412	-3.35446	-3.36046	-3.22551
23.7	-3.37691	-3.49161	-3.23278	-3.49791	-3.37201	-3.37346	-3.37943	-3.24329
23.72	-3.39503	-3.51175	-3.25061	-3.51805	-3.39011	-3.39261	-3.39856	-3.26126
23.74	-3.41336	-3.53203	-3.2686	-3.53832	-3.40841	-3.41192	-3.41783	-3.2794
23.76	-3.43188	-3.55244	-3.28676	-3.55872	-3.42693	-3.43138	-3.43726	-3.29771
23.78	-3.45061	-3.57299	-3.30508	-3.57926	-3.44564	-3.451	-3.45683	-3.31619
23.8	-3.46954	-3.59368	-3.32357	-3.59993	-3.46456	-3.47078	-3.47656	-3.33484
23.82	-3.48866	-3.6145	-3.34221	-3.62073	-3.48367	-3.49071	-3.49644	-3.35366
23.84	-3.50798	-3.63547	-3.36101	-3.64166	-3.50299	-3.51081	-3.51648	-3.37266
23.86	-3.52749	-3.65657	-3.37998	-3.66273	-3.52251	-3.53107	-3.53667	-3.39183
23.88	-3.54721	-3.67781	-3.39911	-3.68394	-3.54223	-3.5515	-3.55703	-3.41117
23.9	-3.56712	-3.6992	-3.41841	-3.70529	-3.56215	-3.5721	-3.57756	-3.4307
23.92	-3.58724	-3.72074	-3.43788	-3.72678	-3.58229	-3.59289	-3.59827	-3.45042
23.94	-3.60757	-3.74244	-3.45753	-3.74843	-3.60263	-3.61386	-3.61916	-3.47032
23.96	-3.6281	-3.7643	-3.47736	-3.77023	-3.62319	-3.63503	-3.64024	-3.49043
23.98	-3.64886	-3.78633	-3.49738	-3.7922	-3.64397	-3.6564	-3.66152	-3.51074
24	-3.66983	-3.80854	-3.51759	-3.81435	-3.66497	-3.67799	-3.68301	-3.53127
24.02	-3.69103	-3.83093	-3.53802	-3.83667	-3.68621	-3.6998	-3.70471	-3.55203
24.04	-3.71246	-3.85353	-3.55866	-3.85919	-3.70769	-3.72185	-3.72666	-3.57302
24.06	-3.73414	-3.87633	-3.57953	-3.88191	-3.72942	-3.74415	-3.74884	-3.59426
24.08	-3.75607	-3.89936	-3.60064	-3.90485	-3.75141	-3.76671	-3.77128	-3.61576
24.1	-3.77826	-3.92262	-3.62201	-3.92801	-3.77366	-3.78954	-3.79399	-3.63754
24.12	-3.80073	-3.94613	-3.64364	-3.95142	-3.79619	-3.81268	-3.81699	-3.65961
24.14	-3.82348	-3.9699	-3.66555	-3.97508	-3.81901	-3.83611	-3.8403	-3.68198
24.16	-3.84652	-3.99394	-3.68776	-3.99901	-3.84214	-3.85988	-3.86392	-3.70467
24.18	-3.86987	-4.01828	-3.71028	-4.02322	-3.86557	-3.88398	-3.88788	-3.72769
24.2	-3.89354	-4.04293	-3.73313	-4.04774	-3.88934	-3.90845	-3.9122	-3.75108
24.22	-3.91755	-4.06791	-3.75633	-4.07258	-3.91345	-3.9333	-3.93689	-3.77483
24.24	-3.94192	-4.09324	-3.7799	-4.09777	-3.93791	-3.95855	-3.96197	-3.79899
24.26	-3.96665	-4.11893	-3.80386	-4.12331	-3.96275	-3.98421	-3.98747	-3.82355
24.28	-3.99176	-4.14501	-3.82823	-4.14922	-3.98799	-4.01033	-4.01341	-3.84856
24.3	-4.01728	-4.1715	-3.85303	-4.17554	-4.01363	-4.03691	-4.03981	-3.87402
24.32	-4.04321	-4.19841	-3.87828	-4.20228	-4.03969	-4.06397	-4.0667	-3.89996
24.34	-4.06959	-4.22578	-3.904	-4.22946	-4.06621	-4.09155	-4.09408	-3.9264
24.36	-4.09642	-4.25362	-3.93023	-4.25711	-4.09319	-4.11967	-4.12201	-3.95338
24.38	-4.12373	-4.28195	-3.95697	-4.28524	-4.12065	-4.14835	-4.15049	-3.9809
24.4	-4.15154	-4.31081	-3.98427	-4.31389	-4.14862	-4.17762	-4.17955	-4.009
24.42	-4.17987	-4.34021	-4.01214	-4.34308	-4.17712	-4.2075	-4.20922	-4.03771
24.44	-4.20875	-4.37018	-4.04061	-4.37283	-4.20617	-4.23803	-4.23952	-4.06705
24.46	-4.23819	-4.40075	-4.0697	-4.40317	-4.23579	-4.26923	-4.27049	-4.09704
24.48	-4.26822	-4.43195	-4.09945	-4.43412	-4.26601	-4.30112	-4.30216	-4.12772
24.5	-4.29887	-4.46379	-4.12988	-4.46571	-4.29685	-4.33374	-4.33454	-4.15911
24.52	-4.33015	-4.49631	-4.16102	-4.49797	-4.32833	-4.36712	-4.36768	-4.19124
24.54	-4.36209	-4.52954	-4.19289	-4.53093	-4.36048	-4.40129	-4.40159	-4.22414
24.56	-4.39472	-4.5635	-4.22553	-4.56462	-4.39333	-4.43627	-4.43632	-4.25784
24.58	-4.42807	-4.59822	-4.25897	-4.59905	-4.4269	-4.47211	-4.47189	-4.29236
24.6	-4.46215	-4.63373	-4.29322	-4.63427	-4.46121	-4.50882	-4.50833	-4.32775
24.62	-4.497	-4.67006	-4.32834	-4.6703	-4.4963	-4.54644	-4.54568	-4.36402
24.64	-4.53265	-4.70724	-4.36434	-4.70717	-4.53219	-4.58501	-4.58397	-4.40121
24.66	-4.56911	-4.7453	-4.40125	-4.74492	-4.56891	-4.62455	-4.62322	-4.43935
24.68	-4.60643	-4.78427	-4.43911	-4.78356	-4.60648	-4.66511	-4.66348	-4.47847
24.7	-4.64462	-4.82418	-4.47794	-4.82314	-4.64494	-4.70671	-4.70478	-4.5186
24.72	-4.68372	-4.86507	-4.51779	-4.86368	-4.68431	-4.74939	-4.74715	-4.55978
24.74	-4.72376	-4.90696	-4.55867	-4.90522	-4.72463	-4.79318	-4.79062	-4.60203
24.76	-4.76475	-4.94988	-4.60063	-4.94779	-4.76592	-4.83812	-4.83523	-4.64538
24.78	-4.80675	-4.99387	-4.64368	-4.99141	-4.8082	-4.88425	-4.88102	-4.68988
24.8	-4.84976	-5.03897	-4.68788	-5.03613	-4.85152	-4.93159	-4.92803	-4.73555
24.82	-4.89383	-5.08519	-4.73324	-5.08197	-4.8959	-4.98018	-4.97628	-4.78242
24.84	-4.93898	-5.13258	-4.77979	-5.12897	-4.94137	-5.03007	-5.02581	-4.83053
24.86	-4.98525	-5.18118	-4.82759	-5.17716	-4.98796	-5.08129	-5.07666	-4.87991
24.88	-5.03266	-5.231	-4.87664	-5.22658	-5.03571	-5.13387	-5.12887	-4.93059
24.9	-5.08125	-5.28209	-4.92699	-5.27725	-5.08464	-5.18786	-5.18248	-4.9826
24.92	-5.13105	-5.33448	-4.97867	-5.32922	-5.13478	-5.24329	-5.23752	-5.03599
24.94	-5.18208	-5.38821	-5.03172	-5.38251	-5.18618	-5.3002	-5.29403	-5.09077
24.96	-5.23439	-5.4433	-5.08616	-5.43717	-5.23885	-5.35863	-5.35206	-5.147
24.98	-5.288	-5.4998	-5.14203	-5.49322	-5.29283	-5.41862	-5.41163	-5.20469
25	-5.34294	-5.55774	-5.19936	-5.55071	-5.34816	-5.4802	-5.47279	-5.26389
25.02	-5.39926	-5.61716	-5.25819	-5.60966	-5.40486	-5.54343	-5.53558	-5.32462
25.04	-5.45697	-5.67809	-5.31855	-5.67012	-5.46297	-5.60833	-5.60004	-5.38693
25.06	-5.51611	-5.74057	-5.38047	-5.73212	-5.52252	-5.67496	-5.66622	-5.45084
25.08	-5.57672	-5.80464	-5.44399	-5.7957	-5.58355	-5.74335	-5.73415	-5.51639
25.1	-5.63883	-5.87033	-5.50915	-5.86089	-5.64608	-5.81355	-5.80387	-5.58362
25.12	-5.70247	-5.93768	-5.57597	-5.92773	-5.71016	-5.8856	-5.87543	-5.65256
25.14	-5.76767	-6.00673	-5.64448	-5.99627	-5.77581	-5.95954	-5.94887	-5.72325
25.16	-5.83448	-6.07752	-5.71474	-6.06654	-5.84308	-6.03541	-6.02424	-5.79572
25.18	-5.90292	-6.15009	-5.78677	-6.13857	-5.91199	-6.11328	-6.10159	-5.87001
25.2	-5.97303	-6.22448	-5.8606	-6.21242	-5.98257	-6.19317	-6.18095	-5.94615
25.22	-6.04485	-6.30072	-5.93627	-6.28812	-6.05488	-6.27514	-6.26237	-6.02418
25.24	-6.1184	-6.37887	-6.01382	-6.36571	-6.12893	-6.35923	-6.34591	-6.10414
25.26	-6.19373	-6.45896	-6.09329	-6.44523	-6.20477	-6.44549	-6.43161	-6.18606
25.28	-6.27087	-6.54103	-6.1747	-6.52672	-6.28244	-6.53398	-6.51951	-6.26999
25.3	-6.34985	-6.62514	-6.25811	-6.61024	-6.36196	-6.62474	-6.60968	-6.35596
25.32	-6.43073	-6.71132	-6.34353	-6.69582	-6.44338	-6.71783	-6.70216	-6.44401
25.34	-6.51352	-6.79962	-6.43103	-6.78352	-6.52674	-6.8133	-6.797	-6.53417
25.36	-6.59827	-6.89009	-6.52062	-6.87336	-6.61207	-6.91121	-6.89426	-6.6265
25.38	-6.68503	-6.98277	-6.61235	-6.96542	-6.69942	-7.0116	-6.994	-6.72102
25.4	-6.77382	-7.07772	-6.70627	-7.05972	-6.78882	-7.11455	-7.09627	-6.81778
25.42	-6.86469	-7.17498	-6.8024	-7.15633	-6.88031	-7.2201	-7.20113	-6.91683
25.44	-6.95768	-7.27461	-6.90079	-7.25529	-6.97394	-7.32833	-7.30865	-7.0182
25.46	-7.05283	-7.37666	-7.00149	-7.35666	-7.06974	-7.43928	-7.41887	-7.12193
25.48	-7.15019	-7.48119	-7.10454	-7.4605	-7.16777	-7.55304	-7.53188	-7.22808
25.5	-7.24979	-7.58825	-7.20997	-7.56685	-7.26806	-7.66966	-7.64773	-7.33669
25.52	-7.35168	-7.6979	-7.31783	-7.67578	-7.37066	-7.78921	-7.7665	-7.44779
25.54	-7.45591	-7.8102	-7.42817	-7.78734	-7.47562	-7.91178	-7.88825	-7.56145
25.56	-7.56252	-7.92522	-7.54104	-7.9016	-7.58298	-8.03743	-8.01306	-7.6777
25.58	-7.67156	-8.04302	-7.65647	-8.01863	-7.69279	-8.16623	-8.141	-7.79661
25.6	-7.78308	-8.16367	-7.77452	-8.13849	-7.8051	-8.29828	-8.27217	-7.9182
25.62	-7.89713	-8.28724	-7.89524	-8.26124	-7.91997	-8.43366	-8.40663	-8.04255
25.64	-8.01376	-8.4138	-8.01868	-8.38697	-8.03744	-8.57244	-8.54447	-8.1697
25.66	-8.13303	-8.54343	-8.14488	-8.51574	-8.15757	-8.71473	-8.68579	-8.29971
25.68	-8.25499	-8.6762	-8.27391	-8.64764	-8.28042	-8.86062	-8.83069	-8.43262
25.7	-8.3797	-8.81221	-8.40582	-8.78275	-8.40605	-9.01022	-8.97924	-8.56851
25.72	-8.50721	-8.95154	-8.54065	-8.92116	-8.53451	-9.16361	-9.13157	-8.70742
25.74	-8.63759	-9.09427	-8.67848	-9.06294	-8.66586	-9.32092	-9.28778	-8.84942
25.76	-8.77091	-9.24052	-8.81935	-9.2082	-8.80018	-9.48226	-9.44797	-8.99457
25.78	-8.90722	-9.39037	-8.96333	-9.35704	-8.93753	-9.64774	-9.61227	-9.14294
25.8	-9.04659	-9.54393	-9.11048	-9.50956	-9.07798	-9.81751	-9.78081	-9.29458
25.82	-9.18911	-9.70131	-9.26086	-9.66587	-9.2216	-9.99168	-9.95371	-9.44957
25.84	-9.33483	-9.86264	-9.41454	-9.82608	-9.36846	-10.1704	-10.1311	-9.60797
25.86	-9.48384	-10.028	-9.57159	-9.99032	-9.51865	-10.3538	-10.3132	-9.76986
25.88	-9.63621	-10.1976	-9.73207	-10.1587	-9.67225	-10.5421	-10.5	-9.93531
25.9	-9.79204	-10.3715	-9.89605	-10.3314	-9.82934	-10.7354	-10.6918	-10.1044
25.92	-9.9514	-10.5499	-10.0636	-10.5085	-9.99001	-10.9338	-10.8888	-10.2772
25.94	-10.1144	-10.733	-10.2348	-10.6902	-10.1544	-11.1377	-11.091	-10.4538
25.96	-10.2811	-10.9208	-10.4098	-10.8767	-10.3225	-11.3471	-11.2988	-10.6342
25.98	-10.4516	-11.1136	-10.5885	-11.068	-10.4945	-11.5623	-11.5122	-10.8186
26	-10.6261	-11.3116	-10.7711	-11.2645	-10.6705	-11.7835	-11.7316	-11.007
26.02	-10.8046	-11.5149	-10.9577	-11.4663	-10.8505	-12.0109	-11.9571	-11.1995
26.04	-10.9873	-11.7238	-11.1483	-11.6735	-11.0348	-12.2448	-12.189	-11.3963
26.06	-11.1742	-11.9385	-11.343	-11.8865	-11.2234	-12.4854	-12.4275	-11.5973
26.08	-11.3655	-12.1593	-11.5419	-12.1055	-11.4165	-12.7331	-12.673	-11.8026
26.1	-11.5614	-12.3863	-11.7452	-12.3306	-11.6142	-12.988	-12.9256	-12.0124
26.12	-11.7619	-12.62	-11.9527	-12.5623	-11.8166	-13.2506	-13.1857	-12.2267
26.14	-11.9672	-12.8605	-12.1647	-12.8008	-12.024	-13.5211	-13.4537	-12.4456
26.16	-12.1775	-13.1083	-12.3812	-13.0463	-12.2364	-13.7998	-13.7298	-12.6692
26.18	-12.3929	-13.3636	-12.6023	-13.2993	-12.454	-14.0873	-14.0144	-12.8975
26.2	-12.6137	-13.6269	-12.828	-13.5601	-12.677	-14.3838	-14.3079	-13.1306
26.22	-12.8399	-13.8985	-13.0584	-13.8292	-12.9055	-14.6898	-14.6107	-13.3686
26.24	-13.0718	-14.1789	-13.2935	-14.1069	-13.1399	-15.0056	-14.9233	-13.6114
26.26	-13.3095	-14.4687	-13.5334	-14.3937	-13.3802	-15.3318	-15.2459	-13.8591
26.28	-13.5533	-14.7682	-13.7781	-14.6901	-13.6267	-15.6687	-15.5792	-14.1117
26.3	-13.8034	-15.0781	-14.0276	-14.9967	-13.8796	-16.0169	-15.9234	-14.3692
26.32	-14.06	-15.3991	-14.2819	-15.3141	-14.1392	-16.3769	-16.2792	-14.6314
26.34	-14.3233	-15.7318	-14.5409	-15.643	-14.4056	-16.7489	-16.6469	-14.8984
26.36	-14.5936	-16.0769	-14.8044	-15.9841	-14.6792	-17.1336	-17.027	-15.1699
26.38	-14.8712	-16.4354	-15.0725	-16.3382	-14.9601	-17.5313	-17.4198	-15.4458
26.4	-15.1562	-16.8081	-15.3449	-16.7062	-15.2488	-17.9422	-17.8256	-15.7258
26.42	-15.449	-17.196	-15.6213	-17.089	-15.5453	-18.3665	-18.2446	-16.0096
26.44	-15.7499	-17.6002	-15.9015	-17.4877	-15.8501	-18.8042	-18.6768	-16.2966
26.46	-16.059	-18.022	-16.185	-17.9035	-16.1633	-19.2549	-19.122	-16.5865
26.48	-16.3767	-18.4627	-16.4713	-18.3377	-16.4854	-19.718	-19.5794	-16.8784
26.5	-16.7032	-18.9237	-16.7598	-18.7917	-16.8164	-20.1921	-20.0481	-17.1716
26.52	-17.0387	-19.4068	-17.0497	-19.2671	-17.1567	-20.6752	-20.526	-17.4651
26.54	-17.3835	-19.9136	-17.3401	-19.7655	-17.5064	-21.1642	-21.0105	-17.7576
26.56	-17.7377	-20.4461	-17.6298	-20.2887	-17.8657	-21.6547	-21.4975	-18.0478
26.58	-18.1014	-21.0061	-17.9176	-20.8387	-18.2347	-22.1406	-21.9813	-18.334
26.6	-18.4745	-21.5959	-18.2019	-21.4175	-18.6134	-22.6135	-22.4545	-18.6142
26.62	-18.8571	-22.2173	-18.4809	-22.0269	-19.0016	-23.0629	-22.9072	-18.8865
26.64	-19.2487	-22.872	-18.7526	-22.6688	-19.3989	-23.4758	-23.3272	-19.1483
26.66	-19.649	-23.561	-19.0147	-23.3441	-19.8048	-23.8374	-23.7004	-19.397
26.68	-20.057	-24.284	-19.2649	-24.053	-20.2184	-24.1318	-24.0115	-19.6298
26.7	-20.4716	-25.0384	-19.5003	-24.7935	-20.6383	-24.3442	-24.2456	-19.8438
26.72	-20.8911	-25.8172	-19.7183	-25.5602	-21.0626	-24.4631	-24.3902	-20.0362
26.74	-21.3133	-26.607	-19.9159	-26.3416	-21.4889	-24.4822	-24.4377	-20.204
26.76	-21.7351	-27.3838	-20.0906	-27.1175	-21.9137	-24.4023	-24.3868	-20.3448
26.78	-22.1525	-28.1091	-20.2395	-27.8545	-22.3326	-24.2303	-24.2427	-20.4564
26.8	-22.5606	-28.728	-20.3607	-28.5035	-22.7403	-23.9787	-24.0161	-20.5371
26.82	-22.9533	-29.1743	-20.4522	-29.0022	-23.1298	-23.6626	-23.7212	-20.5861
26.84	-23.3231	-29.3866	-20.5129	-29.2873	-23.4934	-23.2975	-23.3734	-20.6029
26.86	-23.6617	-29.3337	-20.5423	-29.3173	-23.822	-22.8983	-22.9874	-20.588
26.88	-23.9601	-29.0295	-20.5405	-29.0917	-24.1063	-22.4775	-22.5763	-20.5427
26.9	-24.2089	-28.526	-20.5084	-28.6514	-24.3368	-22.0452	-22.1507	-20.4687
26.92	-24.3998	-27.8903	-20.4474	-28.0594	-24.5054	-21.6092	-21.7192	-20.3682
26.94	-24.5259	-27.183	-20.3596	-27.3783	-24.606	-21.1755	-21.288	-20.2439
26.96	-24.5829	-26.4491	-20.2473	-26.6575	-24.6354	-20.7482	-20.8618	-20.0985
26.98	-24.5699	-25.7179	-20.1133	-25.9305	-24.5939	-20.3302	-20.4438	-19.9351
27	-24.4892	-25.0068	-19.9602	-25.218	-24.4852	-19.9234	-20.0362	-19.7564
27.02	-24.3462	-24.3249	-19.7909	-24.5313	-24.3161	-19.5288	-19.6403	-19.5652
27.04	-24.1485	-23.6761	-19.6082	-23.8762	-24.0949	-19.1473	-19.2571	-19.364
27.06	-23.9049	-23.0617	-19.4144	-23.2544	-23.831	-18.779	-18.8868	-19.1552
27.08	-23.6247	-22.481	-19.2121	-22.6662	-23.5339	-18.4239	-18.5295	-18.9408
27.1	-23.3167	-21.9325	-19.0033	-22.1102	-23.2123	-18.0818	-18.1852	-18.7227
27.12	-22.9888	-21.4144	-18.79	-21.5849	-22.8739	-17.7524	-17.8535	-18.5023
27.14	-22.648	-20.9247	-18.5736	-21.0883	-22.5251	-17.4353	-17.5342	-18.2811
27.16	-22.2998	-20.4613	-18.3557	-20.6183	-22.1712	-17.1301	-17.2267	-18.0601
27.18	-21.9488	-20.0222	-18.1375	-20.1731	-21.8164	-16.8363	-16.9307	-17.8402
27.2	-21.5986	-19.6057	-17.9198	-19.7509	-21.4638	-16.5535	-16.6456	-17.6223
27.22	-21.2518	-19.21	-17.7037	-19.3498	-21.1158	-16.281	-16.3711	-17.407
27.24	-20.9105	-18.8337	-17.4897	-18.9685	-20.7742	-16.0186	-16.1066	-17.1947
27.26	-20.576	-18.4752	-17.2784	-18.6054	-20.4401	-15.7657	-15.8517	-16.9859
27.28	-20.2493	-18.1334	-17.0703	-18.2592	-20.1145	-15.5219	-15.606	-16.7808
27.3	-19.9312	-17.8071	-16.8656	-17.9288	-19.7978	-15.2868	-15.369	-16.5797
27.32	-19.622	-17.4952	-16.6647	-17.613	-19.4903	-15.0599	-15.1404	-16.3827
27.34	-19.3219	-17.1967	-16.4678	-17.311	-19.1922	-14.841	-14.9198	-16.19
27.36	-19.0309	-16.9108	-16.2749	-17.0217	-18.9033	-14.6297	-14.7068	-16.0016
27.38	-18.749	-16.6367	-16.0862	-16.7445	-18.6237	-14.4255	-14.5011	-15.8176
27.4	-18.4761	-16.3737	-15.9017	-16.4785	-18.353	-14.2283	-14.3024	-15.6379
27.42	-18.212	-16.1211	-15.7215	-16.223	-18.0912	-14.0376	-14.1103	-15.4625
27.44	-17.9563	-15.8782	-15.5456	-15.9775	-17.8378	-13.8533	-13.9246	-15.2914
27.46	-17.7089	-15.6446	-15.3738	-15.7414	-17.5927	-13.675	-13.745	-15.1245
27.48	-17.4695	-15.4197	-15.2062	-15.5142	-17.3556	-13.5025	-13.5713	-14.9618
27.5	-17.2379	-15.2031	-15.0428	-15.2953	-17.1261	-13.3356	-13.4031	-14.8032
27.52	-17.0136	-14.9942	-14.8834	-15.0843	-16.904	-13.174	-13.2404	-14.6486
27.54	-16.7964	-14.7928	-14.728	-14.8809	-16.689	-13.0175	-13.0828	-14.4979
27.56	-16.5861	-14.5984	-14.5764	-14.6846	-16.4807	-12.8659	-12.9302	-14.351
27.58	-16.3824	-14.4107	-14.4287	-14.4951	-16.279	-12.7191	-12.7823	-14.2079
27.6	-16.1851	-14.2294	-14.2847	-14.312	-16.0836	-12.5768	-12.639	-14.0683
27.62	-15.9937	-14.0542	-14.1443	-14.1351	-15.8941	-12.4389	-12.5001	-13.9323
27.64	-15.8082	-13.8847	-14.0074	-13.9641	-15.7104	-12.3051	-12.3655	-13.7998
27.66	-15.6283	-13.7208	-13.874	-13.7987	-15.5322	-12.1755	-12.235	-13.6705
27.68	-15.4537	-13.5622	-13.7439	-13.6386	-15.3593	-12.0497	-12.1084	-13.5445
27.7	-15.2842	-13.4086	-13.617	-13.4837	-15.1915	-11.9277	-11.9856	-13.4217
27.72	-15.1197	-13.2599	-13.4933	-13.3337	-15.0285	-11.8093	-11.8665	-13.3018
27.74	-14.9599	-13.1158	-13.3727	-13.1883	-14.8703	-11.6945	-11.7509	-13.185
27.76	-14.8046	-12.9761	-13.255	-13.0475	-14.7165	-11.583	-11.6387	-13.071
27.78	-14.6537	-12.8408	-13.1402	-12.911	-14.567	-11.4748	-11.5298	-12.9598
27.8	-14.507	-12.7095	-13.0282	-12.7787	-14.4216	-11.3697	-11.4242	-12.8512
27.82	-14.3642	-12.5822	-12.9189	-12.6503	-14.2802	-11.2678	-11.3216	-12.7453
27.84	-14.2254	-12.4587	-12.8122	-12.5258	-14.1427	-11.1687	-11.2219	-12.6419
27.86	-14.0903	-12.3389	-12.7081	-12.405	-14.0088	-11.0726	-11.1252	-12.541
27.88	-13.9587	-12.2226	-12.6064	-12.2877	-13.8784	-10.9792	-11.0313	-12.4424
27.9	-13.8306	-12.1096	-12.5071	-12.1739	-13.7514	-10.8885	-10.9401	-12.3461
27.92	-13.7059	-12	-12.4102	-12.0634	-13.6278	-10.8004	-10.8515	-12.2521
27.94	-13.5843	-11.8935	-12.3154	-11.9561	-13.5072	-10.7148	-10.7654	-12.1602
27.96	-13.4657	-11.79	-12.2229	-11.8519	-13.3897	-10.6317	-10.6818	-12.0704
27.98	-13.3502	-11.6895	-12.1325	-11.7506	-13.2751	-10.551	-10.6006	-11.9826
28	-13.2374	-11.5918	-12.0441	-11.6522	-13.1634	-10.4725	-10.5217	-11.8968
28.02	-13.1275	-11.4969	-11.9577	-11.5566	-13.0543	-10.3963	-10.4451	-11.813
28.04	-13.0202	-11.4047	-11.8732	-11.4637	-12.9479	-10.3222	-10.3706	-11.7309
28.06	-12.9154	-11.315	-11.7906	-11.3734	-12.844	-10.2502	-10.2983	-11.6507
28.08	-12.8132	-11.2278	-11.7098	-11.2856	-12.7426	-10.1803	-10.228	-11.5721
28.1	-12.7133	-11.143	-11.6307	-11.2002	-12.6435	-10.1124	-10.1597	-11.4953
28.12	-12.6157	-11.0605	-11.5534	-11.1172	-12.5467	-10.0464	-10.0934	-11.4201
28.14	-12.5204	-10.9803	-11.4777	-11.0365	-12.4522	-9.98226	-10.0289	-11.3465
28.16	-12.4272	-10.9024	-11.4036	-10.958	-12.3597	-9.91996	-9.96633	-11.2744
28.18	-12.3361	-10.8265	-11.331	-10.8817	-12.2693	-9.85943	-9.9055	-11.2038
28.2	-12.2471	-10.7527	-11.26	-10.8074	-12.181	-9.80062	-9.84641	-11.1347
28.22	-12.16	-10.6809	-11.1904	-10.7352	-12.0945	-9.7435	-9.78901	-11.0669
28.24	-12.0748	-10.6111	-11.1222	-10.6649	-12.0099	-9.688	-9.73325	-11.0005
28.26	-11.9914	-10.5431	-11.0554	-10.5966	-11.9272	-9.6341	-9.67909	-10.9355
28.28	-11.9098	-10.477	-10.99	-10.5301	-11.8462	-9.58175	-9.6265	-10.8718
28.3	-11.8299	-10.4127	-10.9259	-10.4654	-11.767	-9.53091	-9.57542	-10.8093
28.32	-11.7518	-10.3501	-10.863	-10.4024	-11.6894	-9.48153	-9.52582	-10.748
28.34	-11.6752	-10.2892	-10.8013	-10.3412	-11.6134	-9.43359	-9.47766	-10.6879
28.36	-11.6003	-10.23	-10.7409	-10.2817	-11.5389	-9.38705	-9.4309	-10.629
28.38	-11.5268	-10.1724	-10.6816	-10.2237	-11.466	-9.34187	-9.38552	-10.5712
28.4	-11.4549	-10.1163	-10.6235	-10.1674	-11.3946	-9.29801	-9.34147	-10.5145
28.42	-11.3844	-10.0618	-10.5665	-10.1125	-11.3247	-9.25545	-9.29872	-10.4589
28.44	-11.3154	-10.0087	-10.5105	-10.0592	-11.2561	-9.21416	-9.25724	-10.4043
28.46	-11.2477	-9.95708	-10.4556	-10.0074	-11.1889	-9.1741	-9.21701	-10.3507
28.48	-11.1814	-9.90688	-10.4018	-9.95692	-11.1231	-9.13524	-9.17798	-10.2981
28.5	-11.1164	-9.85807	-10.3489	-9.90788	-11.0585	-9.09756	-9.14013	-10.2465
28.52	-11.0526	-9.81059	-10.297	-9.86019	-10.9952	-9.06102	-9.10344	-10.1959
28.54	-10.9901	-9.76444	-10.246	-9.81383	-10.9332	-9.02561	-9.06787	-10.1461
28.56	-10.9289	-9.71957	-10.196	-9.76876	-10.8723	-8.99129	-9.0334	-10.0973
28.58	-10.8688	-9.67596	-10.1469	-9.72496	-10.8127	-8.95804	-9.00001	-10.0494
28.6	-10.8098	-9.63357	-10.0987	-9.6824	-10.7541	-8.92584	-8.96766	-10.0023
28.62	-10.7521	-9.59239	-10.0514	-9.64105	-10.6968	-8.89466	-8.93634	-9.95605
28.64	-10.6954	-9.55238	-10.0049	-9.60089	-10.6405	-8.86448	-8.90603	-9.91065
28.66	-10.6398	-9.51353	-9.95921	-9.56188	-10.5853	-8.83528	-8.8767	-9.86606
28.68	-10.5853	-9.4758	-9.91437	-9.524	-10.5312	-8.80703	-8.84832	-9.82228
28.7	-10.5318	-9.43917	-9.87033	-9.48724	-10.4781	-8.77971	-8.82088	-9.77927
28.72	-10.4793	-9.40363	-9.82708	-9.45156	-10.426	-8.75332	-8.79436	-9.73703
28.74	-10.4278	-9.36914	-9.78459	-9.41695	-10.3749	-8.72781	-8.76874	-9.69555
28.76	-10.3773	-9.3357	-9.74286	-9.38339	-10.3248	-8.70318	-8.744	-9.65481
28.78	-10.3278	-9.30327	-9.70187	-9.35084	-10.2756	-8.67941	-8.72011	-9.61479
28.8	-10.2792	-9.27184	-9.66161	-9.3193	-10.2274	-8.65648	-8.69706	-9.57549
28.82	-10.2316	-9.24139	-9.62207	-9.28874	-10.1801	-8.63437	-8.67484	-9.5369
28.84	-10.1848	-9.2119	-9.58323	-9.25915	-10.1337	-8.61306	-8.65342	-9.499
28.86	-10.1389	-9.18335	-9.54508	-9.2305	-10.0882	-8.59253	-8.63279	-9.46178
28.88	-10.0939	-9.15572	-9.50762	-9.20278	-10.0435	-8.57278	-8.61293	-9.42523
28.9	-10.0498	-9.129	-9.47082	-9.17596	-9.99974	-8.55378	-8.59383	-9.38934
28.92	-10.0065	-9.10317	-9.43469	-9.15004	-9.95679	-8.53551	-8.57546	-9.35411
28.94	-9.96405	-9.07821	-9.3992	-9.12499	-9.91466	-8.51797	-8.55782	-9.31951
28.96	-9.9224	-9.05411	-9.36436	-9.1008	-9.87334	-8.50113	-8.54088	-9.28555
28.98	-9.88155	-9.03084	-9.33015	-9.07744	-9.83282	-8.48498	-8.52463	-9.25222
29	-9.84148	-9.0084	-9.29657	-9.05491	-9.79308	-8.46951	-8.50906	-9.21949
29.02	-9.80218	-8.98676	-9.2636	-9.03319	-9.7541	-8.45469	-8.49415	-9.18738
29.04	-9.76364	-8.96591	-9.23123	-9.01226	-9.71588	-8.44052	-8.47988	-9.15587
29.06	-9.72585	-8.94583	-9.19947	-8.9921	-9.6784	-8.42698	-8.46625	-9.12495
29.08	-9.68879	-8.92651	-9.16829	-8.97269	-9.64164	-8.41406	-8.45323	-9.09461
29.1	-9.65244	-8.90794	-9.1377	-8.95403	-9.6056	-8.40174	-8.44082	-9.06485
29.12	-9.6168	-8.89009	-9.10769	-8.9361	-9.57026	-8.39001	-8.42899	-9.03566
29.14	-9.58185	-8.87295	-9.07824	-8.91887	-9.53561	-8.37885	-8.41774	-9.00704
29.16	-9.54759	-8.8565	-9.04936	-8.90234	-9.50163	-8.36824	-8.40705	-8.97896
29.18	-9.51399	-8.84073	-9.02103	-8.88648	-9.46832	-8.35819	-8.3969	-8.95144
29.2	-9.48105	-8.82561	-8.99325	-8.87129	-9.43566	-8.34866	-8.38728	-8.92447
29.22	-9.44875	-8.81115	-8.96601	-8.85673	-9.40363	-8.33965	-8.37818	-8.89803
29.24	-9.41708	-8.79731	-8.93931	-8.8428	-9.37224	-8.33114	-8.36958	-8.87211
29.26	-9.38604	-8.78408	-8.91314	-8.82948	-9.34146	-8.32312	-8.36147	-8.84673
29.28	-9.3556	-8.77144	-8.8875	-8.81676	-9.31128	-8.31557	-8.35384	-8.82186
29.3	-9.32576	-8.75938	-8.86237	-8.80461	-9.28169	-8.30848	-8.34666	-8.7975
29.32	-9.2965	-8.74787	-8.83775	-8.79301	-9.25268	-8.30184	-8.33993	-8.77365
29.34	-9.26781	-8.73691	-8.81365	-8.78195	-9.22423	-8.29562	-8.33363	-8.7503
29.36	-9.23969	-8.72647	-8.79004	-8.77142	-9.19634	-8.28982	-8.32774	-8.72744
29.38	-9.21212	-8.71653	-8.76693	-8.76139	-9.169	-8.28443	-8.32226	-8.70507
29.4	-9.18508	-8.70708	-8.7443	-8.75184	-9.14219	-8.27942	-8.31716	-8.68319
29.42	-9.15857	-8.6981	-8.72217	-8.74276	-9.1159	-8.27477	-8.31244	-8.66178
29.44	-9.13258	-8.68956	-8.70051	-8.73412	-9.09011	-8.27049	-8.30807	-8.64084
29.46	-9.1071	-8.68145	-8.67932	-8.72591	-9.06483	-8.26655	-8.30405	-8.62036
29.48	-9.0821	-8.67375	-8.6586	-8.71811	-9.04003	-8.26293	-8.30035	-8.60035
29.5	-9.05759	-8.66644	-8.63835	-8.71069	-9.01571	-8.25963	-8.29696	-8.58079
29.52	-9.03356	-8.65949	-8.61855	-8.70364	-8.99186	-8.25662	-8.29387	-8.56168
29.54	-9.00998	-8.65289	-8.5992	-8.69695	-8.96846	-8.25389	-8.29105	-8.54302
29.56	-8.98685	-8.64663	-8.58031	-8.69057	-8.9455	-8.25142	-8.28851	-8.52479
29.58	-8.96417	-8.64066	-8.56185	-8.68451	-8.92298	-8.24921	-8.28621	-8.50699
29.6	-8.94192	-8.63499	-8.54383	-8.67872	-8.90088	-8.24722	-8.28414	-8.48962
29.62	-8.92008	-8.62958	-8.52624	-8.67321	-8.87919	-8.24546	-8.28229	-8.47267
29.64	-8.89866	-8.62441	-8.50908	-8.66793	-8.85791	-8.24389	-8.28064	-8.45614
29.66	-8.87764	-8.61947	-8.49234	-8.66288	-8.83703	-8.24251	-8.27918	-8.44002
29.68	-8.85701	-8.61472	-8.47601	-8.65803	-8.81652	-8.2413	-8.27788	-8.4243
29.7	-8.83677	-8.61016	-8.46009	-8.65336	-8.7964	-8.24024	-8.27674	-8.40899
29.72	-8.81689	-8.60576	-8.44458	-8.64885	-8.77664	-8.23932	-8.27573	-8.39407
29.74	-8.79739	-8.60149	-8.42948	-8.64447	-8.75724	-8.23852	-8.27485	-8.37954
29.76	-8.77824	-8.59734	-8.41477	-8.64021	-8.73819	-8.23782	-8.27406	-8.3654
29.78	-8.75943	-8.59328	-8.40044	-8.63605	-8.71949	-8.23721	-8.27337	-8.35163
29.8	-8.74097	-8.5893	-8.38651	-8.63196	-8.70111	-8.23667	-8.27274	-8.33824
29.82	-8.72284	-8.58537	-8.37296	-8.62792	-8.68307	-8.23619	-8.27217	-8.32522
29.84	-8.70504	-8.58147	-8.35978	-8.62392	-8.66535	-8.23574	-8.27164	-8.31257
29.86	-8.68755	-8.57759	-8.34697	-8.61992	-8.64793	-8.23533	-8.27112	-8.30027
29.88	-8.67038	-8.57369	-8.33453	-8.61592	-8.63083	-8.23491	-8.27062	-8.28833
29.9	-8.65351	-8.56977	-8.32245	-8.61189	-8.61402	-8.23449	-8.2701	-8.27674
29.92	-8.63694	-8.5658	-8.31073	-8.60781	-8.59751	-8.23405	-8.26956	-8.26549
29.94	-8.62066	-8.56176	-8.29936	-8.60366	-8.58129	-8.23357	-8.26898	-8.25458
29.96	-8.60468	-8.55764	-8.28833	-8.59943	-8.56536	-8.23303	-8.26834	-8.24401
29.98	-8.58897	-8.55341	-8.27765	-8.59509	-8.5497	-8.23242	-8.26763	-8.23377
30	-8.57354	-8.54907	-8.26731	-8.59063	-8.53432	-8.23173	-8.26683	-8.22386
30.02	-8.55838	-8.54458	-8.25729	-8.58603	-8.5192	-8.23094	-8.26594	-8.21427
30.04	-8.5435	-8.53994	-8.24761	-8.58128	-8.50436	-8.23004	-8.26492	-8.20499
30.06	-8.52888	-8.53513	-8.23825	-8.57636	-8.48977	-8.22901	-8.26378	-8.19603
30.08	-8.51451	-8.53013	-8.22921	-8.57125	-8.47545	-8.22784	-8.26249	-8.18737
30.1	-8.50041	-8.52494	-8.22048	-8.56593	-8.46138	-8.22652	-8.26104	-8.17902
30.12	-8.48656	-8.51953	-8.21206	-8.56041	-8.44757	-8.22503	-8.25943	-8.17096
30.14	-8.47297	-8.51389	-8.20394	-8.55465	-8.434	-8.22337	-8.25763	-8.1632
30.16	-8.45962	-8.50802	-8.19613	-8.54865	-8.42069	-8.22151	-8.25564	-8.15573
30.18	-8.44652	-8.50189	-8.18861	-8.54241	-8.40762	-8.21946	-8.25345	-8.14854
30.2	-8.43366	-8.49551	-8.18138	-8.53589	-8.3948	-8.21719	-8.25103	-8.14164
30.22	-8.42105	-8.48885	-8.17443	-8.52911	-8.38222	-8.2147	-8.24839	-8.13501
30.24	-8.40868	-8.48192	-8.16777	-8.52205	-8.36988	-8.21197	-8.24552	-8.12865
30.26	-8.39654	-8.4747	-8.16138	-8.51469	-8.35778	-8.209	-8.24239	-8.12256
30.28	-8.38465	-8.46718	-8.15526	-8.50704	-8.34593	-8.20579	-8.23901	-8.11673
30.3	-8.37299	-8.45937	-8.14941	-8.49908	-8.33431	-8.20231	-8.23537	-8.11116
30.32	-8.36157	-8.45125	-8.14383	-8.49082	-8.32293	-8.19857	-8.23145	-8.10585
30.34	-8.35038	-8.44282	-8.1385	-8.48225	-8.31179	-8.19456	-8.22726	-8.10078
30.36	-8.33943	-8.43409	-8.13342	-8.47335	-8.30088	-8.19027	-8.22278	-8.09596
30.38	-8.32871	-8.42503	-8.12859	-8.46414	-8.29021	-8.18569	-8.21801	-8.09138
30.4	-8.31822	-8.41566	-8.124	-8.45461	-8.27978	-8.18082	-8.21294	-8.08704
30.42	-8.30797	-8.40598	-8.11965	-8.44475	-8.26958	-8.17566	-8.20758	-8.08293
30.44	-8.29795	-8.39598	-8.11554	-8.43458	-8.25961	-8.1702	-8.20191	-8.07904
30.46	-8.28815	-8.38566	-8.11165	-8.42408	-8.24988	-8.16445	-8.19594	-8.07538
30.48	-8.27858	-8.37503	-8.10798	-8.41326	-8.24039	-8.15839	-8.18965	-8.07194
30.5	-8.26925	-8.36408	-8.10454	-8.40213	-8.23112	-8.15202	-8.18306	-8.06871
30.52	-8.26013	-8.35284	-8.1013	-8.39068	-8.22208	-8.14535	-8.17616	-8.06568
30.54	-8.25125	-8.34128	-8.09827	-8.37892	-8.21328	-8.13838	-8.16894	-8.06286
30.56	-8.24258	-8.32943	-8.09545	-8.36686	-8.2047	-8.1311	-8.16142	-8.06024
30.58	-8.23414	-8.31729	-8.09281	-8.3545	-8.19635	-8.12352	-8.15359	-8.0578
30.6	-8.22592	-8.30485	-8.09038	-8.34184	-8.18822	-8.11564	-8.14545	-8.05556
30.62	-8.21792	-8.29214	-8.08812	-8.3289	-8.18032	-8.10747	-8.137	-8.0535
30.64	-8.21013	-8.27916	-8.08605	-8.31567	-8.17263	-8.09899	-8.12826	-8.05161
30.66	-8.20255	-8.26591	-8.08415	-8.30218	-8.16517	-8.09023	-8.11921	-8.0499
30.68	-8.19519	-8.2524	-8.08241	-8.28842	-8.15791	-8.08118	-8.10988	-8.04835
30.7	-8.18803	-8.23865	-8.08084	-8.27441	-8.15087	-8.07184	-8.10026	-8.04697
30.72	-8.18108	-8.22465	-8.07943	-8.26015	-8.14404	-8.06223	-8.09036	-8.04573
30.74	-8.17432	-8.21043	-8.07816	-8.24565	-8.13741	-8.05235	-8.08018	-8.04465
30.76	-8.16776	-8.19599	-8.07704	-8.23093	-8.13098	-8.04221	-8.06973	-8.04371
30.78	-8.1614	-8.18134	-8.07605	-8.216	-8.12475	-8.03181	-8.05903	-8.0429
30.8	-8.15521	-8.16649	-8.0752	-8.20085	-8.11871	-8.02117	-8.04807	-8.04223
30.82	-8.14921	-8.15145	-8.07447	-8.18551	-8.11284	-8.01028	-8.03687	-8.04167
30.84	-8.14338	-8.13624	-8.07386	-8.17	-8.10716	-7.99917	-8.02543	-8.04124
30.86	-8.13772	-8.12086	-8.07336	-8.1543	-8.10165	-7.98783	-8.01377	-8.04091
30.88	-8.13222	-8.10532	-8.07296	-8.13845	-8.09631	-7.97628	-8.00189	-8.04069
30.9	-8.12688	-8.08964	-8.07266	-8.12244	-8.09112	-7.96453	-7.9898	-8.04057
30.92	-8.12169	-8.07382	-8.07246	-8.1063	-8.08608	-7.95258	-7.97753	-8.04054
30.94	-8.11663	-8.05788	-8.07233	-8.09003	-8.08119	-7.94046	-7.96506	-8.04059
30.96	-8.11171	-8.04183	-8.07228	-8.07364	-8.07643	-7.92816	-7.95243	-8.04072
30.98	-8.10691	-8.02569	-8.07231	-8.05715	-8.0718	-7.91571	-7.93963	-8.04092
31	-8.10223	-8.00945	-8.07239	-8.04057	-8.06729	-7.9031	-7.92668	-8.04118
31.02	-8.09765	-7.99313	-8.07253	-8.0239	-8.06288	-7.89036	-7.9136	-8.0415
31.04	-8.09318	-7.97674	-8.07272	-8.00716	-8.05857	-7.8775	-7.90039	-8.04186
31.06	-8.08878	-7.9603	-8.07294	-7.99037	-8.05435	-7.86452	-7.88707	-8.04227
31.08	-8.08447	-7.94381	-8.07321	-7.97352	-8.05021	-7.85144	-7.87364	-8.04271
31.1	-8.08023	-7.92728	-8.0735	-7.95663	-8.04614	-7.83827	-7.86013	-8.04317
31.12	-8.07604	-7.91073	-8.0738	-7.93972	-8.04212	-7.82503	-7.84654	-8.04366
31.14	-8.0719	-7.89415	-8.07412	-7.92278	-8.03816	-7.81172	-7.83288	-8.04416
31.16	-8.06779	-7.87757	-8.07445	-7.90584	-8.03422	-7.79836	-7.81918	-8.04466
31.18	-8.06371	-7.86099	-8.07477	-7.8889	-8.03032	-7.78496	-7.80544	-8.04516
31.2	-8.05965	-7.84443	-8.07509	-7.87197	-8.02642	-7.77153	-7.79167	-8.04565
31.22	-8.05559	-7.82788	-8.07538	-7.85506	-8.02253	-7.75809	-7.77789	-8.04612
31.24	-8.05153	-7.81135	-8.07566	-7.83818	-8.01864	-7.74464	-7.76411	-8.04657
31.26	-8.04744	-7.79487	-8.07591	-7.82133	-8.01472	-7.73121	-7.75034	-8.047
31.28	-8.04333	-7.77843	-8.07612	-7.80454	-8.01077	-7.71779	-7.7366	-8.04738
31.3	-8.03918	-7.76204	-8.07629	-7.78779	-8.00678	-7.70441	-7.72289	-8.04772
31.32	-8.03498	-7.74571	-8.0764	-7.77111	-8.00274	-7.69108	-7.70924	-8.04801
31.34	-8.03071	-7.72945	-8.07647	-7.75451	-7.99864	-7.6778	-7.69564	-8.04824
31.36	-8.02638	-7.71326	-8.07647	-7.73798	-7.99446	-7.66459	-7.68212	-8.04841
31.38	-8.02197	-7.69716	-8.07641	-7.72153	-7.9902	-7.65146	-7.66868	-8.04852
31.4	-8.01747	-7.68114	-8.07628	-7.70518	-7.98585	-7.63842	-7.65533	-8.04854
31.42	-8.01287	-7.66522	-8.07607	-7.68893	-7.9814	-7.62548	-7.6421	-8.04849
31.44	-8.00816	-7.6494	-8.07577	-7.67279	-7.97683	-7.61266	-7.62898	-8.04836
31.46	-8.00334	-7.63369	-8.07539	-7.65676	-7.97215	-7.59996	-7.61599	-8.04813
31.48	-7.9984	-7.6181	-8.07492	-7.64085	-7.96734	-7.58739	-7.60314	-8.04781
31.5	-7.99332	-7.60262	-8.07436	-7.62507	-7.96239	-7.57497	-7.59044	-8.04739
31.52	-7.98811	-7.58728	-8.07369	-7.60943	-7.95731	-7.5627	-7.57791	-8.04687
31.54	-7.98275	-7.57206	-8.07292	-7.59392	-7.95208	-7.5506	-7.56554	-8.04625
31.56	-7.97724	-7.55699	-8.07205	-7.57856	-7.94669	-7.53867	-7.55335	-8.04551
31.58	-7.97158	-7.54206	-8.07107	-7.56335	-7.94115	-7.52692	-7.54135	-8.04466
31.6	-7.96576	-7.52728	-8.06998	-7.5483	-7.93544	-7.51537	-7.52955	-8.04369
31.62	-7.95978	-7.51266	-8.06877	-7.53341	-7.92957	-7.50401	-7.51796	-8.04261
31.64	-7.95364	-7.4982	-8.06745	-7.51869	-7.92353	-7.49287	-7.50658	-8.04141
31.66	-7.94732	-7.48391	-8.06601	-7.50415	-7.91731	-7.48194	-7.49543	-8.04008
31.68	-7.94084	-7.46979	-8.06446	-7.48979	-7.91093	-7.47124	-7.48451	-8.03864
31.7	-7.93419	-7.45585	-8.06279	-7.47561	-7.90437	-7.46077	-7.47383	-8.03707
31.72	-7.92737	-7.44209	-8.061	-7.46163	-7.89764	-7.45054	-7.4634	-8.03537
31.74	-7.92039	-7.42853	-8.05909	-7.44785	-7.89075	-7.44056	-7.45322	-8.03356
31.76	-7.91324	-7.41516	-8.05707	-7.43426	-7.88368	-7.43084	-7.44331	-8.03162
31.78	-7.90592	-7.402	-8.05493	-7.42089	-7.87644	-7.42138	-7.43366	-8.02956
31.8	-7.89845	-7.38904	-8.05268	-7.40773	-7.86904	-7.41218	-7.42429	-8.02738
31.82	-7.89082	-7.3763	-8.05032	-7.3948	-7.86148	-7.40326	-7.4152	-8.02509
31.84	-7.88304	-7.36377	-8.04784	-7.38209	-7.85377	-7.39462	-7.4064	-8.02267
31.86	-7.87511	-7.35147	-8.04526	-7.36961	-7.84591	-7.38627	-7.39789	-8.02015
31.88	-7.86705	-7.33941	-8.04258	-7.35736	-7.83791	-7.37821	-7.38968	-8.01751
31.9	-7.85885	-7.32757	-8.03979	-7.34536	-7.82977	-7.37045	-7.38177	-8.01477
31.92	-7.85054	-7.31599	-8.03691	-7.33361	-7.82151	-7.36299	-7.37417	-8.01193
31.94	-7.8421	-7.30464	-8.03394	-7.32211	-7.81312	-7.35583	-7.36688	-8.00898
31.96	-7.83356	-7.29356	-8.03089	-7.31088	-7.80463	-7.34899	-7.3599	-8.00595
31.98	-7.82492	-7.28273	-8.02775	-7.2999	-7.79604	-7.34246	-7.35325	-8.00283
32	-7.8162	-7.27217	-8.02453	-7.2892	-7.78736	-7.33625	-7.34692	-7.99963
32.02	-7.8074	-7.26188	-8.02124	-7.27877	-7.7786	-7.33037	-7.34092	-7.99634
32.04	-7.79854	-7.25187	-8.0179	-7.26862	-7.76977	-7.32481	-7.33526	-7.993
32.06	-7.78962	-7.24214	-8.01449	-7.25875	-7.76089	-7.31958	-7.32992	-7.98958
32.08	-7.78067	-7.2327	-8.01103	-7.24918	-7.75196	-7.31469	-7.32492	-7.98612
32.1	-7.77168	-7.22355	-8.00753	-7.2399	-7.743	-7.31013	-7.32026	-7.9826
32.12	-7.76268	-7.21471	-8.004	-7.23092	-7.73402	-7.30591	-7.31594	-7.97904
32.14	-7.75367	-7.20616	-8.00044	-7.22225	-7.72504	-7.30202	-7.31196	-7.97545
32.16	-7.74467	-7.19792	-7.99686	-7.21388	-7.71606	-7.29849	-7.30833	-7.97184
32.18	-7.7357	-7.19	-7.99326	-7.20583	-7.70709	-7.29529	-7.30504	-7.96821
32.2	-7.72676	-7.18239	-7.98967	-7.1981	-7.69816	-7.29244	-7.3021	-7.96457
32.22	-7.71786	-7.1751	-7.98608	-7.19068	-7.68928	-7.28994	-7.2995	-7.96093
32.24	-7.70903	-7.16814	-7.9825	-7.18359	-7.68044	-7.28778	-7.29726	-7.95731
32.26	-7.70027	-7.16151	-7.97895	-7.17683	-7.67168	-7.28597	-7.29536	-7.9537
32.28	-7.6916	-7.15521	-7.97543	-7.17039	-7.663	-7.28452	-7.29381	-7.95012
32.3	-7.68302	-7.14924	-7.97196	-7.16429	-7.65442	-7.28341	-7.29261	-7.94658
32.32	-7.67456	-7.14361	-7.96853	-7.15852	-7.64594	-7.28265	-7.29175	-7.94309
32.34	-7.66622	-7.13832	-7.96517	-7.15308	-7.63757	-7.28224	-7.29124	-7.93965
32.36	-7.65801	-7.13337	-7.96188	-7.14799	-7.62933	-7.28217	-7.29108	-7.93629
32.38	-7.64994	-7.12875	-7.95867	-7.14322	-7.62123	-7.28246	-7.29126	-7.933
32.4	-7.64202	-7.12449	-7.95554	-7.1388	-7.61328	-7.28309	-7.29178	-7.92979
32.42	-7.63427	-7.12056	-7.95252	-7.13471	-7.60549	-7.28407	-7.29265	-7.92669
32.44	-7.62669	-7.11697	-7.9496	-7.13096	-7.59786	-7.28538	-7.29385	-7.92368
32.46	-7.61929	-7.11373	-7.9468	-7.12754	-7.5904	-7.28705	-7.29539	-7.9208
32.48	-7.61208	-7.11082	-7.94413	-7.12446	-7.58312	-7.28905	-7.29726	-7.91804
32.5	-7.60506	-7.10825	-7.94159	-7.1217	-7.57603	-7.29138	-7.29946	-7.91541
32.52	-7.59823	-7.10601	-7.9392	-7.11927	-7.56913	-7.29406	-7.30199	-7.91292
32.54	-7.59162	-7.1041	-7.93696	-7.11717	-7.56242	-7.29706	-7.30485	-7.91059
32.56	-7.5852	-7.10252	-7.93488	-7.11538	-7.55592	-7.30039	-7.30802	-7.90842
32.58	-7.579	-7.10125	-7.93298	-7.1139	-7.54962	-7.30405	-7.31151	-7.90641
32.6	-7.57301	-7.1003	-7.93125	-7.11274	-7.54352	-7.30802	-7.31532	-7.90459
32.62	-7.56724	-7.09966	-7.9297	-7.11187	-7.53762	-7.31232	-7.31943	-7.90295
32.64	-7.56168	-7.09932	-7.92835	-7.1113	-7.53193	-7.31693	-7.32384	-7.9015
32.66	-7.55632	-7.09928	-7.92721	-7.11101	-7.52644	-7.32184	-7.32855	-7.90025
32.68	-7.55118	-7.09952	-7.92626	-7.111	-7.52115	-7.32706	-7.33356	-7.89921
32.7	-7.54624	-7.10003	-7.92553	-7.11126	-7.51605	-7.33258	-7.33885	-7.89838
32.72	-7.5415	-7.10081	-7.92503	-7.11178	-7.51115	-7.33839	-7.34442	-7.89777
32.74	-7.53696	-7.10184	-7.92474	-7.11254	-7.50643	-7.34449	-7.35027	-7.89739
32.76	-7.53261	-7.10312	-7.92469	-7.11354	-7.50189	-7.35087	-7.35638	-7.89724
32.78	-7.52843	-7.10463	-7.92487	-7.11476	-7.49751	-7.35753	-7.36276	-7.89733
32.8	-7.52442	-7.10635	-7.9253	-7.1162	-7.4933	-7.36445	-7.36939	-7.89766
32.82	-7.52058	-7.10828	-7.92596	-7.11783	-7.48924	-7.37164	-7.37627	-7.89823
32.84	-7.51688	-7.1104	-7.92688	-7.11964	-7.48532	-7.37908	-7.3834	-7.89905
32.86	-7.51331	-7.1127	-7.92805	-7.12162	-7.48152	-7.38676	-7.39075	-7.90012
32.88	-7.50987	-7.11515	-7.92946	-7.12375	-7.47783	-7.39469	-7.39833	-7.90145
32.9	-7.50654	-7.11775	-7.93114	-7.12603	-7.47424	-7.40285	-7.40613	-7.90303
32.92	-7.5033	-7.12047	-7.93307	-7.12842	-7.47074	-7.41123	-7.41414	-7.90488
32.94	-7.50013	-7.1233	-7.93525	-7.13091	-7.4673	-7.41983	-7.42234	-7.90698
32.96	-7.49702	-7.12623	-7.9377	-7.13349	-7.46391	-7.42864	-7.43074	-7.90934
32.98	-7.49395	-7.12922	-7.9404	-7.13614	-7.46056	-7.43764	-7.43932	-7.91196
33	-7.4909	-7.13227	-7.94336	-7.13883	-7.45722	-7.44683	-7.44807	-7.91484
33.02	-7.48785	-7.13535	-7.94657	-7.14156	-7.45387	-7.4562	-7.45699	-7.91798
33.04	-7.48478	-7.13845	-7.95004	-7.1443	-7.4505	-7.46574	-7.46606	-7.92137
33.06	-7.48167	-7.14155	-7.95375	-7.14703	-7.44708	-7.47543	-7.47527	-7.92502
33.08	-7.4785	-7.14462	-7.95772	-7.14973	-7.44359	-7.48528	-7.48462	-7.92891
33.1	-7.47525	-7.14765	-7.96192	-7.15238	-7.44002	-7.49526	-7.49409	-7.93306
33.12	-7.47189	-7.15061	-7.96637	-7.15497	-7.43634	-7.50537	-7.50367	-7.93744
33.14	-7.4684	-7.15349	-7.97105	-7.15747	-7.43254	-7.5156	-7.51335	-7.94207
33.16	-7.46476	-7.15626	-7.97596	-7.15987	-7.42858	-7.52593	-7.52312	-7.94692
33.18	-7.46095	-7.15891	-7.98109	-7.16214	-7.42446	-7.53636	-7.53297	-7.95201
33.2	-7.45695	-7.16142	-7.98644	-7.16426	-7.42014	-7.54687	-7.54289	-7.95731
33.22	-7.45273	-7.16377	-7.99199	-7.16622	-7.41561	-7.55745	-7.55287	-7.96283
33.24	-7.44828	-7.16593	-7.99775	-7.16801	-7.41085	-7.56808	-7.56289	-7.96855
33.26	-7.44357	-7.16789	-8.0037	-7.16959	-7.40584	-7.57877	-7.57295	-7.97447
33.28	-7.43858	-7.16964	-8.00983	-7.17095	-7.40056	-7.58948	-7.58303	-7.98058
33.3	-7.43329	-7.17116	-8.01613	-7.17208	-7.39499	-7.60022	-7.59311	-7.98687
33.32	-7.4277	-7.17242	-8.0226	-7.17296	-7.38913	-7.61097	-7.6032	-7.99333
33.34	-7.42176	-7.17342	-8.02921	-7.17358	-7.38294	-7.62171	-7.61327	-7.99995
33.36	-7.41548	-7.17414	-8.03597	-7.17392	-7.37641	-7.63244	-7.62331	-8.00672
33.38	-7.40884	-7.17457	-8.04286	-7.17396	-7.36954	-7.64314	-7.63331	-8.01363
33.4	-7.40182	-7.17469	-8.04987	-7.1737	-7.36231	-7.65379	-7.64327	-8.02066
33.42	-7.39441	-7.1745	-8.05698	-7.17313	-7.35471	-7.66439	-7.65316	-8.02781
33.44	-7.3866	-7.17398	-8.06419	-7.17223	-7.34673	-7.67493	-7.66297	-8.03506
33.46	-7.37838	-7.17312	-8.07147	-7.17099	-7.33837	-7.68538	-7.6727	-8.04239
33.48	-7.36975	-7.17192	-8.07882	-7.16942	-7.32961	-7.69573	-7.68233	-8.04981
33.5	-7.36069	-7.17037	-8.08621	-7.16749	-7.32045	-7.70598	-7.69185	-8.05728
33.52	-7.35121	-7.16847	-8.09365	-7.16522	-7.3109	-7.71611	-7.70124	-8.0648
33.54	-7.34129	-7.1662	-8.1011	-7.16259	-7.30094	-7.72611	-7.7105	-8.07236
33.56	-7.33095	-7.16359	-8.10856	-7.1596	-7.29059	-7.73596	-7.71961	-8.07993
33.58	-7.32019	-7.16061	-8.11601	-7.15626	-7.27984	-7.74565	-7.72856	-8.08751
33.6	-7.309	-7.15728	-8.12343	-7.15256	-7.26871	-7.75517	-7.73735	-8.09508
33.62	-7.2974	-7.1536	-8.13081	-7.14851	-7.25719	-7.76451	-7.74595	-8.10263
33.64	-7.28539	-7.14956	-8.13813	-7.14411	-7.2453	-7.77365	-7.75436	-8.11013
33.66	-7.27299	-7.14519	-8.14538	-7.13937	-7.23306	-7.78259	-7.76256	-8.11757
33.68	-7.26019	-7.14048	-8.15254	-7.13429	-7.22046	-7.7913	-7.77056	-8.12495
33.7	-7.24703	-7.13545	-8.1596	-7.1289	-7.20753	-7.79979	-7.77833	-8.13223
33.72	-7.23352	-7.1301	-8.16653	-7.12319	-7.19429	-7.80804	-7.78587	-8.13941
33.74	-7.21967	-7.12445	-8.17332	-7.11717	-7.18075	-7.81603	-7.79316	-8.14648
33.76	-7.20551	-7.11852	-8.17996	-7.11087	-7.16694	-7.82377	-7.8002	-8.15341
33.78	-7.19105	-7.11232	-8.18643	-7.1043	-7.15287	-7.83123	-7.80698	-8.16019
33.8	-7.17632	-7.10586	-8.19271	-7.09748	-7.13858	-7.83841	-7.81349	-8.16681
33.82	-7.16135	-7.09917	-8.19879	-7.09041	-7.12408	-7.8453	-7.81973	-8.17324
33.84	-7.14616	-7.09226	-8.20465	-7.08313	-7.10941	-7.85189	-7.82568	-8.17949
33.86	-7.13078	-7.08516	-8.21027	-7.07566	-7.09459	-7.85817	-7.83133	-8.18552
33.88	-7.11524	-7.07789	-8.21565	-7.068	-7.07966	-7.86414	-7.83669	-8.19133
33.9	-7.09957	-7.07046	-8.22077	-7.06019	-7.06463	-7.86978	-7.84174	-8.1969
33.92	-7.0838	-7.06291	-8.2256	-7.05226	-7.04955	-7.8751	-7.84649	-8.20223
33.94	-7.06797	-7.05526	-8.23015	-7.04422	-7.03445	-7.88008	-7.85091	-8.20729
33.96	-7.05211	-7.04753	-8.23439	-7.03609	-7.01936	-7.88472	-7.85502	-8.21207
33.98	-7.03626	-7.03976	-8.23832	-7.02792	-7.00431	-7.88902	-7.8588	-8.21656
34	-7.02044	-7.03196	-8.24192	-7.01971	-6.98935	-7.89296	-7.86225	-8.22076
34.02	-7.0047	-7.02416	-8.24518	-7.0115	-6.9745	-7.89655	-7.86538	-8.22464
34.04	-6.98907	-7.01639	-8.24808	-7.00332	-6.9598	-7.89979	-7.86817	-8.2282
34.06	-6.97359	-7.00869	-8.25063	-6.99519	-6.94528	-7.90266	-7.87062	-8.23143
34.08	-6.9583	-7.00107	-8.2528	-6.98715	-6.93098	-7.90518	-7.87274	-8.23432
34.1	-6.94322	-6.99356	-8.2546	-6.97921	-6.91695	-7.90733	-7.87452	-8.23686
34.12	-6.9284	-6.9862	-8.256	-6.9714	-6.9032	-7.90912	-7.87596	-8.23904
34.14	-6.91387	-6.979	-8.25701	-6.96376	-6.88978	-7.91055	-7.87707	-8.24085
34.16	-6.89968	-6.972	-8.25762	-6.9563	-6.87672	-7.91162	-7.87785	-8.24229
34.18	-6.88584	-6.96523	-8.25782	-6.94906	-6.86405	-7.91232	-7.87829	-8.24336
34.2	-6.8724	-6.9587	-8.25761	-6.94207	-6.85182	-7.91267	-7.8784	-8.24404
34.22	-6.8594	-6.95245	-8.25698	-6.93534	-6.84004	-7.91267	-7.87818	-8.24433
34.24	-6.84686	-6.9465	-8.25593	-6.92891	-6.82876	-7.91231	-7.87764	-8.24423
34.26	-6.83482	-6.94087	-8.25446	-6.92279	-6.818	-7.91161	-7.87678	-8.24374
34.28	-6.8233	-6.93559	-8.25256	-6.91701	-6.80779	-7.91056	-7.8756	-8.24285
34.3	-6.81234	-6.93068	-8.25024	-6.9116	-6.79816	-7.90918	-7.87411	-8.24156
34.32	-6.80197	-6.92616	-8.24749	-6.90657	-6.78914	-7.90746	-7.87232	-8.23987
34.34	-6.79221	-6.92205	-8.24432	-6.90195	-6.78076	-7.90542	-7.87023	-8.23778
34.36	-6.7831	-6.91838	-8.24072	-6.89775	-6.77304	-7.90306	-7.86785	-8.2353
34.38	-6.77464	-6.91515	-8.23671	-6.89399	-6.76599	-7.90038	-7.86518	-8.23242
34.4	-6.76688	-6.91238	-8.23227	-6.89069	-6.75966	-7.89741	-7.86223	-8.22914
34.42	-6.75983	-6.9101	-8.22743	-6.88787	-6.75404	-7.89414	-7.85901	-8.22547
34.44	-6.7535	-6.90831	-8.22217	-6.88553	-6.74917	-7.89058	-7.85554	-8.22141
34.46	-6.74792	-6.90703	-8.21651	-6.8837	-6.74506	-7.88675	-7.8518	-8.21697
34.48	-6.74311	-6.90626	-8.21045	-6.88239	-6.74173	-7.88264	-7.84783	-8.21215
34.5	-6.73908	-6.90602	-8.204	-6.88159	-6.73918	-7.87828	-7.84361	-8.20695
34.52	-6.73583	-6.90631	-8.19716	-6.88133	-6.73743	-7.87367	-7.83917	-8.20138
34.54	-6.7334	-6.90715	-8.18995	-6.88161	-6.73649	-7.86882	-7.83451	-8.19544
34.56	-6.73177	-6.90853	-8.18237	-6.88242	-6.73637	-7.86374	-7.82965	-8.18915
34.58	-6.73096	-6.91045	-8.17443	-6.88379	-6.73706	-7.85845	-7.82458	-8.18251
34.6	-6.73098	-6.91292	-8.16615	-6.8857	-6.73859	-7.85295	-7.81933	-8.17553
34.62	-6.73183	-6.91594	-8.15752	-6.88817	-6.74094	-7.84725	-7.8139	-8.16821
34.64	-6.73351	-6.91951	-8.14855	-6.89117	-6.74412	-7.84137	-7.8083	-8.16057
34.66	-6.73601	-6.92361	-8.13927	-6.89473	-6.74813	-7.83531	-7.80254	-8.1526
34.68	-6.73934	-6.92825	-8.12968	-6.89881	-6.75295	-7.82908	-7.79662	-8.14433
34.7	-6.74348	-6.93341	-8.11978	-6.90343	-6.75859	-7.8227	-7.79057	-8.13575
34.72	-6.74844	-6.93909	-8.1096	-6.90857	-6.76503	-7.81618	-7.78439	-8.12688
34.74	-6.75421	-6.94527	-8.09914	-6.91423	-6.77227	-7.80953	-7.77808	-8.11773
34.76	-6.76076	-6.95194	-8.08842	-6.92038	-6.78029	-7.80275	-7.77166	-8.1083
34.78	-6.76809	-6.95909	-8.07744	-6.92701	-6.78907	-7.79586	-7.76514	-8.09861
34.8	-6.77618	-6.9667	-8.06621	-6.93412	-6.79859	-7.78887	-7.75852	-8.08866
34.82	-6.78501	-6.97474	-8.05475	-6.94167	-6.80884	-7.78178	-7.75182	-8.07847
34.84	-6.79456	-6.98321	-8.04307	-6.94966	-6.8198	-7.77461	-7.74503	-8.06804
34.86	-6.80481	-6.99207	-8.03118	-6.95806	-6.83144	-7.76737	-7.73818	-8.05738
34.88	-6.81573	-7.00131	-8.01909	-6.96684	-6.84373	-7.76005	-7.73126	-8.0465
34.9	-6.8273	-7.01089	-8.00681	-6.97599	-6.85664	-7.75268	-7.72428	-8.03541
34.92	-6.83949	-7.0208	-7.99435	-6.98548	-6.87015	-7.74526	-7.71726	-8.02412
34.94	-6.85226	-7.03099	-7.98172	-6.99529	-6.88422	-7.73779	-7.71019	-8.01264
34.96	-6.86558	-7.04146	-7.96894	-7.00537	-6.89881	-7.73029	-7.70308	-8.00097
34.98	-6.87942	-7.05215	-7.95601	-7.01571	-6.9139	-7.72275	-7.69594	-7.98913
35	-6.89373	-7.06305	-7.94294	-7.02627	-6.92943	-7.71519	-7.68878	-7.97713
35.02	-6.90848	-7.07411	-7.92975	-7.03702	-6.94537	-7.70761	-7.68159	-7.96496
35.04	-6.92363	-7.0853	-7.91643	-7.04792	-6.96167	-7.70002	-7.67438	-7.95264
35.06	-6.93914	-7.09659	-7.90301	-7.05895	-6.9783	-7.69242	-7.66716	-7.94018
35.08	-6.95495	-7.10794	-7.88949	-7.07006	-6.9952	-7.68482	-7.65993	-7.92759
35.1	-6.97103	-7.11931	-7.87587	-7.08123	-7.01233	-7.67721	-7.65269	-7.91486
35.12	-6.98732	-7.13067	-7.86217	-7.09241	-7.02964	-7.66961	-7.64545	-7.90202
35.14	-7.00377	-7.14198	-7.8484	-7.10356	-7.04707	-7.66201	-7.6382	-7.88906
35.16	-7.02034	-7.15319	-7.83456	-7.11465	-7.06458	-7.65442	-7.63095	-7.87599
35.18	-7.03698	-7.16428	-7.82065	-7.12565	-7.08212	-7.64684	-7.62371	-7.86283
35.2	-7.05362	-7.17519	-7.80669	-7.1365	-7.09962	-7.63927	-7.61646	-7.84956
35.22	-7.07022	-7.1859	-7.79269	-7.14718	-7.11704	-7.63172	-7.60922	-7.83621
35.24	-7.08672	-7.19636	-7.77864	-7.15764	-7.13431	-7.62418	-7.60198	-7.82278
35.26	-7.10308	-7.20654	-7.76456	-7.16785	-7.1514	-7.61665	-7.59474	-7.80926
35.28	-7.11922	-7.2164	-7.75045	-7.17778	-7.16823	-7.60914	-7.58751	-7.79568
35.3	-7.13511	-7.22589	-7.73631	-7.18738	-7.18476	-7.60164	-7.58027	-7.78203
35.32	-7.15068	-7.235	-7.72215	-7.19661	-7.20092	-7.59416	-7.57304	-7.76832
35.34	-7.16589	-7.24367	-7.70799	-7.20545	-7.21668	-7.58669	-7.56581	-7.75455
35.36	-7.18067	-7.25189	-7.69381	-7.21387	-7.23197	-7.57923	-7.55858	-7.74074
35.38	-7.19498	-7.25961	-7.67963	-7.22182	-7.24674	-7.57179	-7.55135	-7.72687
35.4	-7.20877	-7.26681	-7.66545	-7.22927	-7.26093	-7.56435	-7.54411	-7.71297
35.42	-7.22199	-7.27346	-7.65127	-7.23621	-7.27451	-7.55692	-7.53687	-7.69903
35.44	-7.23458	-7.27952	-7.63711	-7.2426	-7.28743	-7.5495	-7.52962	-7.68505
35.46	-7.2465	-7.28499	-7.62295	-7.24841	-7.29963	-7.54208	-7.52237	-7.67105
35.48	-7.25771	-7.28983	-7.60882	-7.25363	-7.31107	-7.53467	-7.5151	-7.65703
35.5	-7.26817	-7.29403	-7.5947	-7.25823	-7.32172	-7.52725	-7.50782	-7.64299
35.52	-7.27784	-7.29756	-7.58061	-7.26219	-7.33154	-7.51984	-7.50053	-7.62893
35.54	-7.28669	-7.30041	-7.56654	-7.26549	-7.34048	-7.51242	-7.49322	-7.61487
35.56	-7.29467	-7.30258	-7.5525	-7.26814	-7.34853	-7.50499	-7.48589	-7.60081
35.58	-7.30176	-7.30404	-7.5385	-7.2701	-7.35564	-7.49756	-7.47854	-7.58674
35.6	-7.30793	-7.3048	-7.52454	-7.27137	-7.3618	-7.49011	-7.47117	-7.57268
35.62	-7.31316	-7.30485	-7.51061	-7.27195	-7.36699	-7.48266	-7.46378	-7.55862
35.64	-7.31744	-7.30419	-7.49673	-7.27184	-7.37119	-7.47519	-7.45636	-7.54458
35.66	-7.32074	-7.30281	-7.4829	-7.27103	-7.37438	-7.4677	-7.44892	-7.53056
35.68	-7.32306	-7.30073	-7.46911	-7.26952	-7.37655	-7.4602	-7.44146	-7.51657
35.7	-7.32438	-7.29795	-7.45538	-7.26732	-7.3777	-7.45268	-7.43396	-7.5026
35.72	-7.32471	-7.29448	-7.44171	-7.26445	-7.37783	-7.44514	-7.42644	-7.48866
35.74	-7.32404	-7.29034	-7.42809	-7.2609	-7.37694	-7.43759	-7.41889	-7.47477
35.76	-7.32238	-7.28553	-7.41454	-7.25669	-7.37504	-7.43001	-7.41131	-7.46091
35.78	-7.31973	-7.28008	-7.40106	-7.25185	-7.37213	-7.42241	-7.40371	-7.44711
35.8	-7.31612	-7.274	-7.38764	-7.24637	-7.36824	-7.41479	-7.39608	-7.43336
35.82	-7.31154	-7.26732	-7.3743	-7.2403	-7.36337	-7.40716	-7.38842	-7.41966
35.84	-7.30603	-7.26007	-7.36104	-7.23364	-7.35755	-7.3995	-7.38074	-7.40603
35.86	-7.29961	-7.25226	-7.34785	-7.22642	-7.35081	-7.39183	-7.37304	-7.39247
35.88	-7.2923	-7.24393	-7.33475	-7.21868	-7.34318	-7.38413	-7.36532	-7.37899
35.9	-7.28414	-7.2351	-7.32174	-7.21043	-7.33468	-7.37643	-7.35757	-7.36558
35.92	-7.27515	-7.22582	-7.30882	-7.20171	-7.32536	-7.36871	-7.34982	-7.35227
35.94	-7.26537	-7.2161	-7.29599	-7.19255	-7.31524	-7.36098	-7.34205	-7.33904
35.96	-7.25483	-7.20599	-7.28327	-7.18297	-7.30437	-7.35324	-7.33427	-7.32591
35.98	-7.24359	-7.19551	-7.27064	-7.17302	-7.29279	-7.34549	-7.32649	-7.31288
36	-7.23167	-7.18472	-7.25813	-7.16273	-7.28054	-7.33775	-7.3187	-7.29996
36.02	-7.21914	-7.17363	-7.24572	-7.15214	-7.26767	-7.33001	-7.31092	-7.28715
36.04	-7.20602	-7.16229	-7.23343	-7.14127	-7.25423	-7.32227	-7.30314	-7.27447
36.06	-7.19236	-7.15074	-7.22126	-7.13017	-7.24026	-7.31455	-7.29538	-7.26191
36.08	-7.17822	-7.13902	-7.20921	-7.11888	-7.22582	-7.30684	-7.28764	-7.24948
36.1	-7.16365	-7.12715	-7.19729	-7.10742	-7.21095	-7.29915	-7.27992	-7.23718
36.12	-7.14868	-7.11518	-7.1855	-7.09584	-7.1957	-7.2915	-7.27223	-7.22503
36.14	-7.13338	-7.10314	-7.17385	-7.08416	-7.18012	-7.28387	-7.26458	-7.21302
36.16	-7.11778	-7.09107	-7.16233	-7.07244	-7.16426	-7.27628	-7.25697	-7.20116
36.18	-7.10195	-7.07901	-7.15096	-7.0607	-7.14818	-7.26874	-7.24941	-7.18947
36.2	-7.08592	-7.06699	-7.13974	-7.04898	-7.13192	-7.26125	-7.24191	-7.17793
36.22	-7.06975	-7.05504	-7.12867	-7.0373	-7.11552	-7.25382	-7.23448	-7.16656
36.24	-7.05349	-7.0432	-7.11775	-7.02571	-7.09905	-7.24646	-7.22711	-7.15537
36.26	-7.03717	-7.03149	-7.10699	-7.01424	-7.08253	-7.23917	-7.21983	-7.14434
36.28	-7.02084	-7.01995	-7.0964	-7.00291	-7.06602	-7.23196	-7.21263	-7.13351
36.3	-7.00455	-7.00861	-7.08598	-6.99176	-7.04957	-7.22483	-7.20553	-7.12285
36.32	-6.98834	-6.9975	-7.07572	-6.98081	-7.0332	-7.21781	-7.19853	-7.11239
36.34	-6.97225	-6.98663	-7.06564	-6.97008	-7.01697	-7.21089	-7.19164	-7.10212
36.36	-6.95632	-6.97604	-7.05574	-6.95962	-7.0009	-7.20408	-7.18487	-7.09204
36.38	-6.94057	-6.96574	-7.04601	-6.94943	-6.98504	-7.1974	-7.17823	-7.08217
36.4	-6.92506	-6.95577	-7.03648	-6.93954	-6.96942	-7.19084	-7.17172	-7.0725
36.42	-6.90981	-6.94613	-7.02712	-6.92997	-6.95407	-7.18442	-7.16536	-7.06303
36.44	-6.89484	-6.93685	-7.01796	-6.92073	-6.93902	-7.17814	-7.15915	-7.05378
36.46	-6.8802	-6.92793	-7.00898	-6.91186	-6.92429	-7.17202	-7.15311	-7.04473
36.48	-6.86589	-6.91941	-7.0002	-6.90335	-6.90992	-7.16606	-7.14723	-7.0359
36.5	-6.85195	-6.91128	-6.99162	-6.89523	-6.89592	-7.16027	-7.14152	-7.02728
36.52	-6.8384	-6.90355	-6.98323	-6.88749	-6.88231	-7.15465	-7.136	-7.01888
36.54	-6.82525	-6.89624	-6.97504	-6.88017	-6.86911	-7.14922	-7.13067	-7.01069
36.56	-6.81252	-6.88936	-6.96705	-6.87325	-6.85634	-7.14398	-7.12554	-7.00272
36.58	-6.80022	-6.8829	-6.95926	-6.86676	-6.844	-7.13895	-7.12062	-6.99497
36.6	-6.78837	-6.87687	-6.95167	-6.86068	-6.83211	-7.13411	-7.1159	-6.98743
36.62	-6.77697	-6.87127	-6.94429	-6.85503	-6.82067	-7.12949	-7.11141	-6.98012
36.64	-6.76602	-6.86611	-6.9371	-6.84981	-6.80969	-7.12509	-7.10714	-6.97301
36.66	-6.75554	-6.86137	-6.93012	-6.84501	-6.79917	-7.12091	-7.1031	-6.96612
36.68	-6.74552	-6.85706	-6.92333	-6.84063	-6.78911	-7.11697	-7.0993	-6.95945
36.7	-6.73596	-6.85317	-6.91675	-6.83667	-6.77951	-7.11326	-7.09574	-6.95298
36.72	-6.72686	-6.84969	-6.91036	-6.83312	-6.77037	-7.10979	-7.09242	-6.94673
36.74	-6.71821	-6.84662	-6.90417	-6.82998	-6.76167	-7.10657	-7.08936	-6.94067
36.76	-6.71001	-6.84394	-6.89817	-6.82723	-6.75342	-7.1036	-7.08655	-6.93482
36.78	-6.70224	-6.84165	-6.89237	-6.82487	-6.74559	-7.10088	-7.084	-6.92917
36.8	-6.6949	-6.83973	-6.88675	-6.82288	-6.73818	-7.09842	-7.0817	-6.92371
36.82	-6.68796	-6.83816	-6.88132	-6.82126	-6.73118	-7.09622	-7.07967	-6.91844
36.84	-6.68142	-6.83694	-6.87607	-6.81998	-6.72456	-7.09428	-7.0779	-6.91335
36.86	-6.67526	-6.83605	-6.871	-6.81904	-6.71831	-7.09261	-7.0764	-6.90844
36.88	-6.66946	-6.83547	-6.8661	-6.81842	-6.71241	-7.0912	-7.07517	-6.90371
36.9	-6.664	-6.83518	-6.86137	-6.81809	-6.70684	-7.09005	-7.0742	-6.89914
36.92	-6.65885	-6.83516	-6.85681	-6.81805	-6.70157	-7.08917	-7.07349	-6.89473
36.94	-6.654	-6.8354	-6.8524	-6.81828	-6.69659	-7.08855	-7.07306	-6.89048
36.96	-6.64942	-6.83587	-6.84815	-6.81875	-6.69187	-7.08819	-7.07288	-6.88637
36.98	-6.64509	-6.83656	-6.84405	-6.81944	-6.68739	-7.08809	-7.07296	-6.88241
37	-6.64098	-6.83744	-6.84009	-6.82034	-6.68311	-7.08825	-7.07331	-6.87857
37.02	-6.63707	-6.83849	-6.83626	-6.82143	-6.67902	-7.08867	-7.0739	-6.87486
37.04	-6.63332	-6.83969	-6.83256	-6.82268	-6.67509	-7.08933	-7.07475	-6.87126
37.06	-6.62972	-6.84103	-6.82898	-6.82407	-6.67128	-7.09024	-7.07584	-6.86777
37.08	-6.62623	-6.84247	-6.82551	-6.82558	-6.66758	-7.09139	-7.07717	-6.86438
37.1	-6.62282	-6.84399	-6.82215	-6.82719	-6.66395	-7.09278	-7.07873	-6.86108
37.12	-6.61948	-6.84558	-6.81888	-6.82888	-6.66036	-7.09439	-7.08051	-6.85786
37.14	-6.61616	-6.84722	-6.81571	-6.83063	-6.6568	-7.09622	-7.08252	-6.85471
37.16	-6.61285	-6.84888	-6.81261	-6.83241	-6.65322	-7.09826	-7.08474	-6.85162
37.18	-6.60952	-6.85053	-6.80959	-6.83421	-6.64962	-7.1005	-7.08715	-6.84858
37.2	-6.60614	-6.85218	-6.80663	-6.83601	-6.64595	-7.10294	-7.08976	-6.84559
37.22	-6.60268	-6.85378	-6.80372	-6.83778	-6.6422	-7.10556	-7.09256	-6.84262
37.24	-6.59912	-6.85533	-6.80086	-6.83951	-6.63834	-7.10836	-7.09552	-6.83968
37.26	-6.59544	-6.8568	-6.79804	-6.84118	-6.63435	-7.11132	-7.09864	-6.83676
37.28	-6.59162	-6.85819	-6.79524	-6.84278	-6.63021	-7.11442	-7.10191	-6.83383
37.3	-6.58763	-6.85947	-6.79246	-6.84428	-6.62589	-7.11766	-7.10532	-6.8309
37.32	-6.58346	-6.86062	-6.78969	-6.84567	-6.62138	-7.12103	-7.10885	-6.82795
37.34	-6.57908	-6.86165	-6.78692	-6.84693	-6.61666	-7.12451	-7.11249	-6.82498
37.36	-6.57448	-6.86252	-6.78415	-6.84806	-6.61172	-7.12808	-7.11622	-6.82198
37.38	-6.56964	-6.86323	-6.78135	-6.84905	-6.60654	-7.13173	-7.12004	-6.81892
37.4	-6.56456	-6.86377	-6.77852	-6.84986	-6.6011	-7.13545	-7.12392	-6.81582
37.42	-6.55921	-6.86413	-6.77566	-6.85051	-6.5954	-7.13922	-7.12785	-6.81265
37.44	-6.5536	-6.86431	-6.77275	-6.85098	-6.58943	-7.14302	-7.13181	-6.80942
37.46	-6.5477	-6.86428	-6.76979	-6.85126	-6.58319	-7.14684	-7.1358	-6.8061
37.48	-6.54152	-6.86406	-6.76677	-6.85134	-6.57666	-7.15066	-7.13978	-6.8027
37.5	-6.53506	-6.86362	-6.76368	-6.85123	-6.56984	-7.15446	-7.14375	-6.79921
37.52	-6.5283	-6.86298	-6.7605	-6.85091	-6.56274	-7.15823	-7.14769	-6.79561
37.54	-6.52125	-6.86212	-6.75724	-6.85038	-6.55535	-7.16195	-7.15158	-6.7919
37.56	-6.51392	-6.86104	-6.75389	-6.84964	-6.54768	-7.1656	-7.15541	-6.78809
37.58	-6.5063	-6.85975	-6.75044	-6.84869	-6.53973	-7.16916	-7.15915	-6.78414
37.6	-6.4984	-6.85825	-6.74689	-6.84753	-6.53151	-7.17261	-7.16279	-6.78008
37.62	-6.49023	-6.85653	-6.74321	-6.84616	-6.52302	-7.17594	-7.16631	-6.77588
37.64	-6.48179	-6.8546	-6.73942	-6.84458	-6.51428	-7.17913	-7.16969	-6.77154
37.66	-6.47311	-6.85247	-6.73551	-6.8428	-6.5053	-7.18216	-7.17292	-6.76707
37.68	-6.46418	-6.85013	-6.73146	-6.84081	-6.49608	-7.18501	-7.17598	-6.76245
37.7	-6.45503	-6.84759	-6.72728	-6.83863	-6.48665	-7.18766	-7.17885	-6.75768
37.72	-6.44566	-6.84486	-6.72296	-6.83626	-6.47702	-7.1901	-7.18152	-6.75277
37.74	-6.43611	-6.84194	-6.7185	-6.8337	-6.46721	-7.19231	-7.18396	-6.7477
37.76	-6.42637	-6.83885	-6.7139	-6.83096	-6.45723	-7.19427	-7.18617	-6.74247
37.78	-6.41648	-6.83557	-6.70914	-6.82805	-6.4471	-7.19596	-7.18812	-6.7371
37.8	-6.40644	-6.83213	-6.70424	-6.82497	-6.43685	-7.19737	-7.18979	-6.73156
37.82	-6.39629	-6.82854	-6.69918	-6.82174	-6.42648	-7.19849	-7.19119	-6.72587
37.84	-6.38604	-6.82479	-6.69397	-6.81835	-6.41603	-7.19929	-7.19228	-6.72002
37.86	-6.37571	-6.82089	-6.6886	-6.81482	-6.40552	-7.19977	-7.19306	-6.71402
37.88	-6.36532	-6.81686	-6.68308	-6.81116	-6.39496	-7.1999	-7.19351	-6.70787
37.9	-6.3549	-6.8127	-6.6774	-6.80736	-6.38437	-7.19968	-7.19362	-6.70156
37.92	-6.34446	-6.80842	-6.67157	-6.80345	-6.37378	-7.1991	-7.19338	-6.69511
37.94	-6.33403	-6.80402	-6.66559	-6.79942	-6.36321	-7.19813	-7.19277	-6.6885
37.96	-6.32363	-6.79951	-6.65945	-6.79528	-6.35268	-7.19677	-7.19179	-6.68176
37.98	-6.31328	-6.7949	-6.65317	-6.79105	-6.34221	-7.19502	-7.19043	-6.67487
38	-6.303	-6.79019	-6.64674	-6.78671	-6.33182	-7.19285	-7.18867	-6.66785
38.02	-6.29281	-6.78538	-6.64017	-6.78229	-6.32152	-7.19027	-7.18651	-6.6607
38.04	-6.28273	-6.78048	-6.63345	-6.77778	-6.31135	-7.18726	-7.18394	-6.65342
38.06	-6.27278	-6.7755	-6.6266	-6.77319	-6.3013	-7.18382	-7.18095	-6.64602
38.08	-6.26297	-6.77043	-6.61962	-6.76852	-6.29141	-7.17994	-7.17754	-6.6385
38.1	-6.25332	-6.76528	-6.61251	-6.76377	-6.28168	-7.17562	-7.17371	-6.63088
38.12	-6.24385	-6.76004	-6.60528	-6.75895	-6.27213	-7.17086	-7.16945	-6.62315
38.14	-6.23457	-6.75472	-6.59793	-6.75405	-6.26277	-7.16565	-7.16476	-6.61531
38.16	-6.22549	-6.74932	-6.59047	-6.74908	-6.25361	-7.15999	-7.15963	-6.60739
38.18	-6.21662	-6.74383	-6.5829	-6.74403	-6.24467	-7.15388	-7.15407	-6.59938
38.2	-6.20797	-6.73826	-6.57523	-6.7389	-6.23594	-7.14732	-7.14808	-6.59129
38.22	-6.19956	-6.73259	-6.56747	-6.73368	-6.22745	-7.14032	-7.14165	-6.58312
38.24	-6.19138	-6.72682	-6.55962	-6.72838	-6.21919	-7.13287	-7.1348	-6.57489
38.26	-6.18344	-6.72094	-6.55169	-6.72299	-6.21116	-7.12498	-7.12751	-6.5666
38.28	-6.17575	-6.71496	-6.54368	-6.7175	-6.20338	-7.11665	-7.1198	-6.55825
38.3	-6.16831	-6.70886	-6.53561	-6.7119	-6.19583	-7.10789	-7.11167	-6.54986
38.32	-6.16111	-6.70263	-6.52747	-6.70618	-6.18852	-7.09871	-7.10313	-6.54142
38.34	-6.15416	-6.69626	-6.51928	-6.70034	-6.18145	-7.0891	-7.09418	-6.53295
38.36	-6.14745	-6.68975	-6.51104	-6.69437	-6.1746	-7.07909	-7.08483	-6.52445
38.38	-6.14097	-6.68308	-6.50275	-6.68825	-6.16798	-7.06868	-7.07509	-6.51592
38.4	-6.13473	-6.67623	-6.49443	-6.68197	-6.16158	-7.05787	-7.06496	-6.50738
38.42	-6.1287	-6.66921	-6.48608	-6.67553	-6.15538	-7.04669	-7.05445	-6.49882
38.44	-6.12289	-6.66199	-6.4777	-6.66889	-6.14938	-7.03512	-7.04357	-6.49026
38.46	-6.11728	-6.65457	-6.46931	-6.66207	-6.14357	-7.0232	-7.03234	-6.48169
38.48	-6.11185	-6.64692	-6.4609	-6.65503	-6.13792	-7.01093	-7.02075	-6.47312
38.5	-6.1066	-6.63903	-6.45248	-6.64777	-6.13242	-6.99832	-7.00883	-6.46455
38.52	-6.1015	-6.6309	-6.44406	-6.64026	-6.12706	-6.98538	-6.99658	-6.45599
38.54	-6.09654	-6.6225	-6.43564	-6.6325	-6.12182	-6.97213	-6.98402	-6.44745
38.56	-6.09171	-6.61382	-6.42723	-6.62446	-6.11668	-6.95858	-6.97115	-6.43891
38.58	-6.08697	-6.60485	-6.41883	-6.61614	-6.11162	-6.94474	-6.95798	-6.43039
38.6	-6.08232	-6.59557	-6.41043	-6.60752	-6.10662	-6.93062	-6.94453	-6.42189
38.62	-6.07772	-6.58597	-6.40206	-6.59857	-6.10166	-6.91624	-6.93081	-6.4134
38.64	-6.07316	-6.57603	-6.3937	-6.58929	-6.0967	-6.90161	-6.91683	-6.40493
38.66	-6.06862	-6.56574	-6.38536	-6.57966	-6.09174	-6.88675	-6.90259	-6.39648
38.68	-6.06407	-6.55509	-6.37704	-6.56967	-6.08675	-6.87166	-6.88812	-6.38804
38.7	-6.05948	-6.54406	-6.36874	-6.5593	-6.0817	-6.85635	-6.87342	-6.37962
38.72	-6.05484	-6.53265	-6.36047	-6.54854	-6.07656	-6.84085	-6.85849	-6.37121
38.74	-6.05011	-6.52085	-6.35222	-6.53737	-6.07132	-6.82515	-6.84336	-6.36282
38.76	-6.04527	-6.50863	-6.34398	-6.52578	-6.06595	-6.80928	-6.82803	-6.35443
38.78	-6.0403	-6.49601	-6.33577	-6.51377	-6.06043	-6.79324	-6.81251	-6.34605
38.8	-6.03518	-6.48296	-6.32757	-6.50131	-6.05472	-6.77705	-6.79681	-6.33767
38.82	-6.02987	-6.46948	-6.31939	-6.48841	-6.04881	-6.7607	-6.78093	-6.32928
38.84	-6.02436	-6.45556	-6.31122	-6.47506	-6.04268	-6.74422	-6.76489	-6.32089
38.86	-6.01862	-6.44121	-6.30306	-6.46124	-6.0363	-6.72761	-6.74868	-6.31248
38.88	-6.01263	-6.42641	-6.2949	-6.44695	-6.02965	-6.71088	-6.73233	-6.30405
38.9	-6.00637	-6.41117	-6.28673	-6.43219	-6.02271	-6.69404	-6.71582	-6.29559
38.92	-5.99982	-6.39548	-6.27856	-6.41695	-6.01546	-6.67709	-6.69917	-6.28709
38.94	-5.99295	-6.37935	-6.27038	-6.40123	-6.00788	-6.66003	-6.68239	-6.27855
38.96	-5.98575	-6.36277	-6.26217	-6.38504	-5.99996	-6.64288	-6.66547	-6.26996
38.98	-5.97821	-6.34576	-6.25394	-6.36837	-5.99168	-6.62564	-6.64842	-6.26131
39	-5.9703	-6.32832	-6.24567	-6.35122	-5.98303	-6.60832	-6.63124	-6.2526
39.02	-5.96202	-6.31045	-6.23736	-6.3336	-5.97399	-6.5909	-6.61393	-6.2438
39.04	-5.95335	-6.29215	-6.229	-6.31552	-5.96456	-6.57341	-6.5965	-6.23491
39.06	-5.94428	-6.27345	-6.22057	-6.29698	-5.95472	-6.55583	-6.57894	-6.22593
39.08	-5.9348	-6.25435	-6.21207	-6.27799	-5.94447	-6.53817	-6.56125	-6.21684
39.1	-5.9249	-6.23485	-6.20348	-6.25855	-5.9338	-6.52043	-6.54343	-6.20763
39.12	-5.91459	-6.21498	-6.19481	-6.23869	-5.92272	-6.50261	-6.52549	-6.19829
39.14	-5.90385	-6.19475	-6.18603	-6.2184	-5.91121	-6.48471	-6.50741	-6.18881
39.16	-5.89269	-6.17416	-6.17714	-6.19772	-5.89929	-6.46672	-6.4892	-6.17917
39.18	-5.8811	-6.15324	-6.16812	-6.17663	-5.88694	-6.44864	-6.47085	-6.16938
39.2	-5.86908	-6.13201	-6.15896	-6.15518	-5.87419	-6.43047	-6.45236	-6.15941
39.22	-5.85665	-6.11047	-6.14966	-6.13336	-5.86102	-6.4122	-6.43372	-6.14926
39.24	-5.84381	-6.08865	-6.14019	-6.1112	-5.84746	-6.39383	-6.41493	-6.13891
39.26	-5.83056	-6.06656	-6.13055	-6.08871	-5.83351	-6.37536	-6.39597	-6.12836
39.28	-5.81691	-6.04423	-6.12073	-6.06591	-5.81918	-6.35677	-6.37686	-6.11759
39.3	-5.80288	-6.02166	-6.1107	-6.04283	-5.80448	-6.33807	-6.35757	-6.1066
39.32	-5.78847	-5.99889	-6.10047	-6.01947	-5.78943	-6.31924	-6.33811	-6.09536
39.34	-5.7737	-5.97593	-6.09002	-5.99587	-5.77404	-6.30027	-6.31847	-6.08389
39.36	-5.75859	-5.95279	-6.07933	-5.97203	-5.75834	-6.28117	-6.29863	-6.07215
39.38	-5.74315	-5.92951	-6.0684	-5.94799	-5.74233	-6.26192	-6.2786	-6.06015
39.4	-5.7274	-5.90609	-6.05722	-5.92375	-5.72604	-6.24251	-6.25836	-6.04788
39.42	-5.71136	-5.88256	-6.04576	-5.89935	-5.70949	-6.22294	-6.23791	-6.03533
39.44	-5.69504	-5.85893	-6.03404	-5.87479	-5.69269	-6.2032	-6.21724	-6.02249
39.46	-5.67847	-5.83523	-6.02202	-5.8501	-5.67567	-6.18327	-6.19635	-6.00936
39.48	-5.66166	-5.81146	-6.00971	-5.8253	-5.65846	-6.16316	-6.17522	-5.99593
39.5	-5.64464	-5.78766	-5.99709	-5.80041	-5.64106	-6.14285	-6.15385	-5.98219
39.52	-5.62743	-5.76382	-5.98416	-5.77545	-5.62351	-6.12234	-6.13224	-5.96813
39.54	-5.61004	-5.73997	-5.97091	-5.75042	-5.60582	-6.10162	-6.11037	-5.95377
39.56	-5.59251	-5.71613	-5.95732	-5.72535	-5.58802	-6.08068	-6.08824	-5.93908
39.58	-5.57484	-5.6923	-5.94341	-5.70026	-5.57012	-6.05951	-6.06586	-5.92408
39.6	-5.55706	-5.6685	-5.92915	-5.67516	-5.55216	-6.0381	-6.0432	-5.90875
39.62	-5.5392	-5.64474	-5.91454	-5.65007	-5.53415	-6.01646	-6.02027	-5.8931
39.64	-5.52126	-5.62103	-5.89958	-5.62499	-5.5161	-5.99457	-5.99707	-5.87713
39.66	-5.50327	-5.59738	-5.88427	-5.59994	-5.49805	-5.97243	-5.97358	-5.86084
39.68	-5.48524	-5.5738	-5.8686	-5.57493	-5.47999	-5.95003	-5.94982	-5.84422
39.7	-5.4672	-5.55029	-5.85258	-5.54997	-5.46197	-5.92738	-5.92577	-5.82729
39.72	-5.44916	-5.52686	-5.83619	-5.52508	-5.44398	-5.90446	-5.90144	-5.81005
39.74	-5.43113	-5.50352	-5.81945	-5.50025	-5.42605	-5.88128	-5.87682	-5.79249
39.76	-5.41313	-5.48026	-5.80235	-5.47549	-5.40818	-5.85783	-5.85193	-5.77463
39.78	-5.39517	-5.4571	-5.7849	-5.45082	-5.3904	-5.83411	-5.82675	-5.75647
39.8	-5.37725	-5.43402	-5.76709	-5.42623	-5.3727	-5.81012	-5.80129	-5.73802
39.82	-5.3594	-5.41104	-5.74893	-5.40173	-5.3551	-5.78587	-5.77556	-5.71929
39.84	-5.34161	-5.38815	-5.73044	-5.37732	-5.33761	-5.76134	-5.74956	-5.70028
39.86	-5.3239	-5.36534	-5.7116	-5.35299	-5.32024	-5.73656	-5.72329	-5.68101
39.88	-5.30627	-5.34262	-5.69244	-5.32876	-5.30298	-5.71151	-5.69677	-5.66148
39.9	-5.28872	-5.31998	-5.67295	-5.30462	-5.28584	-5.68621	-5.67	-5.6417
39.92	-5.27126	-5.29741	-5.65315	-5.28056	-5.26882	-5.66066	-5.64298	-5.62169
39.94	-5.25388	-5.27492	-5.63304	-5.25659	-5.25193	-5.63487	-5.61573	-5.60146
39.96	-5.23659	-5.25248	-5.61264	-5.2327	-5.23515	-5.60883	-5.58825	-5.58102
39.98	-5.21937	-5.23009	-5.59196	-5.20889	-5.21849	-5.58257	-5.56056	-5.56038
40	-5.20224	-5.20775	-5.57101	-5.18514	-5.20194	-5.55609	-5.53267	-5.53956
			-5.5498

## Sheet: Figure 13
Frequency / GHz	S21	S31	S41	S12	S13	S14	S23	S24	S32	S34	S42	S43
20	-22.0613	-21.5365	-40.3229	-25.2493	-34.8791	-34.3095	-34.3776	-34.8875	-34.8272	-43.9437	-34.8422	-43.9442
20.02	-22.0441	-21.4639	-40.525	-25.2263	-34.8072	-34.3124	-34.3798	-34.8156	-34.8345	-43.5533	-34.7579	-43.5536
20.04	-22.029	-21.3906	-40.7176	-25.1989	-34.732	-34.3171	-34.3837	-34.7406	-34.8423	-43.1479	-34.6714	-43.1479
20.06	-22.016	-21.3166	-40.8987	-25.1671	-34.6539	-34.3236	-34.3895	-34.6626	-34.8504	-42.7346	-34.5828	-42.7345
20.08	-22.0052	-21.2421	-41.0666	-25.131	-34.5728	-34.3318	-34.3969	-34.5818	-34.8587	-42.3191	-34.4924	-42.319
20.1	-21.9965	-21.167	-41.2193	-25.0906	-34.4891	-34.3416	-34.4059	-34.4983	-34.8673	-41.9059	-34.4002	-41.9056
20.12	-21.9901	-21.0915	-41.355	-25.0462	-34.4027	-34.3528	-34.4163	-34.4122	-34.876	-41.498	-34.3064	-41.4977
20.14	-21.9859	-21.0157	-41.472	-24.9977	-34.3139	-34.3655	-34.4282	-34.3238	-34.8847	-41.0978	-34.2112	-41.0974
20.16	-21.984	-20.9395	-41.5689	-24.9455	-34.2229	-34.3795	-34.4415	-34.2332	-34.8934	-40.7068	-34.1148	-40.7064
20.18	-21.9845	-20.8632	-41.6443	-24.8896	-34.1299	-34.3947	-34.456	-34.1406	-34.9021	-40.3261	-34.0172	-40.3257
20.2	-21.9873	-20.7867	-41.6973	-24.8304	-34.035	-34.4112	-34.4717	-34.0462	-34.9106	-39.9563	-33.9187	-39.9558
20.22	-21.9925	-20.7102	-41.7275	-24.7679	-33.9384	-34.4287	-34.4885	-33.9502	-34.919	-39.5977	-33.8194	-39.5971
20.24	-22	-20.6338	-41.7346	-24.7024	-33.8403	-34.4473	-34.5064	-33.8527	-34.9271	-39.2503	-33.7194	-39.2497
20.26	-22.01	-20.5575	-41.7189	-24.6343	-33.741	-34.4669	-34.5252	-33.7539	-34.935	-38.914	-33.6189	-38.9135
20.28	-22.0225	-20.4814	-41.6811	-24.5636	-33.6405	-34.4873	-34.545	-33.6541	-34.9426	-38.5888	-33.5181	-38.5883
20.3	-22.0373	-20.4056	-41.6221	-24.4908	-33.5391	-34.5085	-34.5656	-33.5534	-34.9499	-38.2744	-33.417	-38.2738
20.32	-22.0547	-20.3302	-41.5432	-24.4161	-33.4369	-34.5305	-34.5869	-33.452	-34.9569	-37.9703	-33.3158	-37.9697
20.34	-22.0745	-20.2552	-41.4459	-24.3397	-33.3341	-34.5532	-34.609	-33.35	-34.9635	-37.6763	-33.2147	-37.6758
20.36	-22.0968	-20.1808	-41.3319	-24.2619	-33.231	-34.5766	-34.6318	-33.2477	-34.9698	-37.3921	-33.1137	-37.3915
20.38	-22.1216	-20.107	-41.203	-24.183	-33.1276	-34.6005	-34.6552	-33.1451	-34.9757	-37.1172	-33.0129	-37.1167
20.4	-22.1489	-20.0339	-41.061	-24.1032	-33.0241	-34.6249	-34.6791	-33.0425	-34.9813	-36.8514	-32.9125	-36.8508
20.42	-22.1786	-19.9616	-40.9076	-24.0228	-32.9207	-34.6498	-34.7036	-32.9399	-34.9866	-36.5942	-32.8126	-36.5937
20.44	-22.2109	-19.8901	-40.7447	-23.9421	-32.8175	-34.6752	-34.7286	-32.8377	-34.9916	-36.3454	-32.7133	-36.3449
20.46	-22.2456	-19.8196	-40.5738	-23.8612	-32.7146	-34.7009	-34.7539	-32.7358	-34.9963	-36.1046	-32.6147	-36.104
20.48	-22.2829	-19.75	-40.3965	-23.7805	-32.6123	-34.727	-34.7797	-32.6344	-35.0007	-35.8715	-32.5168	-35.871
20.5	-22.3226	-19.6814	-40.2142	-23.7001	-32.5106	-34.7533	-34.8059	-32.5337	-35.0049	-35.6458	-32.4199	-35.6453
20.52	-22.3648	-19.614	-40.0281	-23.6202	-32.4097	-34.78	-34.8323	-32.4337	-35.009	-35.4273	-32.3239	-35.4268
20.54	-22.4094	-19.5477	-39.8393	-23.5411	-32.3096	-34.8069	-34.8591	-32.3347	-35.0129	-35.2158	-32.229	-35.2152
20.56	-22.4565	-19.4826	-39.6488	-23.4629	-32.2106	-34.834	-34.8862	-32.2366	-35.0168	-35.0109	-32.1352	-35.0103
20.58	-22.5061	-19.4188	-39.4574	-23.3859	-32.1127	-34.8614	-34.9136	-32.1397	-35.0206	-34.8124	-32.0426	-34.8119
20.6	-22.558	-19.3563	-39.2659	-23.3101	-32.016	-34.8889	-34.9412	-32.044	-35.0245	-34.6203	-31.9513	-34.6198
20.62	-22.6123	-19.2953	-39.0749	-23.2358	-31.9206	-34.9165	-34.969	-31.9496	-35.0284	-34.4342	-31.8614	-34.4337
20.64	-22.669	-19.2356	-38.8849	-23.1631	-31.8266	-34.9443	-34.9971	-31.8566	-35.0326	-34.254	-31.7729	-34.2535
20.66	-22.7281	-19.1774	-38.6964	-23.0922	-31.7341	-34.9723	-35.0254	-31.7652	-35.037	-34.0796	-31.6859	-34.0791
20.68	-22.7895	-19.1207	-38.5096	-23.0231	-31.6432	-35.0004	-35.0539	-31.6753	-35.0417	-33.9108	-31.6005	-33.9103
20.7	-22.8532	-19.0656	-38.325	-22.9561	-31.554	-35.0287	-35.0826	-31.5871	-35.0467	-33.7475	-31.5167	-33.747
20.72	-22.9192	-19.012	-38.1427	-22.8912	-31.4665	-35.0571	-35.1116	-31.5006	-35.0523	-33.5895	-31.4346	-33.589
20.74	-22.9874	-18.9601	-37.9629	-22.8285	-31.3808	-35.0857	-35.1408	-31.416	-35.0584	-33.4368	-31.3543	-33.4363
20.76	-23.0578	-18.9099	-37.7858	-22.7681	-31.2971	-35.1144	-35.1702	-31.3332	-35.0651	-33.2892	-31.2758	-33.2887
20.78	-23.1304	-18.8613	-37.6114	-22.7102	-31.2153	-35.1433	-35.1999	-31.2524	-35.0726	-33.1466	-31.1992	-33.1461
20.8	-23.2051	-18.8144	-37.4398	-22.6548	-31.1355	-35.1724	-35.2299	-31.1736	-35.0808	-33.009	-31.1244	-33.0085
20.82	-23.2818	-18.7693	-37.2711	-22.6019	-31.0578	-35.2017	-35.2602	-31.0969	-35.0899	-32.8762	-31.0517	-32.8757
20.84	-23.3607	-18.7259	-37.1053	-22.5518	-30.9822	-35.2312	-35.2907	-31.0223	-35.1	-32.7483	-30.9809	-32.7478
20.86	-23.4415	-18.6843	-36.9423	-22.5043	-30.9088	-35.261	-35.3216	-30.9498	-35.1111	-32.625	-30.9122	-32.6245
20.88	-23.5242	-18.6446	-36.7822	-22.4597	-30.8377	-35.2911	-35.3529	-30.8796	-35.1234	-32.5064	-30.8456	-32.5059
20.9	-23.6089	-18.6066	-36.625	-22.4179	-30.7687	-35.3215	-35.3845	-30.8116	-35.1368	-32.3924	-30.7812	-32.3919
20.92	-23.6954	-18.5705	-36.4706	-22.379	-30.7021	-35.3523	-35.4165	-30.7459	-35.1515	-32.2829	-30.7188	-32.2824
20.94	-23.7836	-18.5363	-36.3189	-22.343	-30.6379	-35.3834	-35.449	-30.6826	-35.1676	-32.1778	-30.6587	-32.1774
20.96	-23.8736	-18.5039	-36.17	-22.31	-30.576	-35.4149	-35.4819	-30.6216	-35.1851	-32.0772	-30.6009	-32.0768
20.98	-23.9652	-18.4734	-36.0237	-22.2801	-30.5165	-35.4469	-35.5154	-30.5629	-35.2041	-31.9809	-30.5452	-31.9805
21	-24.0583	-18.4448	-35.88	-22.2532	-30.4594	-35.4794	-35.5493	-30.5067	-35.2247	-31.8889	-30.4919	-31.8885
21.02	-24.153	-18.418	-35.7389	-22.2294	-30.4048	-35.5123	-35.5839	-30.4529	-35.2469	-31.8012	-30.4408	-31.8008
21.04	-24.2491	-18.3932	-35.6002	-22.2088	-30.3526	-35.5459	-35.619	-30.4015	-35.2708	-31.7176	-30.3921	-31.7172
21.06	-24.3465	-18.3703	-35.4639	-22.1913	-30.3029	-35.58	-35.6547	-30.3526	-35.2964	-31.6382	-30.3457	-31.6378
21.08	-24.4452	-18.3493	-35.3301	-22.1769	-30.2557	-35.6147	-35.6911	-30.3061	-35.3239	-31.5628	-30.3016	-31.5624
21.1	-24.545	-18.3303	-35.1985	-22.1658	-30.2109	-35.6501	-35.7282	-30.2621	-35.3532	-31.4914	-30.2599	-31.491
21.12	-24.6459	-18.3131	-35.0692	-22.1579	-30.1686	-35.6863	-35.7661	-30.2205	-35.3844	-31.424	-30.2205	-31.4236
21.14	-24.7477	-18.2978	-34.942	-22.1533	-30.1288	-35.7231	-35.8047	-30.1814	-35.4176	-31.3604	-30.1835	-31.3601
21.16	-24.8504	-18.2845	-34.817	-22.1519	-30.0915	-35.7608	-35.844	-30.1448	-35.4528	-31.3007	-30.1489	-31.3004
21.18	-24.9539	-18.2731	-34.6941	-22.1538	-30.0567	-35.7993	-35.8842	-30.1106	-35.49	-31.2448	-30.1165	-31.2444
21.2	-25.058	-18.2636	-34.5732	-22.1589	-30.0243	-35.8387	-35.9253	-30.0788	-35.5292	-31.1926	-30.0865	-31.1922
21.22	-25.1626	-18.256	-34.4543	-22.1674	-29.9944	-35.8789	-35.9673	-30.0494	-35.5705	-31.144	-30.0589	-31.1436
21.24	-25.2677	-18.2502	-34.3374	-22.1792	-29.9669	-35.9202	-36.0102	-30.0225	-35.614	-31.0989	-30.0336	-31.0986
21.26	-25.373	-18.2464	-34.2224	-22.1943	-29.9418	-35.9624	-36.0541	-29.9979	-35.6596	-31.0574	-30.0105	-31.0571
21.28	-25.4784	-18.2445	-34.1093	-22.2127	-29.9191	-36.0056	-36.0989	-29.9757	-35.7074	-31.0193	-29.9898	-31.019
21.3	-25.5839	-18.2444	-33.9981	-22.2344	-29.8987	-36.0499	-36.1448	-29.9558	-35.7573	-30.9846	-29.9713	-30.9843
21.32	-25.6892	-18.2462	-33.8887	-22.2595	-29.8807	-36.0953	-36.1918	-29.9382	-35.8095	-30.9532	-29.955	-30.9529
21.34	-25.7943	-18.2498	-33.781	-22.288	-29.865	-36.1418	-36.2399	-29.9229	-35.8638	-30.9249	-29.9409	-30.9247
21.36	-25.8989	-18.2553	-33.6752	-22.3198	-29.8516	-36.1896	-36.2891	-29.9099	-35.9204	-30.8999	-29.9291	-30.8996
21.38	-26.003	-18.2626	-33.5712	-22.355	-29.8404	-36.2385	-36.3395	-29.8991	-35.9793	-30.8778	-29.9194	-30.8776
21.4	-26.1064	-18.2717	-33.4689	-22.3935	-29.8315	-36.2888	-36.3911	-29.8905	-36.0403	-30.8588	-29.9118	-30.8586
21.42	-26.2089	-18.2826	-33.3683	-22.4354	-29.8247	-36.3403	-36.444	-29.884	-36.1036	-30.8428	-29.9063	-30.8425
21.44	-26.3104	-18.2953	-33.2695	-22.4807	-29.8201	-36.3932	-36.4982	-29.8796	-36.1692	-30.8295	-29.9029	-30.8293
21.46	-26.4107	-18.3097	-33.1724	-22.5294	-29.8177	-36.4475	-36.5537	-29.8774	-36.237	-30.8191	-29.9015	-30.8189
21.48	-26.5096	-18.3259	-33.0771	-22.5814	-29.8173	-36.5033	-36.6105	-29.8772	-36.3071	-30.8114	-29.9021	-30.8112
21.5	-26.607	-18.3439	-32.9834	-22.6369	-29.8189	-36.5605	-36.6688	-29.879	-36.3794	-30.8063	-29.9047	-30.8061
21.52	-26.7028	-18.3635	-32.8916	-22.6957	-29.8225	-36.6193	-36.7286	-29.8828	-36.4541	-30.8038	-29.9092	-30.8036
21.54	-26.7968	-18.3848	-32.8014	-22.7579	-29.8282	-36.6796	-36.7898	-29.8885	-36.5309	-30.8039	-29.9155	-30.8037
21.56	-26.8888	-18.4078	-32.713	-22.8235	-29.8357	-36.7416	-36.8526	-29.8961	-36.6101	-30.8063	-29.9238	-30.8062
21.58	-26.9786	-18.4324	-32.6264	-22.8925	-29.8452	-36.8053	-36.917	-29.9057	-36.6916	-30.8112	-29.9338	-30.811
21.6	-27.0662	-18.4587	-32.5415	-22.9649	-29.8565	-36.8707	-36.9831	-29.917	-36.7753	-30.8184	-29.9457	-30.8182
21.62	-27.1515	-18.4865	-32.4584	-23.0406	-29.8697	-36.9379	-37.0508	-29.9302	-36.8613	-30.8278	-29.9593	-30.8277
21.64	-27.2341	-18.516	-32.3771	-23.1198	-29.8846	-37.007	-37.1203	-29.9451	-36.9497	-30.8395	-29.9746	-30.8394
21.66	-27.3141	-18.5469	-32.2977	-23.2023	-29.9013	-37.0779	-37.1916	-29.9618	-37.0403	-30.8534	-29.9916	-30.8533
21.68	-27.3913	-18.5794	-32.22	-23.2882	-29.9198	-37.1508	-37.2648	-29.9802	-37.1333	-30.8693	-30.0102	-30.8692
21.7	-27.4656	-18.6134	-32.1442	-23.3775	-29.94	-37.2257	-37.3399	-30.0003	-37.2286	-30.8874	-30.0305	-30.8873
21.72	-27.537	-18.6489	-32.0703	-23.4701	-29.9618	-37.3028	-37.417	-30.022	-37.3262	-30.9075	-30.0523	-30.9074
21.74	-27.6052	-18.6858	-31.9982	-23.5661	-29.9852	-37.3819	-37.4961	-30.0453	-37.4262	-30.9295	-30.0757	-30.9294
21.76	-27.6703	-18.7241	-31.9281	-23.6655	-30.0103	-37.4633	-37.5773	-30.0703	-37.5286	-30.9535	-30.1006	-30.9534
21.78	-27.7321	-18.7638	-31.8599	-23.7681	-30.037	-37.5469	-37.6607	-30.0968	-37.6333	-30.9794	-30.1271	-30.9793
21.8	-27.7907	-18.8048	-31.7937	-23.8741	-30.0652	-37.6329	-37.7463	-30.1248	-37.7405	-31.0072	-30.155	-31.0071
21.82	-27.8459	-18.8472	-31.7294	-23.9834	-30.095	-37.7213	-37.8343	-30.1544	-37.8502	-31.0368	-30.1843	-31.0368
21.84	-27.8978	-18.8908	-31.6671	-24.096	-30.1263	-37.8121	-37.9246	-30.1855	-37.9623	-31.0683	-30.215	-31.0682
21.86	-27.9463	-18.9357	-31.6069	-24.2118	-30.159	-37.9056	-38.0173	-30.218	-38.0768	-31.1015	-30.2472	-31.1015
21.88	-27.9915	-18.9818	-31.5487	-24.3309	-30.1933	-38.0016	-38.1126	-30.252	-38.1939	-31.1365	-30.2807	-31.1365
21.9	-28.0333	-19.029	-31.4926	-24.4531	-30.2289	-38.1004	-38.2105	-30.2875	-38.3136	-31.1733	-30.3156	-31.1732
21.92	-28.0718	-19.0774	-31.4386	-24.5785	-30.2661	-38.202	-38.3111	-30.3243	-38.4359	-31.2117	-30.3518	-31.2117
21.94	-28.107	-19.127	-31.3867	-24.707	-30.3046	-38.3065	-38.4145	-30.3626	-38.5608	-31.2519	-30.3893	-31.2519
21.96	-28.139	-19.1775	-31.337	-24.8386	-30.3445	-38.4139	-38.5207	-30.4023	-38.6883	-31.2938	-30.4281	-31.2938
21.98	-28.1678	-19.2292	-31.2894	-24.9732	-30.3858	-38.5243	-38.6298	-30.4433	-38.8186	-31.3373	-30.4682	-31.3373
22	-28.1935	-19.2818	-31.2441	-25.1107	-30.4285	-38.6379	-38.7419	-30.4857	-38.9516	-31.3825	-30.5096	-31.3825
22.02	-28.2162	-19.3353	-31.2009	-25.2511	-30.4725	-38.7547	-38.8572	-30.5295	-39.0874	-31.4293	-30.5522	-31.4293
22.04	-28.2359	-19.3898	-31.1601	-25.3943	-30.5179	-38.8748	-38.9756	-30.5745	-39.2261	-31.4777	-30.5961	-31.4777
22.06	-28.2529	-19.4451	-31.1215	-25.5402	-30.5646	-38.9984	-39.0974	-30.6209	-39.3677	-31.5277	-30.6411	-31.5277
22.08	-28.2671	-19.5013	-31.0852	-25.6887	-30.6126	-39.1254	-39.2225	-30.6687	-39.5123	-31.5793	-30.6874	-31.5793
22.1	-28.2788	-19.5582	-31.0512	-25.8397	-30.6619	-39.2561	-39.3512	-30.7177	-39.6599	-31.6324	-30.7348	-31.6324
22.12	-28.2879	-19.6159	-31.0196	-25.993	-30.7125	-39.3905	-39.4834	-30.768	-39.8106	-31.687	-30.7835	-31.6871
22.14	-28.2948	-19.6743	-30.9903	-26.1486	-30.7643	-39.5287	-39.6193	-30.8196	-39.9644	-31.7432	-30.8333	-31.7432
22.16	-28.2994	-19.7333	-30.9635	-26.3062	-30.8175	-39.6708	-39.759	-30.8724	-40.1215	-31.8008	-30.8843	-31.8009
22.18	-28.302	-19.793	-30.939	-26.4657	-30.8718	-39.817	-39.9027	-30.9265	-40.2819	-31.8599	-30.9364	-31.86
22.2	-28.3026	-19.8532	-30.9171	-26.627	-30.9275	-39.9674	-40.0503	-30.9819	-40.4456	-31.9204	-30.9897	-31.9205
22.22	-28.3014	-19.914	-30.8976	-26.7897	-30.9843	-40.1221	-40.2021	-31.0384	-40.6128	-31.9823	-31.0441	-31.9824
22.24	-28.2985	-19.9752	-30.8806	-26.9537	-31.0424	-40.2811	-40.3582	-31.0962	-40.7835	-32.0455	-31.0996	-32.0456
22.26	-28.2941	-20.0369	-30.8661	-27.1187	-31.1016	-40.4447	-40.5187	-31.1552	-40.9579	-32.1101	-31.1562	-32.1101
22.28	-28.2884	-20.099	-30.8542	-27.2845	-31.1621	-40.613	-40.6837	-31.2155	-41.136	-32.1758	-31.214	-32.1759
22.3	-28.2813	-20.1614	-30.8448	-27.4507	-31.2237	-40.7862	-40.8533	-31.2768	-41.3179	-32.2428	-31.2728	-32.2428
22.32	-28.2732	-20.2241	-30.838	-27.6171	-31.2865	-40.9642	-41.0278	-31.3394	-41.5038	-32.3108	-31.3327	-32.3109
22.34	-28.2641	-20.2871	-30.8339	-27.7832	-31.3504	-41.1475	-41.2072	-31.4031	-41.6936	-32.38	-31.3937	-32.38
22.36	-28.2541	-20.3504	-30.8324	-27.9488	-31.4155	-41.336	-41.3917	-31.468	-41.8877	-32.4501	-31.4558	-32.4502
22.38	-28.2435	-20.4138	-30.8336	-28.1134	-31.4816	-41.5299	-41.5814	-31.534	-42.086	-32.5211	-31.5189	-32.5212
22.4	-28.2322	-20.4774	-30.8375	-28.2765	-31.5489	-41.7295	-41.7766	-31.6011	-42.2886	-32.593	-31.5831	-32.5931
22.42	-28.2204	-20.5411	-30.844	-28.4379	-31.6173	-41.9349	-41.9773	-31.6693	-42.4959	-32.6656	-31.6483	-32.6657
22.44	-28.2083	-20.6049	-30.8534	-28.597	-31.6867	-42.1464	-42.1838	-31.7386	-42.7077	-32.7388	-31.7145	-32.7389
22.46	-28.196	-20.6688	-30.8655	-28.7533	-31.7572	-42.364	-42.3963	-31.8089	-42.9244	-32.8125	-31.7817	-32.8126
22.48	-28.1835	-20.7326	-30.8804	-28.9063	-31.8287	-42.5881	-42.6149	-31.8803	-43.1461	-32.8867	-31.85	-32.8868
22.5	-28.1711	-20.7964	-30.8981	-29.0555	-31.9013	-42.8189	-42.8399	-31.9527	-43.373	-32.9611	-31.9192	-32.9612
22.52	-28.1587	-20.8602	-30.9187	-29.2005	-31.9748	-43.0566	-43.0715	-32.0262	-43.6051	-33.0357	-31.9894	-33.0358
22.54	-28.1465	-20.9239	-30.9422	-29.3407	-32.0493	-43.3014	-43.31	-32.1006	-43.8428	-33.1103	-32.0606	-33.1105
22.56	-28.1345	-20.9875	-30.9685	-29.4756	-32.1248	-43.5538	-43.5555	-32.176	-44.0862	-33.1848	-32.1328	-33.185
22.58	-28.123	-21.051	-30.9978	-29.6047	-32.2012	-43.8139	-43.8084	-32.2523	-44.3356	-33.2591	-32.2059	-33.2592
22.6	-28.1119	-21.1143	-31.0301	-29.7275	-32.2785	-44.0821	-44.0688	-32.3296	-44.5912	-33.3328	-32.2799	-33.333
[truncated: 870 more rows]

## Sheet: Figure 16
Frequency / GHz	S21	S31	S41	S51	S61	S71	S81
[truncated: 1,001 more rows]

## Sheet: Figure 18
Frequency / GHz	S11 rectangular phantom	S21 rectangular phantom	S11circular phantom (bent state)	S21circular phantom (bent state)	S11 voxel arm phantom	S21 voxel arm phantom	S21 voxel arm phantom
[truncated: 1,001 more rows]

[truncated: 11 more sheets: Figure 20 a, Figure 20 b, Sheet16, Sheet17, Sheet18, Sheet19, Sheet20, Sheet21, Figure 21a, Figure 21 b, Sheet15]
